# Supplementary material for: Non-canonical fungal G-protein coupled receptors promote Fusarium head blight on wheat
Source: PLoS Pathog. 2019 Apr 1;15(4):e1007666. doi: 10.1371/journal.ppat.1007666 (PMC6459559; doi:10.1371/journal.ppat.1007666)
Supplement: S1 Table — (XLSX) [file ppat.1007666.s010.xlsx]

## Sheet: Primer lists
Primers used for split marker mediated gene replacement				Primers used for PCR mediated confirmation of homologous insertion
Category	Primer Name	Sequence (5'-3')		Category	Primer Name	Sequence (5'-3')
Selectable marker	HY_R	gcgaattcactagtgatGGATGCCTCCGCTCGAAG		Selectable marker	HYG_Int_F	ACTCGCCGATAGTGGAAACC
	YG_F	ccgcgggaattcgatCGTTGCAAGACCTGCCTG			HYG_Int_R	CAAGTGGGGCTGATCTGACC
	YGrev_R	gcgaattcactagtgatCGTTGCAAGACCTGCCTG		Class I	02655_3'_Ex_R	ATGCGGTCATTGAGGGATCC
	HYrev_F	ccgcgggaattcgatGGATGCCTCCGCTCGAAG			02655_5'_Ex_F	AAGCCTTTGTCCTTCCCTCG
Class I	02655_5'_F	ccgcgggaattcgatAATGCCTCATCACACGAG		Class II	07270_3'_Ex_R	CAGTCGGGAAGTTGAGGTCC
	02655_5'_R	gttatcgaatGTACAACAATTACTTGCTTCC			07270_5'_Ex_F	TGTTTCGTTTCGTCGTTGGC
	02655_HY_F	ttgttgtacATTCGATAACTGATATTGAAGGAGCATTTTTT		Class III	05006_3'_Ex_R	TCCTCACTGCCAATTTCCGG
	02655_YG_R	aagcagataCTCGAGGTCGACGGTATC			05006_5'_Ex_F	TTTGACCTGCTTGACCCTCC
	02655_3'_F	acctcgagTATCTGCTTTTCGACTGG		Class IV	08496_3'_Ex_R	GTGTTCGATGCTGGAGGTGG
	02655_3'_R	gcgaattcactagtgatTGGTTGGAGTTTTGGTATTG			08496_5'_Ex_F	GAACTTTGAGGATGCGAGCG
Class II	07270_5'_F	ccgcgggaattcgatATAGGTACATGCTCATGACATATCG		Class V	03023_3'_Ex_R	CCCATGTGCAGGCTTAGAGG
	07270_5'_R	acctcgagGTGATGTGGAAGAGGCTTTTTG			03023_5'_Ex_F	CCAGGTACCGTCATGAGAGC
	07270_YGrev_F	cacatcacCTCGAGGTCGACGGTATC			05239_5'_Ex_F	CGGAAGAGCTGAGTGTTTGG
	07270_HYrev_R	atcacctgATTCGATAACTGATATTGAAGGAGCATTTTTT			05239_3'_Ex_R	TGCTGACTAACCTTTCCCCG
	07270_3'_F	gttatcgaatCAGGTGATTCATCATCTATTC			17256_3'_Ex_R	TGAGAGGTTGGTGTTGACGG
	07270_3'_R	gcgaattcactagtgatTCTGAAACATCATTTTCGATC			17256_5'_Ex_F	GCTCGCACTACAACAACACC
Class III	05006_5'_F	ccgcgggaattcgatTCTCAAGACGGAGGGCGG		Class X	00994_5'_Ex_F	ATCAAGCACTGCATTTCGGC
	05006_5'_F	acctcgagGGGTGGATTAAGACGGTTGG			00994_3'_Ex_R	TCAACGACAACTGAGACGGG
	05006_YGrev_F	atccacccCTCGAGGTCGACGGTATC			01833_3'_Ex_R	CCGACATAGCAACGTGTGGG
	05006_HYrev_R	cattgtaacATTCGATAACTGATATTGAAGGAGCATTTTTT			01833_5'_Ex_F	GACCGTAGACCTCCTTTGCC
	05006_3'_F	gttatcgaatGTTACAATGGCATGGAAG			02401_5'_Ex_F	GCACGTCACTGAATCGAAGC
	05006_3'_R	gcgaattcactagtgatTTATACTTGACATCACAAATCTTG			02401_3'_Ex_R	CGTGAAATGAAGGGGCTTACG
Class IV	08496_5'_F	ccgcgggaattcgatACGCACGTTGCCTCAGTC			03151_5'_Ex_F	AGTCGTATTGTCTGCAGGGG
	08496_5'_R	acctcgagCGTAAAGATTGGAACGGTAGG			03151_3'_Ex_R	GCATTGCGTCGATCTTCTCC
	08496_YGrev_F	atctttacgCTCGAGGTCGACGGTATC			03800_5'_Ex_F	CTTTGCAGCCATGTTCTCCG
	08496_HYrev_R	acagtcaatATTCGATAACTGATATTGAAGGAGCATTTTTT			03800_3'_Ex_R	CATCGATTCCTAGCACCGGG
	08496_3'_F	gttatcgaatATTGACTGTATGAACGACGTAG			04693_5'_Ex_F	GGCACTGAGTTGTTGGTTGC
	08496_3'_R	gcgaattcactagtgatTGGTTTGTGGCCTGTAGATC			04693_3'_Ex_R	ACTAACCGGCCAACTACTCC
Class V	03023_5'_F	ccgcgggaattcgatAGGCTAACATTGAGGACC			04731_3'_Ex_R	TTGAGCCCAGAACCTTGTCG
	03023_5'_R	acctcgagGGTCATCAGCGGATAGAG			04731_5'_Ex_F	CAGGCATTCGAATAGTGAAAGGC
	03023_YGrev_F	tgatgaccCTCGAGGTCGACGGTATC			06541_5'_Ex_F	GGCTGTGGTGAGTCAAGAGG
	03023_HYrev_R	gacaaagaaATTCGATAACTGATATTGAAGGAGCATTTTTT			06541_3'_Ex_R	GGTTCCAGGTACCGTCATCC
	03023_3'_F	gttatcgaatTTCTTTGTCTCGAGTTTCAAG			07655_5'_Ex_F	AACTTGGGTCGGGTACATGG
	03023_3'_R	gcgaattcactagtgatTTAGAGGATGAGAGTGAGCTTG			07655_3'_Ex_R	ACTCTGTGACTCAATGCAGGG
	05239_5'_F	ccgcgggaattcgatAGAGGGCGGTTGGCGCTA			07792_5'_Ex_F	TATCGGCGTACAACTCTGGC
	05239_5'_R	acctcgagAATTGTATGAGAGCCTTTCTTTCGG			07792_3'_Ex_R	TGCCACCATTGATAAACATGACG
	05239_YGrev_F	tcatacaattCTCGAGGTCGACGGTATC			10598_5'_Ex_F	CAAGACGCTTTCATCGGAGC
	05239_HYrev_R	accttccaATTCGATAACTGATATTGAAGGAGCATTTTTT			10598_3'_Ex_R	GACACATCAAGAAAAGGCCCG
	05239_3'_F	gttatcgaatTGGAAGGTTTTGGGTTTTGTTTTG			15938_5'_Ext_F	TGCACCTCAAAGTCTGACGG
	05239_3'_R	gcgaattcactagtgatTATCCCGCCTCCAGTCGG			15938_3'_Ext_R	CCTTCCTTCGTACTGCCAGG
	17256_5'_F	ccgcgggaattcgatAATACAACATGGCTTCTCATC			16282_3'_Ex_R	TCCCGTTGTCACCATCATCG
	17256_5'_R	gttatcgaatTATGGAATTTCTCGATGTG			16282_5'_Ex_F	TGCGAGGTCAGTGAGTAACG
	17256_HY_F	aaattccataATTCGATAACTGATATTGAAGGAGCATTTTTT			16354_5'_Ex_F	GCAACAGACATTCAGCCTGC
	17256_YG_R	cctaccaaCTCGAGGTCGACGGTATC			16354_3'_Ex_R	ACCAGACGCTACAAAGACCC
	17256_3'_F	acctcgagTTGGTAGGTTTGGTCAAGTG			16358_5'_Ex_F	CACAGGTAAATGACACGGCG
	17256_3'_R	gcgaattcactagtgatAATTGGCCATGAAATGTAATG			16358_3'_Ex_R	TAGCCTCGGAATGTGTGTGC
Class X	00994_5'_F	ccgcgggaattcgatTATATGCCATATCTTGCATG			16437_5'_Ex_F	TTGGAGAGTACAGCCTTGGC
	00994_5'_R	acctcgagTGAATGCGATTAAAGGAATG			16437_3'_EX_R	TGTAGTGTGACTAGCGTGGC
	00994_5'_YGrev_F	cgcattcaCTCGAGGTCGACGGTATC			16536_3'_Ex_R	TCCCTAGTAATAAGAGGCACCC
	00994_3'_HYrev_R	taagacccATTCGATAACTGATATTGAAGGAGCATTTTTT			16536_5'_Ex_F	CATCAGGTTCGCAGCAATCC
	00994_3'_F	gttatcgaatGGGTCTTACTGGCGTAAG			16853_5'_Ex_F	GACAACCGTAGCAAGCATGG
	00994_3'_R	gcgaattcactagtgatACCGTACCGAATCACTCAC			16853_3'_Ex_R	TTTGTCTAGTGCTCGCCTGG
	01833_5'_F	ccgcgggaattcgatACTTCGGGGGGAAAATGA			17567_5'_Ex_F	CAGGCCATTGTGTGTGAAGC
	01833_5'_R	acctcgagCTCTATCGAAAACAAAATCTTAAAAAG			17567_3'_Ex_R	AGATACGAGGGAGCAATGCG
	01833_YGrev_F	cgatagagCTCGAGGTCGACGGTATC		Class X + CFEM	02155_5'_Ex_F	TCATGGTCTGGGTTGTCTGC
	01833_HYrev_R	atttggaataATTCGATAACTGATATTGAAGGAGCATTTTTT			02155_3'_Ex_R	TGTGGATGGGCAGATGATGG
	01833_3'_F	gttatcgaatTATTCCAAATAACAATAAATTTTCTATC			03897_5'_Ex_F	GTCGATCACAGGGTCATCGG
	01833_3'_R	gcgaattcactagtgatTCTCACCAACTTGACCTTAAAC			03897_3'_Ex_R	TGAGGGCGTTCAATGGTAGC
	02401_M_5'_F	ccgcgggaattcgatTCAGCATCTGCCTTGTTAG			04529_5'_Ex_F	GAGCCATAAGTGCAACAGAACC
	02401_M_5'_R	acctcgagAATGTATCACGCGATTTTG			04529_3'_Ex_R	TTCGTCTCTTGTTACCCCCG
	02401_M_YGrev_F	gtgatacattCTCGAGGTCGACGGTATC			05821_5'_Ex_F	AGCAACGATACCCTTCCAGC
	02401_M_HYrev_R	atcaaaatccaATTCGATAACTGATATTGAAGGAGCATTTTTT			05821_3'_Ex_R	ACCTAGCCACTGAAACCACG
	02401_M_3'_F	gttatcgaatTGGATTTTGATGAACAAGC			07839_5'_Ex_F	AGAACAACACCAAGCAAACGG
	02401_M_3'_R	gcgaattcactagtgatTGTTGAAAAGTCTTGACTAGAGAAG			07839_3'_Ex_R	CACCTTGGAAACGACGAAGC
	03151_5'_F	ccgcgggaattcgatATCAGGAGTGAGATGAATATTC			15975_5'_Ex_F	GAGACCATCGCCACCTATCC
	03151_5'_R	acctcgagATATAAACCCAACTCTAAAACCTAAAG			15975_3'_Ex_R	CGGAAGAGCTGGGTGTATCG
	03151_5'_YGrev_F	gggtttatatCTCGAGGTCGACGGTATC			16221_5'_Ex_F2	CTGCCGGATAGAAACCTCCC
	03151_3'_HYrev_R	caaacgatgATTCGATAACTGATATTGAAGGAGCATTTTTT			16221_3'_Ex_R2	GAATGCGAATGAGAGGCTGC
	03151_3'_F	gttatcgaatCATCGTTTGACTGAGCGA		FGRRES_16221 truncations and complementation	16221_KO - 5'_Ex_F2	CTGCCGGATAGAAACCTCCC
	03151_3'_R	gcgaattcactagtgatGGCATTGTATTGCTTAACTATAG			16221_KO - 3'_Ex_R2	GAATGCGAATGAGAGGCTGC
	03800_5'_F	ccgcgggaattcgatTGGACATTCCCTTCCTCC			GEN_Int_R	CAGCCGATTGTCTGTTGTGC
	03800_5'_R	acctcgagAATCGTGTCCAAGGGTCAAG			16221_Int_F	CTTACGTCTGCAAGCAAGCC
	03800_YGrev_F	gacacgattCTCGAGGTCGACGGTATC
	03800_HYrev_R	tcagtcaatATTCGATAACTGATATTGAAGGAGCATTTTTT
	03800_3'_F	gttatcgaatATTGACTGATTCTCCGTTCTTC
	03800_3'_R	gcgaattcactagtgatGAGCGAAGGTGGACTGATC
	04693_5'_F	ccgcgggaattcgatCTGATGAAGACGTTACAAACAG
	04693_5'_R	acctcgagCTATTGATCTTCAGGCATG
	04693_YGrev_F	gatcaatagCTCGAGGTCGACGGTATC
	04693_HYrev_R	tagagttcaATTCGATAACTGATATTGAAGGAGCATTTTTT
	04693_3'_F	gttatcgaatTGAACTCTATAAAAAGGGTCG
	04693_3'_R	gcgaattcactagtgatCTACTGCAGAGGAATCCTTC
	04731_5'_F	ccgcgggaattcgatTATTGGTTAATTAAAACCTCGG
	04731_5'_R	gttatcgaatATATAATTGCTCTCATCCACAG
	04731_HY_F	gcaattatatATTCGATAACTGATATTGAAGGAGCATTTTTT
	04731_YG_R	gaaacctgCTCGAGGTCGACGGTATC
	04731_3'_F	acctcgagCAGGTTTCAGGAATAAGAAAG
	04731_3'_R	gcgaattcactagtgatGTGTGTTCTTGGAAGACG
	06541_5'_F	ccgcgggaattcgatCATCTCCAGTTCCATTAAATAC
	06541_5'_R	gttatcgaatATTTTACGAACAACTAAATACAAGC
	06541_HY_F	ttcgtaaaatATTCGATAACTGATATTGAAGGAGCATTTTTT
	06541_YG_R	gcctctcaCTCGAGGTCGACGGTATC
	06541_3'_F	acctcgagTGAGAGGCGATCAACGCC
	06541_3'_R	gcgaattcactagtgatCTACCAACTCCCGTGATGC
	07655_M_5'_F	ccgcgggaattcgatTGATTTGATAGCTTTGAAGG
	07655_M_5'_R	acctcgagATTCTAACAAATGATGTTGTTCAC
	07655_M_YGrev_F	ttgttagaatCTCGAGGTCGACGGTATC
	07655_M_HYrev_R	aattccatatATTCGATAACTGATATTGAAGGAGCATTTTTT
	07655_M_3'_F	gttatcgaatATATGGAATTTATGAGATACGATAAAG
	07655_M_3'_R	gcgaattcactagtgatCGTGTATGCCATAGACGAAAC
	07792_5'_F	ccgcgggaattcgatCATATATACTGCTATGAGGGACTTC
	07792_5'_R	gttatcgaatCTCTTTGTATTTGATAACTTTCC
	07792_HY_F	tacaaagagATTCGATAACTGATATTGAAGGAGCATTTTTT
	07792_YG_R	aatttcagtaCTCGAGGTCGACGGTATC
	07792_3'_F	acctcgagTACTGAAATTGATTTATTAGCAATTGCC
	07792_3'_R	gcgaattcactagtgatAAAACCTTGCGAGCGGCC
	10598_M_F	ccgcgggaattcgatTGGATCCAATGAGGGCGA
	10598_M_R	gttatcgaatTGCAAGATATGATGGTAGAAACATG
	10598_M_HY_F	tatcttgcaATTCGATAACTGATATTGAAGGAGCATTTTTT
	10598_M_YG_R	tgtctcattCTCGAGGTCGACGGTATC
	10598_3'_F	acctcgagAATGAGACACCCAACAAAC
	10598_3'_R	gcgaattcactagtgatTAATAGACGTAGCAGAGCTCC
	15938_5'_F	ccgcgggaattcgatAATCCTCCAATATAGATACTTAACTAC
	15938_5'_R	acctcgagAACAGAGTCAGAGCATGC
	15938_YGrev_F	gactctgttCTCGAGGTCGACGGTATC
	15938_HYrev_R	ataattgatatATTCGATAACTGATATTGAAGGAGCATTTTTT
	15938_3'_F	gttatcgaatATATCAATTATAGACTTAGTTTCCACG
	15938_3'_R	gcgaattcactagtgatCAGAGTGGAAGGACGTTATAAAG
	16282_5'_F	ccgcgggaattcgatAGAACTTACCTACTTCATCCAAATG
	16282_5'_R	acctcgagAAGACAAAGGAAAGAAATGC
	16282_YGrev_F	ctttgtcttCTCGAGGTCGACGGTATC
	16282_HYrev_R	tcgaataattATTCGATAACTGATATTGAAGGAGCATTTTTT
	16282_3'_F	gttatcgaatAATTATTCGACCGGCCTTC
	16282_3'_R	gcgaattcactagtgatGCTTTGTTTGTGCCTATGC
	16354_5'_F	ccgcgggaattcgatTCTACATATAGGACAACGGG
	16354_5'_R	gttatcgaatATAACTTCTCGATCTTAAAATCATTG
	16354_HY_F	gagaagttatATTCGATAACTGATATTGAAGGAGCATTTTTT
	16354_YG_R	tggttttgactCTCGAGGTCGACGGTATC
	16354_3'_F	acctcgagAGTCAAAACCAACTCAGCTTAG
	16354_3'_R	gcgaattcactagtgatGCCTCAATAAGTCTCTTCAAG
	16358_5'_F	ccgcgggaattcgatCGGTGGTCTTCAAAGTAG
	16358_5'_R	gttatcgaatTTTACGAATATCATGACGTG
	16358_HY_F	tattcgtaaaATTCGATAACTGATATTGAAGGAGCATTTTTT
	16358_YG_R	gtattcgtaaCTCGAGGTCGACGGTATC
	16358_3'_F	acctcgagTTACGAATACCATGGAGAGAATC
	16358_3'_R	gcgaattcactagtgatAAAATGTTTCTTTTCTCAATCAAC
	16437_5'_F	ccgcgggaattcgatATCTCAACCATTTTAACCATG
	16437_5'_R	gttatcgaatAATGATTGAAGGTTAATGTACC
	16437_HY_F	ttcaatcattATTCGATAACTGATATTGAAGGAGCATTTTTT
	16437_YG_R	ttctcgacCTCGAGGTCGACGGTATC
	16437_3'_F	acctcgagGTCGAGAAATAAAAAAAGTTCC
	16437_3'_R	gcgaattcactagtgatTAGTGATTTGATGAGCGAC
	16536_5'_F	ccgcgggaattcgatAGAATAGTGATCGACTGGG
	16536_5'_R	acctcgagTGACAAACGTTTGCCAGTAG
	16536_YGrev_F	cgtttgtcaCTCGAGGTCGACGGTATC
	16536_HYrev_R	tcccatcataaATTCGATAACTGATATTGAAGGAGCATTTTTT
	16356_3'_F	gttatcgaatTTATGATGGGAAGGATTTAG
	16356_3'_R	gcgaattcactagtgatGTTCGATAAATAGGAGACACC
	16853_5'_F	ccgcgggaattcgatAAGTATACATACGTCAAAGAGCG
	16853_5'_R	gttatcgaatGAAACAGGTGTATTCGAAAAC
	16853_5'_HY_F	cctgtttcATTCGATAACTGATATTGAAGGAGCATTTTTT
	16853_3' _YG_R	cgcttgtcCTCGAGGTCGACGGTATC
	16853_3'_F	acctcgagGACAAGCGCGGATGAACA
	16853_3'_R	gcgaattcactagtgatTGGATCTCCCACGTTCCAG
	17567_5'_F	ccgcgggaattcgatAGAGTGGGACTTGTGTCAG
	17567_5'_R	gttatcgaatCTAACATTCATCAACTAGATGC
	17567_5'_HY_F	gaatgttagATTCGATAACTGATATTGAAGGAGCATTTTTT
	17567_3'_YG_R	cttttcttcagCTCGAGGTCGACGGTATC
	17567_3'_F	acctcgagCTGAAGAAAAGACAGAAAAGTAAAG
	17567_3'_R	gcgaattcactagtgatCTCTTTCAAAATGAGCCTTC
Class X + CFEM	02155_5'_F	ccgcgggaattcgatTCCAAAACTTTACTGAATGC
	02155_5'_R	acctcgagCGGAACTTAGATTGCGAG
	02155_5'_YGrev_F	aagttccgCTCGAGGTCGACGGTATC
	02155_3'_HYrev_R	ttatacgagATTCGATAACTGATATTGAAGGAGCATTTTTT
	02155_3'_F	gttatcgaatCTCGTATAAAGGCTTGTGTC
	02155_3'_R	gcgaattcactagtgatTCTGAGTTCTACCTTCTGCC
	03897_M_5'_F	ccgcgggaattcgatTTATGGTAGTCCGTGGCTC
	03897_M_5'_R	acctcgagGACCAGCTCCTGTAATCATG
	03897_M_5'_YGrev_F	agctggtcCTCGAGGTCGACGGTATC
	03897_M_3'_HYrev_R	gctatgctaATTCGATAACTGATATTGAAGGAGCATTTTTT
	03897_M_3'_F	gttatcgaatTAGCATAGCATAGCATAGAGAGATACCC
	03897_M_3'_R	gcgaattcactagtgatCGCCTTACCATCCCTGCC
	04529_5'_F	ccgcgggaattcgatGAATAATTATACCGACAAGCAAC
	04529_5'_R	gttatcgaatCTTTATTTAATGAGAATATTTATCGC
	04529_HY_F	attaaataaagATTCGATAACTGATATTGAAGGAGCATTTTTT
	04529_YG_R	tatttcatcaCTCGAGGTCGACGGTATC
	04529_3'_F	acctcgagTGATGAAATACAAAACGACC
	04529_3'_R	gcgaattcactagtgatGGAAAGCATAAGCTGCTTC
	05821_5'_F	ccgcgggaattcgatAGTGTTCCCAGAGTAGCTTTG
	05821_5'_R	gttatcgaatGCCTAGACTATGATAGAGAGATAGAATG
	05821_5'_HY_F	gtctaggcATTCGATAACTGATATTGAAGGAGCATTTTTT
	05821_3'_YG_R	gtttgctttCTCGAGGTCGACGGTATC
	05821_3'_F	acctcgagAAAGCAAACATTAGATGTGAC
	05821_3'_R	gcgaattcactagtgatGGACAGCATTAAACAGCC
	07839_5'_F	ccgcgggaattcgatCAGGTTGGGCAAGTGTTG
	07839_5'_R	acctcgagAATATGTGTAATAACAAAAAAGGAAATG
	07839_5'_YGrev_F	tacacatattCTCGAGGTCGACGGTATC
	07839_HYrev_R	gttgatgtaATTCGATAACTGATATTGAAGGAGCATTTTTT
	07839_3'_F	gttatcgaatTACATCAACGAATTACATAATAAAAAC
	07839_3'_R	gcgaattcactagtgatACTAATAAATTAATAACATCAATAACCAATTATTC
	15975_5'_F	ccgcgggaattcgatCTGTATAGGTTAAAACCGGC
	15975_5'_R	acctcgagTGACACAAATTGCAGTATG
	15975_5'_YGrev_F	tttgtgtcaCTCGAGGTCGACGGTATC
	15975_3'_HYrev_R	attataaattaaATTCGATAACTGATATTGAAGGAGCATTTTTT
	15975_3'_F	gttatcgaatTTAATTTATAATAGTAAAAATGCAACAAAAC
	15975_3'_R	gcgaattcactagtgatAGCTTGGAAATTTCTCGTATATG
	16221_5'_F	ccgcgggaattcgatTGTTGGTCGGCGGAAGTG
	16221_5'_R	gttatcgaatGGCAGTTTTGTTTTCTTTCGG
	16221_5'_HY_F	aaactgccATTCGATAACTGATATTGAAGGAGCATTTTTT
	16221_3'_YG_R	ctcatctcCTCGAGGTCGACGGTATC
	16221_3'_F	acctcgagGAGATGAGCTGAAAGAATCAAC
	16221_3'_R	gcgaattcactagtgatAGAAACAGAGTTTTCCTATCC
FGRRES_16221 truncations	16221_5'2_F	ccgcgggaattcgatTAGCATTCCTTGCCATGAATATTAG
	16221_5'2_R	gttatcgaatGTTATGGGTATGGGACACTG
	16221_5'2_HY_F	cccataacATTCGATAACTGATATTGAAGGAGCATTTTTT
	16221_5'2_HY_R	gcgaattcactagtgatGGATGCCTCCGCTCGAAG
	YG_F_minCFEM	catggcggccgcgggaattcgatCGTTGCAAGACCTGCCTG
	YG_R_minCFEM	agcggtatagCTCGAGGTCGACGGTATC
	16221_AftCFEM_F	cgacctcgagCTATACCGCTGACGAATGAG
	16221_AftCFEM_R	ctttgccgatGTTCCCGTCCAGAGTCAAC
	16221_3'+SP_F	ggacgggaacATCGGCAAAGCTGGCTGC
	16221_3'+SP_R	gccgcgaattcactagtgatATTCGTCTCCTTTCGAGGTTG
	16221_3'_YG_F	ccgcgggaattcgatCGTTGCAAGACCTGCCTG
	16221_3'_YG_R	catctttgcCTCGAGGTCGACGGTATC
	16221_3'_minCT_F	acctcgagGCAAAGATGCCGGATAGC
	16221_3'_minCT_R	gcgaattcactagtgatTTAATGCAACATACAACGGC
	16221_3'+TM12_F	acctcgagCGCGACTACGCATTGTAAGTTAATGTTTAAATTATTG
	16221_3'+TM12_R	gcgaattcactagtgatCCGCGCCCGTTCTCTCGC
FGRRES_16221 complementation	16221_5'_COM_F	catggcggccgcgggaattcgatTGTTGGTCGGCGGAAGTG
	16221_5'_COM_R	tcatcttctgtcgGTTATGGGTATGGGACACTGGG
	GEN_P1_F	tacccataacCGACAGAAGATGATATTGAAG
	GEN_P1_R	gccgcgaattcactagtgatGCAATATCACGGGTAGCC
	GEN_P2_F	catggcggccgcgggaattcgatTATTGGGCGAAGTGCCGG
	GEN-P2_R.2	cggtatagTCCAATGCATTAATGCATTG
	16221_exon_3'_COM_F.2	gcattggaCTATACCGCTGACGAATG
	16221_exon_3'_rev	gccgcgaattcactagtgatAGAGTTTTCCTATCCCTAGAAAG
