# Supplementary material for: Non-canonical fungal G-protein coupled receptors promote Fusarium head blight on wheat
Source: PLoS Pathog. 2019 Apr 1;15(4):e1007666. doi: 10.1371/journal.ppat.1007666 (PMC6459559; doi:10.1371/journal.ppat.1007666)
Supplement: S1 File — Lists of F. graminearum genes, functional annotation, mean FPKM gene expression values, identified differentially expressed genes (DEGs; FDR <0.05, ±1log2 fold change in expression) and the overrepresented gene ontologies (GO terms; FDR <0.05 and <0.01). (XLSX) [file ppat.1007666.s011.xlsx]

## Sheet: FPKM
The Fusarium graminearum RRESv5.0 genome and associated annotations alongside FPKM gene expression values and identification of differentially expressed genes (DEGs)
																			FPKM expression values
RRESv5.0	Alias_IDs			FgramPH1 Blast2GO annotations															YPD_3d						SP_3d				SP_7d				R1-2_7d				R3-4_7d				R5-6_7d				R7-8_7d				YPD_3d
Sequence Name	BROAD	MIPS	RRES v4.0	Sequence Description	GO_ID	Annotation GO Term	Enzyme Code	Enzyme Name	InterPro Accession	InterPro Name	InterPro Signatures	InterPro GO ID	InterPro GO Term	EffectorP	WolfPsort	WolfPsort score	Sec. met. Clusters	PHIbase	PH1_YPD_A	PH1_YPD_B	PH1_YPD_C	16221_YPD_A	16221_YPD_B	16221_YPD_C	PH1_SP_3d_B	PH1_SP_3d_C	16221_SP_3d_B	16221_SP_3d_C	PH1_SP_7d_B	PH1_SP_7d_C	16221_SP_7d_B	16221_SP_7d_C	PH1_R1-2_7d_A	PH1_R1-2_7d_C	16221_R1-2_7d_A	16221_R1-2_7d_B	PH1_R3-4_7d_A	PH1_R3-4_7d_B	16221_R3-4_7d_A	16221_R3-4_7d_B	PH1_R5-6_7d_B	PH1_R5-6_7d_C	16221_R5-6_7d_A	16221_R5-6_7d_B	PH1_R7-8_7d_A	PH1_R7-8_7d_C	16221_R7-8_7d_A	16221_R7-8_7d_B	DEGs
FgramPH1_01t00001	0	FGSG_16072	FGRRES_16072_M	ankyrin unc44	GO:0005515;GO:0016020;GO:0030001;GO:0046873;GO:0055085	protein binding;membrane;metal ion transport;metal ion transmembrane transporter activity;transmembrane transport			IPR002110;IPR002523;noIPR;IPR020683;IPR020683;IPR020683;noIPR;noIPR;noIPR;noIPR;noIPR;noIPR;IPR002110;IPR002110;IPR002110;IPR002110;IPR002110;IPR020683;IPR002110;IPR020683;IPR020683;noIPR;noIPR;noIPR	Ankyrin repeat;Mg2+ transporter protein, CorA-like/Zinc transport protein ZntB;Mg2+ transporter protein, CorA-like/Zinc transport protein ZntB;Ankyrin repeat-containing domain;Ankyrin repeat-containing domain;Ankyrin repeat-containing domain;Ankyrin repeat-containing domain;Ankyrin repeat-containing domain;Ankyrin repeat-containing domain;Ankyrin repeat-containing domain;Ankyrin repeat-containing…	SM00248 (SMART);PF01544 (PFAM);G3DSA:1.20.58.340 (GENE3D);G3DSA:1.25.40.20 (GENE3D);G3DSA:1.25.40.20 (GENE3D);PF12796 (PFAM);PTHR24123 (PANTHER);NON_CYTOPLASMIC_DOMAIN (PHOBIUS);CYTOPLASMIC_DOMAIN (PHOBIUS);TRANSMEMBRANE (PHOBIUS);TRANSMEMBRANE (PHOBIUS);NON_CYTOPLASMIC_DOMAIN (PHOBIUS);PS50088 (PROSITE_PROFILES);PS50088 (PROSITE_PROFILES);PS50088 (PROSITE_PROFILES);PS50088 (PROSITE_PROFILES);PS5…	GO:0005515;GO:0016020/GO:0055085/GO:0046873/GO:0030001;GO:0005515;GO:0005515;GO:0005515;GO:0005515;GO:0005515;GO:0005515	protein binding;membrane/transmembrane transport/metal ion transmembrane transporter activity/metal ion transport;protein binding;protein binding;protein binding;protein binding;protein binding;protein binding	N/A	plas	21	#N/A	#N/A	0.05	0.16	0.21	0.1	0.26	0.31	0.71	0.25	0.25	0.34	0.19	0.28	0.52	0.14	0.46	0.59	0.51	0.45	1.08	1.07	0	54.99	0.8	0.5	0	0	0	0	0	0	0
FgramPH1_01t00003	FGSG_11606	FGSG_11606	FGRRES_11606	lactose permease	GO:0016021;GO:0022891;GO:0055085	integral component of membrane;transmembrane transporter activity;transmembrane transport			IPR005828;noIPR;noIPR;noIPR;IPR005829;noIPR;noIPR;noIPR;noIPR;noIPR;IPR020846;noIPR;noIPR;noIPR	Major facilitator, sugar transporter-like;Major facilitator, sugar transporter-like;Major facilitator, sugar transporter-like;Major facilitator, sugar transporter-like;Sugar transporter, conserved site;Sugar transporter, conserved site;Sugar transporter, conserved site;Sugar transporter, conserved site;Sugar transporter, conserved site;Sugar transporter, conserved site;Major facilitator superfami…	PF00083 (PFAM);G3DSA:1.20.1250.20 (GENE3D);PTHR23500 (PANTHER);PTHR23500:SF145 (PANTHER);PS00216 (PROSITE_PATTERNS);NON_CYTOPLASMIC_DOMAIN (PHOBIUS);TRANSMEMBRANE (PHOBIUS);CYTOPLASMIC_DOMAIN (PHOBIUS);NON_CYTOPLASMIC_DOMAIN (PHOBIUS);TRANSMEMBRANE (PHOBIUS);SSF103473 (SUPERFAMILY);TMhelix (TMHMM);TMhelix (TMHMM);TMhelix (TMHMM)	GO:0016021/GO:0055085/GO:0022857;GO:0016021/GO:0005215/GO:0055085	integral component of membrane/transmembrane transport/transmembrane transporter activity;integral component of membrane/transporter activity/transmembrane transport	N/A	plas	21	#N/A	#N/A	#N/A	#N/A	#N/A	#N/A	#N/A	#N/A	#N/A	#N/A	#N/A	#N/A	#N/A	#N/A	#N/A	#N/A	#N/A	#N/A	#N/A	#N/A	#N/A	#N/A	#N/A	#N/A	#N/A	#N/A	#N/A	#N/A	#N/A	#N/A	#N/A	#N/A	#N/A
FgramPH1_01t00005	0	#N/A	FGRRES_20000	unnamed protein product					noIPR;noIPR;noIPR;noIPR	null;null;null;null	TRANSMEMBRANE (PHOBIUS);CYTOPLASMIC_DOMAIN (PHOBIUS);NON_CYTOPLASMIC_DOMAIN (PHOBIUS);TMhelix (TMHMM)			N/A	nucl	16	#N/A	#N/A	#N/A	#N/A	#N/A	#N/A	#N/A	#N/A	0	0	0.38	0	0	0	0	0	0	0	0	0	0	0	0	0	0	0	0	0	0	0	0	0	#N/A
FgramPH1_01t00007	0	FGSG_15662	FGRRES_15662	unnamed protein product										N/A	nucl	13	#N/A	#N/A	#N/A	#N/A	#N/A	#N/A	#N/A	#N/A	#N/A	#N/A	#N/A	#N/A	#N/A	#N/A	#N/A	#N/A	#N/A	#N/A	#N/A	#N/A	#N/A	#N/A	#N/A	#N/A	#N/A	#N/A	#N/A	#N/A	#N/A	#N/A	#N/A	#N/A	#N/A
FgramPH1_01t00009	0	FGSG_16069	FGRRES_16069	cytochrome p450 55a1	GO:0004497;GO:0005506;GO:0016705;GO:0020037;GO:0055114	monooxygenase activity;iron ion binding;oxidoreductase activity, acting on paired donors, with incorporation or reduction of molecular oxygen;heme binding;oxidation-reduction process			IPR002397;IPR001128;IPR001128;noIPR;noIPR;IPR017972;noIPR;noIPR;noIPR;IPR001128	Cytochrome P450, B-class;Cytochrome P450;Cytochrome P450;Cytochrome P450;Cytochrome P450;Cytochrome P450, conserved site;Cytochrome P450, conserved site;Cytochrome P450, conserved site;Cytochrome P450, conserved site;Cytochrome P450	PR00359 (PRINTS);G3DSA:1.10.630.10 (GENE3D);PF00067 (PFAM);PTHR24286:SF69 (PANTHER);PTHR24286 (PANTHER);PS00086 (PROSITE_PATTERNS);TRANSMEMBRANE (PHOBIUS);CYTOPLASMIC_DOMAIN (PHOBIUS);NON_CYTOPLASMIC_DOMAIN (PHOBIUS);SSF48264 (SUPERFAMILY)	GO:0005506/GO:0004497/GO:0055114/GO:0020037;GO:0016705/GO:0020037/GO:0005506/GO:0055114;GO:0016705/GO:0020037/GO:0005506/GO:0055114;GO:0016705/GO:0055114;GO:0016705/GO:0020037/GO:0005506/GO:0055114	iron ion binding/monooxygenase activity/oxidation-reduction process/heme binding;oxidoreductase activity, acting on paired donors, with incorporation or reduction of molecular oxygen/heme binding/iron ion binding/oxidation-reduction process;oxidoreductase activity, acting on paired donors, with incorporation or reduction of molecular oxygen/heme binding/iron ion binding/oxidation-reduction proces…	N/A	cyto_nucl	10.5	#N/A	#N/A	167.25	161.84	161.72	164.02	182.07	175.23	2.75	5.76	1.05	2.99	3.58	5.78	1.49	4.15	6.86	4.07	12.27	21.04	2.56	5.99	0	0	0	4.49	0	0	0	0	0	0	0
FgramPH1_01t00011	FGSG_11584	FGSG_11584	FGRRES_11584	hypothetical protein FGSG_11584	GO:0003824;GO:0005524;GO:0008270;GO:0009116	catalytic activity;ATP binding;zinc ion binding;nucleoside metabolic process			IPR000845;noIPR;IPR018017;IPR000845	Nucleoside phosphorylase domain;Nucleoside phosphorylase domain;Nucleoside phosphorylase;Nucleoside phosphorylase domain	G3DSA:3.40.50.1580 (GENE3D);PTHR21234:SF24 (PANTHER);PTHR21234 (PANTHER);SSF53167 (SUPERFAMILY)	GO:0003824/GO:0009116;GO:0003824/GO:0009116	catalytic activity/nucleoside metabolic process;catalytic activity/nucleoside metabolic process	N/A	cysk	19	#N/A	#N/A	0	1.63	0.81	0	0	0	0	0	0	0	0	0	0	0	0	0	0	0	0	0	0	0	0	0	0	0	0	0	0	0	DOWN
FgramPH1_01t00013	0	FGSG_16068	FGRRES_16068	unnamed protein product					IPR027417;noIPR;IPR029052;IPR029052;IPR027417	P-loop containing nucleoside triphosphate hydrolase;P-loop containing nucleoside triphosphate hydrolase;Metallo-dependent phosphatase-like;Metallo-dependent phosphatase-like;P-loop containing nucleoside triphosphate hydrolase	G3DSA:3.40.50.300 (GENE3D);PF13476 (PFAM);G3DSA:3.60.21.10 (GENE3D);SSF56300 (SUPERFAMILY);SSF52540 (SUPERFAMILY)			N/A	nucl	11.5	#N/A	#N/A	0.26	0.39	0.06	0.38	0.38	0.25	0	0.19	0.3	0.21	0	0.04	0	0.48	0.15	0.1	0	0	0	0.2	0	0	0	0	0	0	0	0	0	0	0
FgramPH1_01t00015	FGSG_11582	FGSG_11582	FGRRES_11582	hypothetical protein FGSG_11582					noIPR;noIPR;noIPR;noIPR;noIPR	null;null;null;null;null	SIGNAL_PEPTIDE_C_REGION (PHOBIUS);SIGNAL_PEPTIDE (PHOBIUS);NON_CYTOPLASMIC_DOMAIN (PHOBIUS);SIGNAL_PEPTIDE_N_REGION (PHOBIUS);SIGNAL_PEPTIDE_H_REGION (PHOBIUS)			N/A	nucl	17	#N/A	#N/A	1.53	0	0	0	1.49	1.48	6.29	155.09	0.69	0	3.26	4.86	6307.93	0.97	0	1.71	1.79	32.15	0	0.79	31.42	2847.08	22.52	0	879.63	1468.65	0	1144.28	692.81	0	0
FgramPH1_01t00017	FGSG_11581	FGSG_11581	FGRRES_11581	hypothetical protein FGSG_11581	GO:0000444;GO:0007059;GO:0051301	MIS12/MIND type complex;chromosome segregation;cell division			IPR013218;noIPR	Kinetochore-associated protein Dsn1/Mis13;Kinetochore-associated protein Dsn1/Mis13	PF08202 (PFAM);PTHR14778 (PANTHER)	GO:0051301/GO:0007059/GO:0000444	cell division/chromosome segregation/MIS12/MIND type complex	N/A	nucl	14	#N/A	#N/A	3.13	3.58	1.94	4.78	3.83	2.72	3.57	3.54	2.02	2.7	0.51	0.68	2.01	0.94	2.3	2.95	3.08	3.28	1.73	2.7	10.72	0	2.45	3.09	0	0	0	0	0	0	0
FgramPH1_01t00019	FGSG_11580	FGSG_11580	FGRRES_11580	hypothetical protein FGSG_11580	GO:0003676;GO:0008270	nucleic acid binding;zinc ion binding								N/A	nucl	18.5	#N/A	#N/A	0.79	0	0	3.84	5.4	2.29	15.18	12.38	12.51	8.6	20.65	16.26	19.84	11.75	27.93	15.53	14.48	6.64	14.65	13.32	0	0	0	11.55	0	0	0	0	0	0	UP
FgramPH1_01t00021	0	FGSG_16067	FGRRES_16067	unnamed protein product										N/A	cysk	9	#N/A	#N/A	0	0	0	0.16	0	0	#N/A	#N/A	#N/A	#N/A	#N/A	#N/A	#N/A	#N/A	#N/A	#N/A	#N/A	#N/A	#N/A	#N/A	#N/A	#N/A	#N/A	#N/A	#N/A	#N/A	#N/A	#N/A	#N/A	#N/A	0
FgramPH1_01t00023	FGSG_11641	FGSG_11641	FGRRES_11641	hypothetical protein FGSG_11641	GO:0005515	protein binding			IPR005036;noIPR;noIPR;IPR005036	CBM21 (carbohydrate binding type-21) domain;CBM21 (carbohydrate binding type-21) domain;CBM21 (carbohydrate binding type-21) domain;CBM21 (carbohydrate binding type-21) domain	PF03370 (PFAM);PTHR12307:SF18 (PANTHER);PTHR12307 (PANTHER);PS51159 (PROSITE_PROFILES)	GO:0005515;GO:0005515	protein binding;protein binding	N/A	mito	19	#N/A	#N/A	#N/A	#N/A	#N/A	#N/A	#N/A	#N/A	0	0	0	0	0	0	0	0	0	0.14	0	0	0.35	0	0	0	0	0	0	0	0	0	0	0	#N/A
FgramPH1_01t00025	FGSG_11605	FGSG_11605	FGRRES_11605	mitochondrial folate transporter carrier	GO:0006810;GO:0016021	transport;integral component of membrane			IPR018108;IPR023395;noIPR;noIPR;IPR018108;IPR023395	Mitochondrial substrate/solute carrier;Mitochondrial carrier domain;Mitochondrial carrier domain;Mitochondrial carrier domain;Mitochondrial substrate/solute carrier;Mitochondrial carrier domain	PF00153 (PFAM);G3DSA:1.50.40.10 (GENE3D);PTHR24089 (PANTHER);PTHR24089:SF133 (PANTHER);PS50920 (PROSITE_PROFILES);SSF103506 (SUPERFAMILY)			N/A	nucl	16	#N/A	#N/A	0.21	0.41	0	0.2	0.2	0.2	1.23	2.32	1.32	1.92	0.4	0.84	1.2	1.08	2.63	1.09	0.49	0	0.2	0.64	0	0	0	0	0	0	0	0	0	0	0
FgramPH1_01t00027	FGSG_11642	FGSG_11642	FGRRES_11642	hypothetical protein FGSG_11642										N/A	nucl	16.5	#N/A	#N/A	2.56	2.88	1.43	3.19	2.13	2.48	7.4	3.42	3.67	3.4	3.55	4.45	8.45	2.85	9.74	5.37	9.51	3.09	6.26	6.09	15.1	0	0	5.15	0	0	0	0	0	0	0
FgramPH1_01t00029	FGSG_11643	FGSG_11643	FGRRES_11643	hypothetical protein FGSG_11643					IPR006760	Endosulphine	PF04667 (PFAM)			N/A	nucl	20	#N/A	#N/A	#N/A	#N/A	#N/A	#N/A	#N/A	#N/A	0	2.49	7.89	0.69	67.92	65.39	3.85	10.72	8.92	6.02	3.16	0	0	0	0	0	4.97	0	0	0	0	0	0	0	#N/A
FgramPH1_01t00031	0	FGSG_11600	FGRRES_11600	alpha beta hydrolase fold family	GO:0008152;GO:0016787	metabolic process;hydrolase activity			noIPR;noIPR;noIPR	null;null;null	CYTOPLASMIC_DOMAIN (PHOBIUS);NON_CYTOPLASMIC_DOMAIN (PHOBIUS);TRANSMEMBRANE (PHOBIUS)			N/A	mito	16.5	#N/A	#N/A	0.54	2.1	2.6	0	0	1.04	3.22	1.04	1.57	1.57	1.21	1.77	2.61	0.81	3.85	6.08	1.74	4.13	2	4.33	0	0	0	0	0	0	0	0	0	0	0
FgramPH1_01t00033	FGSG_11601	FGSG_11601	FGRRES_11601	hypothetical protein FGSG_11601										N/A	mito_nucl	9.666	#N/A	#N/A	#N/A	#N/A	#N/A	#N/A	#N/A	#N/A	0	0	0	0	0	0.72	0	0	0	0	0	5.23	0	0	0	0	0	0	0	0	0	0	0	0	#N/A
FgramPH1_01t00035	FGSG_00001	FGSG_00001	FGRRES_00001	unnamed protein product										N/A	mito	10.5	#N/A	#N/A	#N/A	#N/A	#N/A	#N/A	#N/A	#N/A	#N/A	#N/A	#N/A	#N/A	#N/A	#N/A	#N/A	#N/A	#N/A	#N/A	#N/A	#N/A	#N/A	#N/A	#N/A	#N/A	#N/A	#N/A	#N/A	#N/A	#N/A	#N/A	#N/A	#N/A	#N/A
FgramPH1_01t00037	FGSG_00002	FGSG_00002	FGRRES_00002	tenascin x precursor	GO:0005576;GO:0006030;GO:0008061	extracellular region;chitin metabolic process;chitin binding			noIPR;noIPR;noIPR;noIPR;noIPR;IPR002557;noIPR	null;null;null;null;null;Chitin binding domain;Chitin binding domain	SIGNAL_PEPTIDE (PHOBIUS);SIGNAL_PEPTIDE_H_REGION (PHOBIUS);SIGNAL_PEPTIDE_C_REGION (PHOBIUS);NON_CYTOPLASMIC_DOMAIN (PHOBIUS);SIGNAL_PEPTIDE_N_REGION (PHOBIUS);PS50940 (PROSITE_PROFILES);SignalP-noTM (SIGNALP_EUK)	GO:0006030/GO:0008061/GO:0005576	chitin metabolic process/chitin binding/extracellular region	Non-effector	extr	20	#N/A	#N/A	#N/A	#N/A	#N/A	#N/A	#N/A	#N/A	0	0.19	0	0.11	0	0	0	0	0	0	0	0	0	0	0	0	0	0	0	0	0	0	0	0	#N/A
FgramPH1_01t00039	FGSG_11644	FGSG_11644	FGRRES_11644	hypothetical protein FGSG_11644	GO:0005515	protein binding			IPR002110;IPR002110;IPR020683;IPR020683;IPR020683;IPR020683;IPR002110;noIPR;noIPR;IPR002110;IPR020683;IPR020683	Ankyrin repeat;Ankyrin repeat;Ankyrin repeat-containing domain;Ankyrin repeat-containing domain;Ankyrin repeat-containing domain;Ankyrin repeat-containing domain;Ankyrin repeat;Ankyrin repeat;Ankyrin repeat;Ankyrin repeat;Ankyrin repeat-containing domain;Ankyrin repeat-containing domain	PR01415 (PRINTS);SM00248 (SMART);G3DSA:1.25.40.20 (GENE3D);G3DSA:1.25.40.20 (GENE3D);G3DSA:1.25.40.20 (GENE3D);PF12796 (PFAM);PF00023 (PFAM);PF13857 (PFAM);PTHR24198 (PANTHER);PS50088 (PROSITE_PROFILES);PS50297 (PROSITE_PROFILES);SSF48403 (SUPERFAMILY)	GO:0005515;GO:0005515;GO:0005515;GO:0005515	protein binding;protein binding;protein binding;protein binding	N/A	extr	10	#N/A	#N/A	0.14	0.67	0	0.13	0	0	0.32	0	0.62	0.71	0.2	0.16	0	0.27	0.96	0.26	0.64	0	0.39	0.42	0	0	0	1.27	0	0	0	0	0	0	0
FgramPH1_01t00041	FGSG_00003	FGSG_00003	FGRRES_00003	hypothetical protein FGSG_00003	GO:0004252;GO:0006040;GO:0006508;GO:0008762;GO:0016020;GO:0016628;GO:0050660;GO:0055114	serine-type endopeptidase activity;amino sugar metabolic process;proteolysis;UDP-N-acetylmuramate dehydrogenase activity;membrane;oxidoreductase activity, acting on the CH-CH group of donors, NAD or NADP as acceptor;flavin adenine dinucleotide binding;oxidation-reduction process	EC:3.4.21;EC:1.1.1.158	Acting on peptide bonds (peptidases);Acting on the CH-OH group of donors	noIPR;noIPR;noIPR;noIPR;noIPR;noIPR;noIPR;noIPR;noIPR;noIPR;noIPR;noIPR;noIPR;noIPR;noIPR;noIPR;noIPR;noIPR;noIPR;noIPR;noIPR;noIPR;noIPR	null;null;null;null;null;null;null;null;null;null;null;null;null;null;null;null;null;null;null;null;null;null;null	PTHR11177 (PANTHER);PTHR11177:SF194 (PANTHER);TRANSMEMBRANE (PHOBIUS);TRANSMEMBRANE (PHOBIUS);CYTOPLASMIC_DOMAIN (PHOBIUS);TRANSMEMBRANE (PHOBIUS);CYTOPLASMIC_DOMAIN (PHOBIUS);TRANSMEMBRANE (PHOBIUS);NON_CYTOPLASMIC_DOMAIN (PHOBIUS);NON_CYTOPLASMIC_DOMAIN (PHOBIUS);NON_CYTOPLASMIC_DOMAIN (PHOBIUS);TRANSMEMBRANE (PHOBIUS);CYTOPLASMIC_DOMAIN (PHOBIUS);NON_CYTOPLASMIC_DOMAIN (PHOBIUS);TRANSMEMBRANE …			N/A	plas	22	#N/A	#N/A	#N/A	#N/A	#N/A	#N/A	#N/A	#N/A	2.16	3.32	4.67	3.02	3.6	1.32	1.67	1.09	0.49	0.45	0.93	0	0	0	0	0	0	0	0	0	0	0	0	0	#N/A
FgramPH1_01t00043	0	#N/A	FGRRES_20001	unnamed protein product										N/A	cysk	17	#N/A	#N/A	#N/A	#N/A	#N/A	#N/A	#N/A	#N/A	#N/A	#N/A	#N/A	#N/A	#N/A	#N/A	#N/A	#N/A	#N/A	#N/A	#N/A	#N/A	#N/A	#N/A	#N/A	#N/A	#N/A	#N/A	#N/A	#N/A	#N/A	#N/A	#N/A	#N/A	#N/A
FgramPH1_01t00045	0	FGSG_15677	FGRRES_15677_M	unnamed protein product										N/A	cyto	19	#N/A	#N/A	#N/A	#N/A	#N/A	#N/A	#N/A	#N/A	#N/A	#N/A	#N/A	#N/A	#N/A	#N/A	#N/A	#N/A	#N/A	#N/A	#N/A	#N/A	#N/A	#N/A	#N/A	#N/A	#N/A	#N/A	#N/A	#N/A	#N/A	#N/A	#N/A	#N/A	#N/A
FgramPH1_01t00047	FGSG_00004	FGSG_00004	FGRRES_00004	hypothetical protein FGSG_00004										N/A	cyto	11.5	#N/A	#N/A	#N/A	#N/A	#N/A	#N/A	#N/A	#N/A	121.88	219.54	287.93	81	1459.48	526.55	164.56	532.91	33	108.69	4.6	1.82	0.62	2.7	0	0	9.63	2.02	0	0	232.61	341.28	0	0	#N/A
FgramPH1_01t00049	FGSG_00005	FGSG_00005	FGRRES_00005	hypothetical protein FGSG_00005					noIPR;noIPR;noIPR;noIPR;noIPR;noIPR	null;null;null;null;null;null	SIGNAL_PEPTIDE (PHOBIUS);NON_CYTOPLASMIC_DOMAIN (PHOBIUS);SIGNAL_PEPTIDE_H_REGION (PHOBIUS);SIGNAL_PEPTIDE_C_REGION (PHOBIUS);SIGNAL_PEPTIDE_N_REGION (PHOBIUS);SignalP-noTM (SIGNALP_EUK)			Non-effector	extr	16	#N/A	#N/A	#N/A	#N/A	#N/A	#N/A	#N/A	#N/A	13.85	24.99	30.82	16.45	14.84	15.45	17.85	32.63	3.3	12.35	0.49	0	0	0	4.27	0	0.77	0	0	0	0	82.59	0	0	#N/A
FgramPH1_01t00051	FGSG_00006	FGSG_00006	FGRRES_00006	hypothetical protein FGSG_00006					IPR021476;noIPR;noIPR;noIPR;noIPR;noIPR;noIPR;noIPR;noIPR;noIPR	Protein of unknown function DUF3129;Protein of unknown function DUF3129;Protein of unknown function DUF3129;Protein of unknown function DUF3129;Protein of unknown function DUF3129;Protein of unknown function DUF3129;Protein of unknown function DUF3129;Protein of unknown function DUF3129;Protein of unknown function DUF3129;Protein of unknown function DUF3129	PF11327 (PFAM);PTHR34618:SF2 (PANTHER);PTHR34618 (PANTHER);SIGNAL_PEPTIDE_N_REGION (PHOBIUS);SIGNAL_PEPTIDE (PHOBIUS);SIGNAL_PEPTIDE_C_REGION (PHOBIUS);SIGNAL_PEPTIDE_H_REGION (PHOBIUS);NON_CYTOPLASMIC_DOMAIN (PHOBIUS);SignalP-noTM (SIGNALP_GRAM_NEGATIVE);SignalP-noTM (SIGNALP_EUK)			Non-effector	extr	22	#N/A	#N/A	#N/A	#N/A	#N/A	#N/A	#N/A	#N/A	56.04	23.58	37.24	65.89	11.27	4.98	29.86	11.14	2.62	1.5	6.01	13.07	4.43	6.01	0	0	7.34	9.9	0	0	0	0	254.99	259.44	#N/A
FgramPH1_01t00053	0	FGSG_17598	FGRRES_17598	unnamed protein product	GO:0004497;GO:0005506;GO:0016705;GO:0020037;GO:0055114	monooxygenase activity;iron ion binding;oxidoreductase activity, acting on paired donors, with incorporation or reduction of molecular oxygen;heme binding;oxidation-reduction process			IPR001128;IPR002401;IPR001128;IPR001128;noIPR;noIPR;IPR017972;noIPR;noIPR;noIPR;noIPR;noIPR;IPR001128;noIPR	Cytochrome P450;Cytochrome P450, E-class, group I;Cytochrome P450;Cytochrome P450;Cytochrome P450;Cytochrome P450;Cytochrome P450, conserved site;Cytochrome P450, conserved site;Cytochrome P450, conserved site;Cytochrome P450, conserved site;Cytochrome P450, conserved site;Cytochrome P450, conserved site;Cytochrome P450;Cytochrome P450	PR00385 (PRINTS);PR00463 (PRINTS);G3DSA:1.10.630.10 (GENE3D);PF00067 (PFAM);PTHR24279 (PANTHER);PTHR24279:SF79 (PANTHER);PS00086 (PROSITE_PATTERNS);SIGNAL_PEPTIDE (PHOBIUS);SIGNAL_PEPTIDE_H_REGION (PHOBIUS);SIGNAL_PEPTIDE_C_REGION (PHOBIUS);SIGNAL_PEPTIDE_N_REGION (PHOBIUS);NON_CYTOPLASMIC_DOMAIN (PHOBIUS);SSF48264 (SUPERFAMILY);TMhelix (TMHMM)	GO:0005506/GO:0020037/GO:0016705/GO:0055114;GO:0020037/GO:0055114/GO:0016705/GO:0005506;GO:0005506/GO:0020037/GO:0016705/GO:0055114;GO:0005506/GO:0020037/GO:0016705/GO:0055114;GO:0055114/GO:0016705;GO:0005506/GO:0020037/GO:0016705/GO:0055114	iron ion binding/heme binding/oxidoreductase activity, acting on paired donors, with incorporation or reduction of molecular oxygen/oxidation-reduction process;heme binding/oxidation-reduction process/oxidoreductase activity, acting on paired donors, with incorporation or reduction of molecular oxygen/iron ion binding;iron ion binding/heme binding/oxidoreductase activity, acting on paired donors,…	N/A	plas	16	C1	#N/A	0	0	0.14	0	0	0	54.29	105.55	49.55	101.97	2.63	4.01	111.51	6.07	27.05	36.11	320.85	598.12	249.24	314.39	1041.95	290.84	757.16	786.42	57.83	0	78.08	0	557.96	0	0
FgramPH1_01t00055	FGSG_11645	FGSG_11645	FGRRES_11645	hypothetical protein FGSG_11645					noIPR;noIPR;noIPR;noIPR;noIPR;noIPR;noIPR;noIPR	null;null;null;null;null;null;null;null	SIGNAL_PEPTIDE_C_REGION (PHOBIUS);SIGNAL_PEPTIDE (PHOBIUS);SIGNAL_PEPTIDE_H_REGION (PHOBIUS);NON_CYTOPLASMIC_DOMAIN (PHOBIUS);SIGNAL_PEPTIDE_N_REGION (PHOBIUS);SignalP-TM (SIGNALP_GRAM_POSITIVE);SignalP-noTM (SIGNALP_EUK);SignalP-noTM (SIGNALP_GRAM_NEGATIVE)			Non-effector	extr	20	C1	#N/A	#N/A	#N/A	#N/A	#N/A	#N/A	#N/A	0.26	1.04	0.51	0.35	0	0	0.21	0.07	0.25	0	2.1	2.8	1.48	0.35	0	0	9.06	5.18	0	0	0	0	0	0	#N/A
FgramPH1_01t00057	FGSG_11646	FGSG_11646	FGRRES_11646	hypothetical protein FGSG_11646					noIPR;noIPR;noIPR;noIPR	null;null;null;null	TRANSMEMBRANE (PHOBIUS);CYTOPLASMIC_DOMAIN (PHOBIUS);NON_CYTOPLASMIC_DOMAIN (PHOBIUS);TMhelix (TMHMM)			N/A	nucl	8.5	C1	#N/A	#N/A	#N/A	#N/A	#N/A	#N/A	#N/A	#N/A	#N/A	#N/A	#N/A	#N/A	#N/A	#N/A	#N/A	#N/A	#N/A	#N/A	#N/A	#N/A	#N/A	#N/A	#N/A	#N/A	#N/A	#N/A	#N/A	#N/A	#N/A	#N/A	#N/A	#N/A
FgramPH1_01t00059	FGSG_11647	FGSG_11647	FGRRES_11647	hypothetical protein FGSG_11647					noIPR;noIPR;noIPR;noIPR;noIPR;noIPR	null;null;null;null;null;null	SIGNAL_PEPTIDE_H_REGION (PHOBIUS);NON_CYTOPLASMIC_DOMAIN (PHOBIUS);SIGNAL_PEPTIDE_N_REGION (PHOBIUS);SIGNAL_PEPTIDE (PHOBIUS);SIGNAL_PEPTIDE_C_REGION (PHOBIUS);SignalP-noTM (SIGNALP_EUK)			Effector	extr	22	C1	#N/A	#N/A	#N/A	#N/A	#N/A	#N/A	#N/A	5.51	15.11	24.55	3.17	262.85	261.35	32.6	89.45	21.87	22.05	14.66	26.27	3.68	0.81	0	0	11.5	0	0	0	0	0	0	718.56	0
FgramPH1_01t00061	0	FGSG_00009	FGRRES_00009	hypothetical protein FPSE_07861					noIPR;noIPR;noIPR;noIPR;noIPR;noIPR;noIPR;noIPR	null;null;null;null;null;null;null;null	NON_CYTOPLASMIC_DOMAIN (PHOBIUS);SIGNAL_PEPTIDE_N_REGION (PHOBIUS);SIGNAL_PEPTIDE (PHOBIUS);SIGNAL_PEPTIDE_H_REGION (PHOBIUS);SIGNAL_PEPTIDE_C_REGION (PHOBIUS);SignalP-TM (SIGNALP_GRAM_POSITIVE);SignalP-noTM (SIGNALP_GRAM_NEGATIVE);SignalP-noTM (SIGNALP_EUK)			Non-effector	extr	26	C1	#N/A	#N/A	#N/A	#N/A	#N/A	#N/A	#N/A	0	0	0	0	0	0	0	0	0	0	0	0	0	0	0	0	0	0	0	0	0	0	0	0	#N/A
FgramPH1_01t00063	FGSG_00010	FGSG_00010	FGRRES_00010	hypothetical protein FGSG_00010	GO:0016491;GO:0055114	oxidoreductase activity;oxidation-reduction process			IPR016040;noIPR;noIPR;noIPR;noIPR;noIPR;IPR016040	NAD(P)-binding domain;NAD(P)-binding domain;NAD(P)-binding domain;NAD(P)-binding domain;NAD(P)-binding domain;NAD(P)-binding domain;NAD(P)-binding domain	G3DSA:3.40.50.720 (GENE3D);SIGNAL_PEPTIDE_C_REGION (PHOBIUS);NON_CYTOPLASMIC_DOMAIN (PHOBIUS);SIGNAL_PEPTIDE_H_REGION (PHOBIUS);SIGNAL_PEPTIDE_N_REGION (PHOBIUS);SIGNAL_PEPTIDE (PHOBIUS);SSF51735 (SUPERFAMILY)			Effector	extr	16	C1	#N/A	#N/A	#N/A	#N/A	#N/A	#N/A	#N/A	#N/A	#N/A	#N/A	#N/A	#N/A	#N/A	#N/A	#N/A	#N/A	#N/A	#N/A	#N/A	#N/A	#N/A	#N/A	#N/A	#N/A	#N/A	#N/A	#N/A	#N/A	#N/A	#N/A	#N/A	#N/A
FgramPH1_01t00065	0	FGSG_00011	FGRRES_00011	transcription regulatory protein snf2	GO:0000981;GO:0005634;GO:0006357;GO:0008270;GO:0016491;GO:0055114	RNA polymerase II transcription factor activity, sequence-specific DNA binding;nucleus;regulation of transcription by RNA polymerase II;zinc ion binding;oxidoreductase activity;oxidation-reduction process			IPR021858;noIPR;noIPR;noIPR;noIPR;noIPR;noIPR;noIPR;noIPR;noIPR	Fungal transcription factor;Fungal transcription factor;Fungal transcription factor;Fungal transcription factor;Fungal transcription factor;Fungal transcription factor;Fungal transcription factor;Fungal transcription factor;Fungal transcription factor;Fungal transcription factor	PF11951 (PFAM);PTHR37534 (PANTHER);PTHR37534:SF2 (PANTHER);TRANSMEMBRANE (PHOBIUS);TRANSMEMBRANE (PHOBIUS);CYTOPLASMIC_DOMAIN (PHOBIUS);NON_CYTOPLASMIC_DOMAIN (PHOBIUS);NON_CYTOPLASMIC_DOMAIN (PHOBIUS);TMhelix (TMHMM);TMhelix (TMHMM)			N/A	nucl	11.5	C1	#N/A	1.41	1.4	1.89	1.37	2.86	2	5.11	3.65	4.75	5.38	2.49	1.65	3.51	3.58	6.53	3.73	5.22	1.09	5.18	7.14	10.69	0	9.63	6.06	0	0	0	103.06	0	0	0
FgramPH1_01t00067	FGSG_00012	FGSG_00012	FGRRES_00012	cytochrome p450 oxidoreductase	GO:0004497;GO:0005506;GO:0016705;GO:0020037;GO:0055114	monooxygenase activity;iron ion binding;oxidoreductase activity, acting on paired donors, with incorporation or reduction of molecular oxygen;heme binding;oxidation-reduction process			IPR001128;IPR002401;IPR001128;IPR001128;noIPR;noIPR;IPR017972;noIPR;noIPR;noIPR;IPR001128;noIPR	Cytochrome P450;Cytochrome P450, E-class, group I;Cytochrome P450;Cytochrome P450;Cytochrome P450;Cytochrome P450;Cytochrome P450, conserved site;Cytochrome P450, conserved site;Cytochrome P450, conserved site;Cytochrome P450, conserved site;Cytochrome P450;Cytochrome P450	PR00385 (PRINTS);PR00463 (PRINTS);G3DSA:1.10.630.10 (GENE3D);PF00067 (PFAM);PTHR24305 (PANTHER);PTHR24305:SF65 (PANTHER);PS00086 (PROSITE_PATTERNS);CYTOPLASMIC_DOMAIN (PHOBIUS);TRANSMEMBRANE (PHOBIUS);NON_CYTOPLASMIC_DOMAIN (PHOBIUS);SSF48264 (SUPERFAMILY);TMhelix (TMHMM)	GO:0005506/GO:0016705/GO:0055114/GO:0020037;GO:0020037/GO:0005506/GO:0055114/GO:0016705;GO:0005506/GO:0016705/GO:0055114/GO:0020037;GO:0005506/GO:0016705/GO:0055114/GO:0020037;GO:0016705/GO:0055114;GO:0005506/GO:0016705/GO:0055114/GO:0020037	iron ion binding/oxidoreductase activity, acting on paired donors, with incorporation or reduction of molecular oxygen/oxidation-reduction process/heme binding;heme binding/iron ion binding/oxidation-reduction process/oxidoreductase activity, acting on paired donors, with incorporation or reduction of molecular oxygen;iron ion binding/oxidoreductase activity, acting on paired donors, with incorpo…	N/A	golg	6	C1	#N/A	#N/A	#N/A	#N/A	#N/A	#N/A	#N/A	1.59	0.97	2.3	1.38	0.36	0.51	1.43	1.45	0.85	1.01	1.4	2.49	2.67	1.53	0	0	0	0	0	0	0	0	0	0	#N/A
FgramPH1_01t00069	FGSG_00013	FGSG_00013	FGRRES_00013	hypothetical protein FGSG_00013	GO:0016021;GO:0022891;GO:0055085	integral component of membrane;transmembrane transporter activity;transmembrane transport			IPR003663;noIPR;IPR005828;IPR003663;noIPR;noIPR;IPR005829;noIPR;noIPR;noIPR;noIPR;noIPR;noIPR;noIPR;noIPR;noIPR;noIPR;noIPR;noIPR;noIPR;noIPR;noIPR;noIPR;noIPR;noIPR;noIPR;noIPR;noIPR;noIPR;noIPR;noIPR;noIPR;IPR020846;IPR020846;noIPR;noIPR;noIPR;noIPR;noIPR;noIPR;noIPR;noIPR;noIPR;noIPR;noIPR;noIPR	Sugar/inositol transporter;Sugar/inositol transporter;Major facilitator, sugar transporter-like;Sugar/inositol transporter;Sugar/inositol transporter;Sugar/inositol transporter;Sugar transporter, conserved site;Sugar transporter, conserved site;Sugar transporter, conserved site;Sugar transporter, conserved site;Sugar transporter, conserved site;Sugar transporter, conserved site;Sugar transporter,…	PR00171 (PRINTS);G3DSA:1.20.1250.20 (GENE3D);PF00083 (PFAM);TIGR00879 (TIGRFAM);PTHR23500:SF49 (PANTHER);PTHR23500 (PANTHER);PS00217 (PROSITE_PATTERNS);NON_CYTOPLASMIC_DOMAIN (PHOBIUS);TRANSMEMBRANE (PHOBIUS);NON_CYTOPLASMIC_DOMAIN (PHOBIUS);TRANSMEMBRANE (PHOBIUS);TRANSMEMBRANE (PHOBIUS);TRANSMEMBRANE (PHOBIUS);TRANSMEMBRANE (PHOBIUS);CYTOPLASMIC_DOMAIN (PHOBIUS);CYTOPLASMIC_DOMAIN (PHOBIUS);NON…	GO:0016020/GO:0055085/GO:0022891;GO:0055085/GO:0016021/GO:0022857;GO:0016020/GO:0055085/GO:0022891;GO:0016021/GO:0055085/GO:0005215	membrane/transmembrane transport/transmembrane transporter activity;transmembrane transport/integral component of membrane/transmembrane transporter activity;membrane/transmembrane transport/transmembrane transporter activity;integral component of membrane/transmembrane transport/transporter activity	N/A	plas	26	C1	#N/A	#N/A	#N/A	#N/A	#N/A	#N/A	#N/A	0	0	0	0	0	0	0	0	0	0	0	0	0	0	0	0	0	0	0	0	0	0	0	0	#N/A
FgramPH1_01t00071	0	FGSG_11648	FGRRES_11648_M	unnamed protein product	GO:0006508;GO:0008233	proteolysis;peptidase activity			noIPR;noIPR;noIPR;noIPR;noIPR;noIPR;noIPR;noIPR	null;null;null;null;null;null;null;null	PTHR41775 (PANTHER);SIGNAL_PEPTIDE_C_REGION (PHOBIUS);SIGNAL_PEPTIDE (PHOBIUS);SIGNAL_PEPTIDE_H_REGION (PHOBIUS);NON_CYTOPLASMIC_DOMAIN (PHOBIUS);SIGNAL_PEPTIDE_N_REGION (PHOBIUS);SignalP-noTM (SIGNALP_GRAM_NEGATIVE);SignalP-noTM (SIGNALP_EUK)			Non-effector	extr	23	C1	#N/A	0	0.18	0.18	0.35	0.18	0.35	5.46	9.27	3.85	7.02	1.08	1.69	14.51	1.56	8.55	10.24	32.04	15.41	26.28	21.12	60.38	0	63.88	41.94	0	0	0	0	0	0	0
FgramPH1_01t00073	FGSG_11649	FGSG_11649	FGRRES_11649	hypothetical protein FGSG_11649	GO:0004672;GO:0005524;GO:0006468;GO:0006810;GO:0016020;GO:0022857	protein kinase activity;ATP binding;protein phosphorylation;transport;membrane;transmembrane transporter activity								N/A	mito	13	C1	#N/A	#N/A	#N/A	#N/A	#N/A	#N/A	#N/A	0.41	0	0	0	0	0	0	0	0	0	0	0	0	0	0	0	0	0	0	0	0	0	0	0	#N/A
FgramPH1_01t00075	FGSG_00014	FGSG_00014	FGRRES_00014_M	polysaccharide synthase					IPR029044;noIPR;noIPR;noIPR;noIPR;noIPR;noIPR;noIPR;noIPR;IPR029044;noIPR;noIPR	Nucleotide-diphospho-sugar transferases;Nucleotide-diphospho-sugar transferases;Nucleotide-diphospho-sugar transferases;Nucleotide-diphospho-sugar transferases;Nucleotide-diphospho-sugar transferases;Nucleotide-diphospho-sugar transferases;Nucleotide-diphospho-sugar transferases;Nucleotide-diphospho-sugar transferases;Nucleotide-diphospho-sugar transferases;Nucleotide-diphospho-sugar transferases…	G3DSA:3.90.550.10 (GENE3D);PF13641 (PFAM);PTHR10587:SF1 (PANTHER);PTHR10587 (PANTHER);TRANSMEMBRANE (PHOBIUS);TRANSMEMBRANE (PHOBIUS);CYTOPLASMIC_DOMAIN (PHOBIUS);CYTOPLASMIC_DOMAIN (PHOBIUS);NON_CYTOPLASMIC_DOMAIN (PHOBIUS);SSF53448 (SUPERFAMILY);TMhelix (TMHMM);TMhelix (TMHMM)			N/A	cyto	8	C1	#N/A	#N/A	#N/A	#N/A	#N/A	#N/A	#N/A	0.24	0.99	0	0.41	0.22	0.44	0	0.2	22.54	18.56	0.72	0	8.5	0	0	0	0	0	0	0	0	0	0	192.94	#N/A
FgramPH1_01t00077	FGSG_00015	FGSG_00015	FGRRES_00015	hypothetical protein FGSG_00015	GO:0016021;GO:0022891;GO:0055085	integral component of membrane;transmembrane transporter activity;transmembrane transport			noIPR;IPR005828;IPR003663;noIPR;noIPR;noIPR;noIPR;noIPR;noIPR;noIPR;noIPR;noIPR;noIPR;noIPR;noIPR;noIPR;noIPR;noIPR;noIPR;noIPR;noIPR;noIPR;noIPR;noIPR;noIPR;noIPR;noIPR;noIPR;noIPR;noIPR;IPR020846;IPR020846;noIPR;noIPR;noIPR;noIPR;noIPR;noIPR;noIPR;noIPR;noIPR;noIPR;noIPR	null;Major facilitator, sugar transporter-like;Sugar/inositol transporter;Sugar/inositol transporter;Sugar/inositol transporter;Sugar/inositol transporter;Sugar/inositol transporter;Sugar/inositol transporter;Sugar/inositol transporter;Sugar/inositol transporter;Sugar/inositol transporter;Sugar/inositol transporter;Sugar/inositol transporter;Sugar/inositol transporter;Sugar/inositol transporter;S…	G3DSA:1.20.1250.20 (GENE3D);PF00083 (PFAM);TIGR00879 (TIGRFAM);PTHR23500:SF15 (PANTHER);PTHR23500 (PANTHER);CYTOPLASMIC_DOMAIN (PHOBIUS);NON_CYTOPLASMIC_DOMAIN (PHOBIUS);NON_CYTOPLASMIC_DOMAIN (PHOBIUS);TRANSMEMBRANE (PHOBIUS);CYTOPLASMIC_DOMAIN (PHOBIUS);NON_CYTOPLASMIC_DOMAIN (PHOBIUS);TRANSMEMBRANE (PHOBIUS);TRANSMEMBRANE (PHOBIUS);TRANSMEMBRANE (PHOBIUS);CYTOPLASMIC_DOMAIN (PHOBIUS);TRANSMEMB…	GO:0055085/GO:0016021/GO:0022857;GO:0055085/GO:0016020/GO:0022891	transmembrane transport/integral component of membrane/transmembrane transporter activity;transmembrane transport/membrane/transmembrane transporter activity	N/A	plas	23	C1	#N/A	#N/A	#N/A	#N/A	#N/A	#N/A	#N/A	3.39	3.99	4.93	3.83	1.6	1.23	3.02	0.56	5.2	7.52	6.04	2.39	3.64	2.51	0	0	0	0.66	0	0	0	0	0	0	#N/A
FgramPH1_01t00079	FGSG_11650	FGSG_11650	FGRRES_11650	hypothetical protein FGSG_11650										N/A	nucl	15	#N/A	#N/A	#N/A	#N/A	#N/A	#N/A	#N/A	#N/A	#N/A	#N/A	#N/A	#N/A	#N/A	#N/A	#N/A	#N/A	#N/A	#N/A	#N/A	#N/A	#N/A	#N/A	#N/A	#N/A	#N/A	#N/A	#N/A	#N/A	#N/A	#N/A	#N/A	#N/A	#N/A
FgramPH1_01t00081	FGSG_00016	FGSG_00016	FGRRES_00016_M	unnamed protein product					noIPR;noIPR	null;null	G3DSA:2.60.120.620 (GENE3D);SSF51197 (SUPERFAMILY)			N/A	cyto_nucl	9.833	#N/A	#N/A	#N/A	#N/A	#N/A	#N/A	#N/A	#N/A	0.96	3.62	2.31	1.67	1.58	5.85	1.55	3.27	155.01	122.74	26.99	0	37.89	3.17	6.63	0	0	1.5	0	0	0	0	154.95	0	#N/A
FgramPH1_01t00083	FGSG_00017	FGSG_00017	FGRRES_00017	carboxypeptidase s	GO:0000328;GO:0004181;GO:0006807;GO:0051603	fungal-type vacuole lumen;metallocarboxypeptidase activity;nitrogen compound metabolic process;proteolysis involved in cellular protein catabolic process	EC:3.4.17	Acting on peptide bonds (peptidases)	IPR017141;noIPR;IPR011650;IPR002933;IPR011650;noIPR;noIPR;noIPR;noIPR;noIPR;noIPR;IPR011650;noIPR	Peptidase M20, carboxypeptidase S;Peptidase M20, carboxypeptidase S;Peptidase M20, dimerisation domain;Peptidase M20;Peptidase M20, dimerisation domain;Peptidase M20, dimerisation domain;Peptidase M20, dimerisation domain;Peptidase M20, dimerisation domain;Peptidase M20, dimerisation domain;Peptidase M20, dimerisation domain;Peptidase M20, dimerisation domain;Peptidase M20, dimerisation domain;Pe…	PIRSF037217 (PIRSF);G3DSA:3.40.630.10 (GENE3D);G3DSA:3.30.70.360 (GENE3D);PF01546 (PFAM);PF07687 (PFAM);PTHR11014:SF16 (PANTHER);PTHR11014 (PANTHER);TRANSMEMBRANE (PHOBIUS);NON_CYTOPLASMIC_DOMAIN (PHOBIUS);CYTOPLASMIC_DOMAIN (PHOBIUS);SSF53187 (SUPERFAMILY);SSF55031 (SUPERFAMILY);TMhelix (TMHMM)	GO:0004181;GO:0016787/GO:0008152	metallocarboxypeptidase activity;hydrolase activity/metabolic process	N/A	pero	11.5	#N/A	#N/A	0.81	0.53	0.79	0.13	0.13	0.13	0.48	0.38	0.12	0.14	0.33	0	0	0.09	0	0.05	0	1.14	0.26	0.84	0	0	0	0.63	0	0	0	0	0	0	DOWN
FgramPH1_01t00085	FGSG_00018	FGSG_00018	FGRRES_00018	hypothetical protein FG05_00018	GO:0006629	lipid metabolic process			IPR005804;noIPR;noIPR;noIPR;noIPR;noIPR;noIPR;noIPR;noIPR;noIPR;noIPR;noIPR;noIPR;noIPR	Fatty acid desaturase domain;Fatty acid desaturase domain;Fatty acid desaturase domain;Fatty acid desaturase domain;Fatty acid desaturase domain;Fatty acid desaturase domain;Fatty acid desaturase domain;Fatty acid desaturase domain;Fatty acid desaturase domain;Fatty acid desaturase domain;Fatty acid desaturase domain;Fatty acid desaturase domain;Fatty acid desaturase domain;Fatty acid desaturase …	PF00487 (PFAM);TRANSMEMBRANE (PHOBIUS);TRANSMEMBRANE (PHOBIUS);CYTOPLASMIC_DOMAIN (PHOBIUS);NON_CYTOPLASMIC_DOMAIN (PHOBIUS);CYTOPLASMIC_DOMAIN (PHOBIUS);CYTOPLASMIC_DOMAIN (PHOBIUS);NON_CYTOPLASMIC_DOMAIN (PHOBIUS);TRANSMEMBRANE (PHOBIUS);TRANSMEMBRANE (PHOBIUS);TMhelix (TMHMM);TMhelix (TMHMM);TMhelix (TMHMM);TMhelix (TMHMM)	GO:0006629	lipid metabolic process	N/A	plas	9	#N/A	#N/A	22.67	23.64	19.19	27.89	25.58	28.25	30.04	19.32	15.48	25.34	0	0	28.69	3.89	16.13	16.13	55.99	72.89	43.54	56.53	93.71	0	66.73	80	0	0	0	0	0	0	0
FgramPH1_01t00087	FGSG_00019	FGSG_00019	FGRRES_00019	hypothetical protein FGSG_00019	GO:0005525;GO:0005622;GO:0007264;GO:0015031;GO:0016020	GTP binding;intracellular;small GTPase mediated signal transduction;protein transport;membrane			noIPR;IPR003579;IPR020849;IPR001806;IPR027417;noIPR;noIPR;IPR027417	null;Small GTPase superfamily, Rab type;Small GTPase superfamily, Ras type;Small GTPase superfamily;P-loop containing nucleoside triphosphate hydrolase;P-loop containing nucleoside triphosphate hydrolase;P-loop containing nucleoside triphosphate hydrolase;P-loop containing nucleoside triphosphate hydrolase	PR00449 (PRINTS);SM00175 (SMART);SM00173 (SMART);PF00071 (PFAM);G3DSA:3.40.50.300 (GENE3D);PTHR24073:SF509 (PANTHER);PTHR24073 (PANTHER);SSF52540 (SUPERFAMILY)	GO:0015031/GO:0007264/GO:0005525;GO:0007165/GO:0005525/GO:0016020;GO:0005525/GO:0007264	protein transport/small GTPase mediated signal transduction/GTP binding;signal transduction/GTP binding/membrane;GTP binding/small GTPase mediated signal transduction	N/A	extr	7	#N/A	#N/A	0	0	0	0.14	0	0.27	5.22	4.86	3.83	4.44	27.87	19.86	8.67	11.58	6.73	7.32	4.34	6.47	4.62	5.42	0	0	7.96	4.99	24.44	0	0	0	0	0	0
FgramPH1_01t00089	0	FGSG_15678	FGRRES_15678_M	unnamed protein product	GO:0007155;GO:0030246	cell adhesion;carbohydrate binding			IPR019019;noIPR;noIPR;noIPR	H-type lectin domain;H-type lectin domain;H-type lectin domain;H-type lectin domain	PF09458 (PFAM);SSF141086 (SUPERFAMILY);SSF141086 (SUPERFAMILY);SSF141086 (SUPERFAMILY)	GO:0007155/GO:0030246	cell adhesion/carbohydrate binding	N/A	nucl	8	#N/A	#N/A	#N/A	#N/A	#N/A	#N/A	#N/A	#N/A	0	0	0.07	0	0.07	0.04	0.14	0	0	0.03	0	0	0	0	0	0	0	0	0	0	0	0	0	0	#N/A
FgramPH1_01t00091	0	FGSG_00021	FGRRES_00021	hypothetical protein FPSE_07849										N/A	plas	10	#N/A	#N/A	0.45	0.22	0.88	0.22	0.87	0.87	5.37	1.48	1.23	3.26	1.65	1.82	1.74	2.65	2.97	1.19	5.86	9.49	4.93	4.45	9.29	0	5.02	8.43	0	0	0	0	0	0	0
FgramPH1_01t00093	0	FGSG_11651_2	FGRRES_11651_2_M	unnamed protein product					IPR032710;noIPR;noIPR;noIPR;noIPR;noIPR;noIPR;noIPR;noIPR;noIPR;IPR032710;noIPR;noIPR;noIPR;noIPR	NTF2-like domain;NTF2-like domain;NTF2-like domain;NTF2-like domain;NTF2-like domain;NTF2-like domain;NTF2-like domain;NTF2-like domain;NTF2-like domain;NTF2-like domain;NTF2-like domain;NTF2-like domain;NTF2-like domain;NTF2-like domain;NTF2-like domain	G3DSA:3.10.450.50 (GENE3D);TRANSMEMBRANE (PHOBIUS);TRANSMEMBRANE (PHOBIUS);CYTOPLASMIC_DOMAIN (PHOBIUS);CYTOPLASMIC_DOMAIN (PHOBIUS);TRANSMEMBRANE (PHOBIUS);NON_CYTOPLASMIC_DOMAIN (PHOBIUS);TRANSMEMBRANE (PHOBIUS);CYTOPLASMIC_DOMAIN (PHOBIUS);NON_CYTOPLASMIC_DOMAIN (PHOBIUS);SSF54427 (SUPERFAMILY);TMhelix (TMHMM);TMhelix (TMHMM);TMhelix (TMHMM);TMhelix (TMHMM)			N/A	plas	25	#N/A	#N/A	0	0	0.21	0	0	0.21	110.13	90.66	71.61	71.92	461.65	253.37	129.31	102.02	190.77	128.2	116.41	113.71	121.51	133.66	28.54	0	90.22	61.57	0	0	0	0	0	333.23	0
FgramPH1_01t00095	FGSG_00023	FGSG_00023	FGRRES_00023	spherulin 1a precursor	GO:0005576;GO:0030145;GO:0045735	extracellular region;manganese ion binding;nutrient reservoir activity			IPR001929;IPR006045;IPR014710;IPR006045;noIPR;noIPR;noIPR;noIPR;noIPR;noIPR;noIPR;noIPR;noIPR;noIPR;IPR011051	Germin;Cupin 1;RmlC-like jelly roll fold;Cupin 1;Cupin 1;Cupin 1;Cupin 1;Cupin 1;Cupin 1;Cupin 1;Cupin 1;Cupin 1;Cupin 1;Cupin 1;RmlC-like cupin domain	PR00325 (PRINTS);SM00835 (SMART);G3DSA:2.60.120.10 (GENE3D);PF00190 (PFAM);PTHR31238 (PANTHER);PTHR31238:SF29 (PANTHER);SIGNAL_PEPTIDE (PHOBIUS);SIGNAL_PEPTIDE_C_REGION (PHOBIUS);SIGNAL_PEPTIDE_N_REGION (PHOBIUS);SIGNAL_PEPTIDE_H_REGION (PHOBIUS);NON_CYTOPLASMIC_DOMAIN (PHOBIUS);SignalP-TM (SIGNALP_GRAM_POSITIVE);SignalP-noTM (SIGNALP_EUK);SignalP-noTM (SIGNALP_GRAM_NEGATIVE);SSF51182 (SUPERFAMIL…	GO:0030145;GO:0045735;GO:0045735	manganese ion binding;nutrient reservoir activity;nutrient reservoir activity	Effector	extr	22	#N/A	#N/A	0	0	0	0	0.29	0	2.17	1.14	1.94	3.45	0.3	0.7	1.76	0.59	3.19	1.72	3.59	0	10.39	12.64	12.53	0	33.81	11.38	0	0	0	0	0	0	0
FgramPH1_01t00097	FGSG_00024	FGSG_00024	FGRRES_00024	beta-lactamase domain-containing protein 2					IPR012338;IPR001466;noIPR;noIPR;IPR012338	Beta-lactamase/transpeptidase-like;Beta-lactamase-related;Beta-lactamase-related;Beta-lactamase-related;Beta-lactamase/transpeptidase-like	G3DSA:3.40.710.10 (GENE3D);PF00144 (PFAM);PTHR10566:SF77 (PANTHER);PTHR10566 (PANTHER);SSF56601 (SUPERFAMILY)			N/A	cyto	12.5	#N/A	#N/A	4.61	4.73	5.42	3.93	4.11	3.22	39.47	38.31	43.61	43.47	33.72	24.06	35.03	15.62	19.56	16.14	31.93	31.14	38.67	42.08	53.37	0	54.91	32.86	0	0	0	0	0	0	0
FgramPH1_01t00099	FGSG_00025	FGSG_00025	FGRRES_00025	hypothetical protein FGSG_00025	GO:0000981;GO:0005634;GO:0006355;GO:0008270	RNA polymerase II transcription factor activity, sequence-specific DNA binding;nucleus;regulation of transcription, DNA-templated;zinc ion binding			IPR001138;noIPR;noIPR;noIPR	Zn(2)-C6 fungal-type DNA-binding domain;Zn(2)-C6 fungal-type DNA-binding domain;Zn(2)-C6 fungal-type DNA-binding domain;Zn(2)-C6 fungal-type DNA-binding domain	G3DSA:4.10.240.10 (GENE3D);CYTOPLASMIC_DOMAIN (PHOBIUS);NON_CYTOPLASMIC_DOMAIN (PHOBIUS);TRANSMEMBRANE (PHOBIUS)	GO:0005634/GO:0000981/GO:0008270/GO:0006355	nucleus/RNA polymerase II transcription factor activity, sequence-specific DNA binding/zinc ion binding/regulation of transcription, DNA-templated	N/A	plas	11	#N/A	#N/A	2.7	3.55	1.91	1.31	2.18	3.78	0.9	1.41	2.75	0.47	2.22	0.96	0.58	3.16	1.86	0.63	1.42	0	0.57	0.78	0	0	0	0.7	0	0	0	0	0	0	0
FgramPH1_01t00101	FGSG_00026	FGSG_00026	FGRRES_00026_M	monocarboxylate transporter 2	GO:0016021;GO:0055085	integral component of membrane;transmembrane transport			noIPR;noIPR;IPR011701;noIPR;noIPR;noIPR;noIPR;noIPR;noIPR;noIPR;noIPR;noIPR;noIPR;noIPR;noIPR;noIPR;noIPR;noIPR;noIPR;noIPR;noIPR;noIPR;noIPR;noIPR;IPR020846;noIPR;noIPR;noIPR;noIPR;noIPR;noIPR;noIPR;noIPR;noIPR;noIPR	null;null;Major facilitator superfamily;Major facilitator superfamily;Major facilitator superfamily;Major facilitator superfamily;Major facilitator superfamily;Major facilitator superfamily;Major facilitator superfamily;Major facilitator superfamily;Major facilitator superfamily;Major facilitator superfamily;Major facilitator superfamily;Major facilitator superfamily;Major facilitator superfamily…	G3DSA:1.20.1250.20 (GENE3D);G3DSA:1.20.1250.20 (GENE3D);PF07690 (PFAM);PTHR11360 (PANTHER);PTHR11360:SF97 (PANTHER);NON_CYTOPLASMIC_DOMAIN (PHOBIUS);TRANSMEMBRANE (PHOBIUS);NON_CYTOPLASMIC_DOMAIN (PHOBIUS);TRANSMEMBRANE (PHOBIUS);CYTOPLASMIC_DOMAIN (PHOBIUS);TRANSMEMBRANE (PHOBIUS);TRANSMEMBRANE (PHOBIUS);TRANSMEMBRANE (PHOBIUS);CYTOPLASMIC_DOMAIN (PHOBIUS);TRANSMEMBRANE (PHOBIUS);NON_CYTOPLASMIC…	GO:0016021/GO:0055085	integral component of membrane/transmembrane transport	N/A	plas	26	#N/A	#N/A	1.33	0.19	0.19	1.85	1.29	0.37	0.23	0	0	0.4	1.41	0.88	0	0.25	0	0.07	0	0	0.36	0	0	0	0	0	0	0	0	0	0	0	0
FgramPH1_01t00103	FGSG_00027	FGSG_00027	FGRRES_00027	hypothetical protein FGSG_00027					noIPR;noIPR;noIPR;noIPR	null;null;null;null	NON_CYTOPLASMIC_DOMAIN (PHOBIUS);TRANSMEMBRANE (PHOBIUS);CYTOPLASMIC_DOMAIN (PHOBIUS);TMhelix (TMHMM)			N/A	extr	12	#N/A	#N/A	#N/A	#N/A	#N/A	#N/A	#N/A	#N/A	0.18	0.43	0.55	0	0	0.09	0.59	0	0.87	0.46	0.72	3.83	0.43	0.79	6.25	0	0	2.83	0	0	0	0	0	0	0
FgramPH1_01t00105	FGSG_00028	FGSG_00028	FGRRES_00028	probable metalloprotease mep1	GO:0006508;GO:0008237	proteolysis;metallopeptidase activity			IPR024079;IPR008754;noIPR;noIPR;noIPR;noIPR;noIPR;noIPR;noIPR;noIPR;noIPR;noIPR;noIPR	Metallopeptidase, catalytic domain;Peptidase M43, pregnancy-associated plasma-A;Peptidase M43, pregnancy-associated plasma-A;Peptidase M43, pregnancy-associated plasma-A;Peptidase M43, pregnancy-associated plasma-A;Peptidase M43, pregnancy-associated plasma-A;Peptidase M43, pregnancy-associated plasma-A;Peptidase M43, pregnancy-associated plasma-A;Peptidase M43, pregnancy-associated plasma-A;Pept…	G3DSA:3.40.390.10 (GENE3D);PF05572 (PFAM);PTHR19325 (PANTHER);PTHR19325:SF359 (PANTHER);SIGNAL_PEPTIDE_C_REGION (PHOBIUS);SIGNAL_PEPTIDE_N_REGION (PHOBIUS);SIGNAL_PEPTIDE (PHOBIUS);SIGNAL_PEPTIDE_H_REGION (PHOBIUS);NON_CYTOPLASMIC_DOMAIN (PHOBIUS);SignalP-TM (SIGNALP_GRAM_POSITIVE);SignalP-noTM (SIGNALP_GRAM_NEGATIVE);SignalP-noTM (SIGNALP_EUK);SSF55486 (SUPERFAMILY)	GO:0008237	metallopeptidase activity	Non-effector	extr	26	#N/A	#N/A	0	0	0.56	0	0	0	323.93	291.54	141.74	272.54	2.52	14.44	226.18	22.42	370.11	557.38	731.46	379.34	1092.32	1131.15	1170.99	0	802.13	1323.61	113.8	0	307	224.86	0	1389.34	0
FgramPH1_01t00107	0	FGSG_15046	FGRRES_15046	unnamed protein product										N/A	plas	7	#N/A	#N/A	#N/A	#N/A	#N/A	#N/A	#N/A	#N/A	#N/A	#N/A	#N/A	#N/A	#N/A	#N/A	#N/A	#N/A	#N/A	#N/A	#N/A	#N/A	#N/A	#N/A	#N/A	#N/A	#N/A	#N/A	#N/A	#N/A	#N/A	#N/A	#N/A	#N/A	#N/A
FgramPH1_01t00109	FGSG_00029	FGSG_00029	FGRRES_00029	hypothetical protein FGSG_00029					IPR018392;noIPR;noIPR;noIPR;noIPR;noIPR;noIPR;noIPR;noIPR;IPR018392	LysM domain;LysM domain;LysM domain;LysM domain;LysM domain;LysM domain;LysM domain;LysM domain;LysM domain;LysM domain	PF01476 (PFAM);SIGNAL_PEPTIDE_C_REGION (PHOBIUS);NON_CYTOPLASMIC_DOMAIN (PHOBIUS);SIGNAL_PEPTIDE_N_REGION (PHOBIUS);SIGNAL_PEPTIDE (PHOBIUS);SIGNAL_PEPTIDE_H_REGION (PHOBIUS);SignalP-noTM (SIGNALP_GRAM_NEGATIVE);SignalP-TM (SIGNALP_GRAM_POSITIVE);SignalP-noTM (SIGNALP_EUK);SSF54106 (SUPERFAMILY)			Effector	extr	21	#N/A	#N/A	0.94	0.46	0	0	0.46	0.91	0	0.44	1.28	0	0	0	0	0	0	0.18	0	0	1.34	0.98	0	0	0	4.4	0	0	0	0	0	0	0
FgramPH1_01t00111	0	FGSG_00030	FGRRES_00030_M	unnamed protein product					noIPR;noIPR;noIPR;noIPR;noIPR;noIPR	null;null;null;null;null;null	SIGNAL_PEPTIDE (PHOBIUS);SIGNAL_PEPTIDE_C_REGION (PHOBIUS);NON_CYTOPLASMIC_DOMAIN (PHOBIUS);SIGNAL_PEPTIDE_H_REGION (PHOBIUS);SIGNAL_PEPTIDE_N_REGION (PHOBIUS);SignalP-noTM (SIGNALP_EUK)			N/A	extr	7	#N/A	#N/A	2.7	0.89	0.66	1.09	0	0.87	1.61	0	0	0.23	0.11	0.65	0	0	0.1	0.26	0	0	0.64	0.7	0	0	3.34	1.05	0	0	0	0	0	0	0
FgramPH1_01t00113	0	#N/A	FGRRES_20002	unnamed protein product										N/A	cysk	13	#N/A	#N/A	#N/A	#N/A	#N/A	#N/A	#N/A	#N/A	#N/A	#N/A	#N/A	#N/A	#N/A	#N/A	#N/A	#N/A	#N/A	#N/A	#N/A	#N/A	#N/A	#N/A	#N/A	#N/A	#N/A	#N/A	#N/A	#N/A	#N/A	#N/A	#N/A	#N/A	#N/A
FgramPH1_01t00115	FGSG_00031	FGSG_15679	FGRRES_15679	unnamed protein product					noIPR;noIPR;noIPR;noIPR;noIPR;noIPR;noIPR	null;null;null;null;null;null;null	NON_CYTOPLASMIC_DOMAIN (PHOBIUS);SIGNAL_PEPTIDE_H_REGION (PHOBIUS);SIGNAL_PEPTIDE_N_REGION (PHOBIUS);SIGNAL_PEPTIDE (PHOBIUS);SIGNAL_PEPTIDE_C_REGION (PHOBIUS);SignalP-TM (SIGNALP_GRAM_POSITIVE);SignalP-noTM (SIGNALP_EUK)			Non-effector	extr	25	#N/A	#N/A	#N/A	#N/A	#N/A	#N/A	#N/A	#N/A	0.19	0	0.24	0	0	0.12	0	0	0.02	0	0	0	0	0	0	0	0	0	0	0	0	0	0	0	#N/A
FgramPH1_01t00117	FGSG_00032	FGSG_00032	FGRRES_00032	hypothetical protein FGSG_00032	GO:0003824;GO:0008152	catalytic activity;metabolic process			IPR000639;IPR000073;IPR029058;noIPR;IPR029058	Epoxide hydrolase-like;Alpha/beta hydrolase fold-1;Alpha/Beta hydrolase fold;Alpha/Beta hydrolase fold;Alpha/Beta hydrolase fold	PR00412 (PRINTS);PF00561 (PFAM);G3DSA:3.40.50.1820 (GENE3D);PTHR10992 (PANTHER);SSF53474 (SUPERFAMILY)	GO:0003824	catalytic activity	N/A	cyto	12.5	#N/A	#N/A	1.71	1.13	1.12	1.66	0.83	1.11	17.36	13.91	4.43	13.3	1.53	1.49	24.82	3.73	20.55	8.95	8.11	24.1	19.57	21.71	35.39	0	19.1	4.02	0	0	0	0	0	0	0
FgramPH1_01t00119	0	FGSG_00033	FGRRES_00033	hypothetical protein FG05_00033					noIPR;noIPR;noIPR;noIPR;noIPR;noIPR;noIPR	null;null;null;null;null;null;null	SIGNAL_PEPTIDE_C_REGION (PHOBIUS);SIGNAL_PEPTIDE_H_REGION (PHOBIUS);SIGNAL_PEPTIDE_N_REGION (PHOBIUS);NON_CYTOPLASMIC_DOMAIN (PHOBIUS);SIGNAL_PEPTIDE (PHOBIUS);SignalP-noTM (SIGNALP_EUK);SignalP-TM (SIGNALP_GRAM_POSITIVE)			N/A	extr	14	#N/A	#N/A	1.93	2.99	2.16	2.14	3.75	1.87	12.52	9.83	2.78	6	0.54	1.28	29.35	1.8	10.19	5.01	1.31	4.66	11.3	10.93	0	0	4.11	10.36	0	0	0	0	0	0	0
FgramPH1_01t00121	FGSG_00034	FGSG_00034	FGRRES_00034	sugar porter family mfs transporter	GO:0016021;GO:0022891;GO:0055085	integral component of membrane;transmembrane transporter activity;transmembrane transport			IPR005828;noIPR;IPR003663;noIPR;noIPR;noIPR;noIPR;noIPR;noIPR;noIPR;noIPR;noIPR;noIPR;noIPR;noIPR;noIPR;noIPR;noIPR;noIPR;noIPR;noIPR;noIPR;noIPR;noIPR;noIPR;noIPR;noIPR;noIPR;noIPR;noIPR;IPR020846;IPR020846;noIPR;noIPR;noIPR;noIPR;noIPR;noIPR;noIPR;noIPR;noIPR;noIPR;noIPR;noIPR	Major facilitator, sugar transporter-like;Major facilitator, sugar transporter-like;Sugar/inositol transporter;Sugar/inositol transporter;Sugar/inositol transporter;Sugar/inositol transporter;Sugar/inositol transporter;Sugar/inositol transporter;Sugar/inositol transporter;Sugar/inositol transporter;Sugar/inositol transporter;Sugar/inositol transporter;Sugar/inositol transporter;Sugar/inositol tra…	PF00083 (PFAM);G3DSA:1.20.1250.20 (GENE3D);TIGR00879 (TIGRFAM);PTHR23500 (PANTHER);PTHR23500:SF162 (PANTHER);TRANSMEMBRANE (PHOBIUS);TRANSMEMBRANE (PHOBIUS);NON_CYTOPLASMIC_DOMAIN (PHOBIUS);TRANSMEMBRANE (PHOBIUS);TRANSMEMBRANE (PHOBIUS);TRANSMEMBRANE (PHOBIUS);NON_CYTOPLASMIC_DOMAIN (PHOBIUS);CYTOPLASMIC_DOMAIN (PHOBIUS);CYTOPLASMIC_DOMAIN (PHOBIUS);CYTOPLASMIC_DOMAIN (PHOBIUS);TRANSMEMBRANE (PH…	GO:0016021/GO:0055085/GO:0022857;GO:0022891/GO:0016020/GO:0055085	integral component of membrane/transmembrane transport/transmembrane transporter activity;transmembrane transporter activity/membrane/transmembrane transport	N/A	plas	25	C2(Expanded)	#N/A	#N/A	#N/A	#N/A	#N/A	#N/A	#N/A	0.69	0	0	0	0	0	0.56	0	0	0	0	0	0.41	0	0	0	0	0	0	0	0	0	0	0	#N/A
FgramPH1_01t00123	FGSG_11653	FGSG_11653	FGRRES_11653	unnamed protein product	GO:0000981;GO:0003677;GO:0005634;GO:0006357;GO:0008270;GO:0008484	RNA polymerase II transcription factor activity, sequence-specific DNA binding;DNA binding;nucleus;regulation of transcription by RNA polymerase II;zinc ion binding;sulfuric ester hydrolase activity			noIPR;IPR032506;IPR017849;IPR000917;noIPR;noIPR;IPR017850	null;Domain of unknown function DUF4976;Alkaline phosphatase-like, alpha/beta/alpha;Sulfatase, N-terminal;Sulfatase, N-terminal;Sulfatase, N-terminal;Alkaline-phosphatase-like, core domain	G3DSA:3.30.1120.10 (GENE3D);PF16347 (PFAM);G3DSA:3.40.720.10 (GENE3D);PF00884 (PFAM);PTHR10342:SF237 (PANTHER);PTHR10342 (PANTHER);SSF53649 (SUPERFAMILY)	GO:0003824/GO:0008152;GO:0008152/GO:0008484;GO:0003824/GO:0008152	catalytic activity/metabolic process;metabolic process/sulfuric ester hydrolase activity;catalytic activity/metabolic process	N/A	cyto	8.5	C2(Expanded)	#N/A	0.59	0.44	0.44	1.15	0.43	0.72	1.6	0.42	1.22	1.23	1.61	1.63	5.75	2.92	1.77	1.74	0.7	1.25	0.85	1.39	0	0	1.1	0	0	0	0	0	0	0	0
FgramPH1_01t00125	FGSG_11654	FGSG_11654	FGRRES_11654	3-dehydroquinate dehydratase i	GO:0000981;GO:0003677;GO:0005634;GO:0006357;GO:0008270	RNA polymerase II transcription factor activity, sequence-specific DNA binding;DNA binding;nucleus;regulation of transcription by RNA polymerase II;zinc ion binding			IPR001138;IPR001138;IPR001138;IPR001138;noIPR;noIPR;IPR001138;IPR001138;IPR001138;IPR001138	Zn(2)-C6 fungal-type DNA-binding domain;Zn(2)-C6 fungal-type DNA-binding domain;Zn(2)-C6 fungal-type DNA-binding domain;Zn(2)-C6 fungal-type DNA-binding domain;Zn(2)-C6 fungal-type DNA-binding domain;Zn(2)-C6 fungal-type DNA-binding domain;Zn(2)-C6 fungal-type DNA-binding domain;Zn(2)-C6 fungal-type DNA-binding domain;Zn(2)-C6 fungal-type DNA-binding domain;Zn(2)-C6 fungal-type DNA-binding domain	SM00066 (SMART);PF00172 (PFAM);G3DSA:4.10.240.10 (GENE3D);G3DSA:4.10.240.10 (GENE3D);PTHR31313 (PANTHER);PTHR31313:SF37 (PANTHER);PS00463 (PROSITE_PATTERNS);PS50048 (PROSITE_PROFILES);SSF57701 (SUPERFAMILY);SSF57701 (SUPERFAMILY)	GO:0006355/GO:0008270/GO:0000981/GO:0005634;GO:0006355/GO:0008270/GO:0000981/GO:0005634;GO:0006355/GO:0008270/GO:0000981/GO:0005634;GO:0006355/GO:0008270/GO:0000981/GO:0005634;GO:0006355/GO:0008270/GO:0000981/GO:0005634;GO:0006355/GO:0008270/GO:0000981/GO:0005634;GO:0006355/GO:0008270/GO:0000981/GO:0005634;GO:0006355/GO:0008270/GO:0000981/GO:0005634	regulation of transcription, DNA-templated/zinc ion binding/RNA polymerase II transcription factor activity, sequence-specific DNA binding/nucleus;regulation of transcription, DNA-templated/zinc ion binding/RNA polymerase II transcription factor activity, sequence-specific DNA binding/nucleus;regulation of transcription, DNA-templated/zinc ion binding/RNA polymerase II transcription factor activi…	N/A	nucl	21	C2(Expanded)	I1S487#PHI:1750#GzZC065#5518#Fusarium_graminearum#unaffected_pathogenicity	0.1	0.3	0.2	0.2	0.59	0.2	0	0	0.09	0.32	0.3	0.12	0.2	0	0	0.12	0	0.86	0.1	0.11	0	0	0.76	0.48	0	0	0	0	0	0	0
FgramPH1_01t00127	FGSG_00036	FGSG_00036	FGRRES_00036	fatty acid synthase alpha partial	GO:0008152;GO:0016740	metabolic process;transferase activity			IPR014030;IPR001227;IPR016039;IPR016039;IPR016040;IPR014031;noIPR;noIPR;noIPR;IPR018201;IPR016039;IPR016035;IPR016039;IPR016040	Beta-ketoacyl synthase, N-terminal;Acyl transferase domain;Thiolase-like;Thiolase-like;NAD(P)-binding domain;Beta-ketoacyl synthase, C-terminal;Beta-ketoacyl synthase, C-terminal;Beta-ketoacyl synthase, C-terminal;Beta-ketoacyl synthase, C-terminal;Beta-ketoacyl synthase, active site;Thiolase-like;Acyl transferase/acyl hydrolase/lysophospholipase;Thiolase-like;NAD(P)-binding domain	PF00109 (PFAM);G3DSA:3.40.366.10 (GENE3D);G3DSA:3.40.47.10 (GENE3D);G3DSA:3.40.47.10 (GENE3D);G3DSA:3.40.50.720 (GENE3D);PF02801 (PFAM);PF13561 (PFAM);PTHR10982 (PANTHER);PTHR10982:SF14 (PANTHER);PS00606 (PROSITE_PATTERNS);SSF53901 (SUPERFAMILY);SSF52151 (SUPERFAMILY);SSF53901 (SUPERFAMILY);SSF51735 (SUPERFAMILY)	GO:0016740/GO:0008152;GO:0008152/GO:0003824;GO:0008152/GO:0003824;GO:0008152/GO:0003824;GO:0008152;GO:0008152/GO:0003824	transferase activity/metabolic process;metabolic process/catalytic activity;metabolic process/catalytic activity;metabolic process/catalytic activity;metabolic process;metabolic process/catalytic activity	N/A	cysk	19	C2(Expanded)	#N/A	0.14	0.23	0.45	0.54	0.09	0.36	0.06	0.09	0.13	0.24	0.07	0.08	0.09	0.09	0.35	0.16	0.55	0	4.15	4.29	0	0	5.87	2.6	0	0	0	0	0	0	0
FgramPH1_01t00129	FGSG_11655	FGSG_15680	FGRRES_15680_M	cytochrome e- group i	GO:0004318;GO:0004497;GO:0005506;GO:0005835;GO:0006633;GO:0016705;GO:0020037;GO:0042967;GO:0055114	enoyl-[acyl-carrier-protein] reductase (NADH) activity;monooxygenase activity;iron ion binding;fatty acid synthase complex;fatty acid biosynthetic process;oxidoreductase activity, acting on paired donors, with incorporation or reduction of molecular oxygen;heme binding;obsolete acyl-carrier-protein biosynthetic process;oxidation-reduction process	EC:2.3.1.85;EC:1.3.1.9	Fatty-acid synthase;Enoyl-[acyl-carrier-protein] reductase (NADH)	IPR001128;IPR002401;IPR001128;IPR001128;noIPR;noIPR;IPR017972;IPR001128	Cytochrome P450;Cytochrome P450, E-class, group I;Cytochrome P450;Cytochrome P450;Cytochrome P450;Cytochrome P450;Cytochrome P450, conserved site;Cytochrome P450	PR00385 (PRINTS);PR00463 (PRINTS);G3DSA:1.10.630.10 (GENE3D);PF00067 (PFAM);PTHR24305:SF73 (PANTHER);PTHR24305 (PANTHER);PS00086 (PROSITE_PATTERNS);SSF48264 (SUPERFAMILY)	GO:0005506/GO:0016705/GO:0055114/GO:0020037;GO:0055114/GO:0016705/GO:0020037/GO:0005506;GO:0005506/GO:0016705/GO:0055114/GO:0020037;GO:0005506/GO:0016705/GO:0055114/GO:0020037;GO:0016705/GO:0055114;GO:0005506/GO:0016705/GO:0055114/GO:0020037	iron ion binding/oxidoreductase activity, acting on paired donors, with incorporation or reduction of molecular oxygen/oxidation-reduction process/heme binding;oxidation-reduction process/oxidoreductase activity, acting on paired donors, with incorporation or reduction of molecular oxygen/heme binding/iron ion binding;iron ion binding/oxidoreductase activity, acting on paired donors, with incorpo…	N/A	plas	9	C2(Expanded)	#N/A	0.89	0.35	1.23	0.69	0.35	0.35	0.43	0.39	0	0.56	0	0.1	0.69	0	1.06	0.41	2.12	1.51	10.75	10.23	0	0	17.62	6.52	0	0	0	0	0	0	0
FgramPH1_01t00131	FGSG_11656	FGSG_11656	FGRRES_11656	fatty acid synthase beta subunit	GO:0004318;GO:0005506;GO:0005835;GO:0006633;GO:0016705;GO:0020037;GO:0042967;GO:0055114	enoyl-[acyl-carrier-protein] reductase (NADH) activity;iron ion binding;fatty acid synthase complex;fatty acid biosynthetic process;oxidoreductase activity, acting on paired donors, with incorporation or reduction of molecular oxygen;heme binding;obsolete acyl-carrier-protein biosynthetic process;oxidation-reduction process	EC:2.3.1.85;EC:1.3.1.9	Fatty-acid synthase;Enoyl-[acyl-carrier-protein] reductase (NADH)	IPR003965;IPR020801;IPR016452;IPR001227;IPR032088;IPR029069;IPR013565;IPR014043;IPR002539;IPR001227;IPR029069;IPR013785;noIPR;noIPR;noIPR;IPR016035;IPR029069;IPR029069;IPR016035;noIPR	Fatty acid synthase;Polyketide synthase, acyl transferase domain;Fatty acid synthase, beta subunit, fungi;Acyl transferase domain;Starter unit:ACP transacylase;HotDog domain;Domain of unknown function DUF1729;Acyl transferase;MaoC-like domain;Acyl transferase domain;HotDog domain;Aldolase-type TIM barrel;Aldolase-type TIM barrel;Aldolase-type TIM barrel;Aldolase-type TIM barrel;Acyl transferase/a…	PR01483 (PRINTS);SM00827 (SMART);PIRSF005562 (PIRSF);G3DSA:3.40.366.10 (GENE3D);PF16073 (PFAM);G3DSA:3.10.129.10 (GENE3D);PF08354 (PFAM);PF00698 (PFAM);PF01575 (PFAM);G3DSA:3.40.366.10 (GENE3D);G3DSA:3.10.129.10 (GENE3D);G3DSA:3.20.20.70 (GENE3D);PF13452 (PFAM);PTHR10982:SF9 (PANTHER);PTHR10982 (PANTHER);SSF52151 (SUPERFAMILY);SSF54637 (SUPERFAMILY);SSF54637 (SUPERFAMILY);SSF52151 (SUPERFAMILY);S…	GO:0004312/GO:0055114/GO:0005835/GO:0006633;GO:0004318/GO:0055114;GO:0016740/GO:0008152;GO:0055114/GO:0004318;GO:0016740/GO:0008152;GO:0003824;GO:0008152;GO:0008152	fatty acid synthase activity/oxidation-reduction process/fatty acid synthase complex/fatty acid biosynthetic process;enoyl-[acyl-carrier-protein] reductase (NADH) activity/oxidation-reduction process;transferase activity/metabolic process;oxidation-reduction process/enoyl-[acyl-carrier-protein] reductase (NADH) activity;transferase activity/metabolic process;catalytic activity;metabolic process;m…	N/A	plas	10	C2(Expanded)	#N/A	0.04	0.25	0.21	0.35	0.07	0.1	0	0	0	0	0	0	0	0	0	0.01	0	0.3	0.1	0.41	0	0	1.87	0.34	0	0	0	0	0	0	0
FgramPH1_01t00133	FGSG_00038	FGSG_00038	FGRRES_00038_M	unnamed protein product										N/A	nucl	11	C2(Expanded)	#N/A	0.81	0	0.39	0.78	0.39	0.78	0	0	0	0	0	0	0	0	0.88	0	1.91	0	1.54	3.79	0	0	0	0	0	0	0	0	0	0	0
FgramPH1_01t00135	FGSG_00039	FGSG_00039	FGRRES_00039	hypothetical protein FGSG_00039										N/A	cyto_nucl	9.333	C2(Expanded)	#N/A	3.05	2.32	2.3	3.87	4.55	5.69	5.61	4.41	4.08	5.36	3.45	2.18	14.55	1.54	3.62	3.11	7.79	9.92	10.52	19.82	19.42	0	8.74	37.45	0	0	0	0	0	0	0
FgramPH1_01t00137	FGSG_00040	FGSG_00040	FGRRES_00040	protein unc-45 like protein b	GO:0005515	protein binding			IPR001214;noIPR;IPR011990;IPR001214;noIPR;noIPR;IPR001214;IPR019734;IPR013026;IPR011990;noIPR	SET domain;SET domain;Tetratricopeptide-like helical domain;SET domain;SET domain;SET domain;SET domain;Tetratricopeptide repeat;Tetratricopeptide repeat-containing domain;Tetratricopeptide-like helical domain;Tetratricopeptide-like helical domain	SM00317 (SMART);G3DSA:2.170.270.10 (GENE3D);G3DSA:1.25.40.10 (GENE3D);PF00856 (PFAM);PTHR12197:SF177 (PANTHER);PTHR12197 (PANTHER);PS50280 (PROSITE_PROFILES);PS50005 (PROSITE_PROFILES);PS50293 (PROSITE_PROFILES);SSF48452 (SUPERFAMILY);SSF82199 (SUPERFAMILY)	GO:0005515;GO:0005515;GO:0005515;GO:0005515;GO:0005515;GO:0005515;GO:0005515	protein binding;protein binding;protein binding;protein binding;protein binding;protein binding;protein binding	N/A	cyto	10	C2(Expanded)	#N/A	0.52	0.92	0.71	0.4	0.5	0.5	0.66	0.43	0.75	0.76	0.18	0	0.4	0.42	0.61	0.9	1.08	2.31	0.78	1.14	0	0	0.77	0	0	0	0	0	0	0	0
FgramPH1_01t00139	FGSG_11657	FGSG_11657	FGRRES_11657	nitrogen regulatory protein area protein	GO:0003700;GO:0005667;GO:0006355;GO:0008270;GO:0043565;GO:0045449	DNA-binding transcription factor activity;transcription factor complex;regulation of transcription, DNA-templated;zinc ion binding;sequence-specific DNA binding;regulation of transcription, DNA-templated			IPR013860	Protein of unknown function DUF1752, fungi	PF08550 (PFAM)			N/A	nucl	19	C2(Expanded)	#N/A	0.3	0	0.3	0.29	0.29	0.3	0	0	0	0	0.1	0	0	0	0	0	0	0	0	0	0	0	0	0	0	0	0	0	0	0	0
FgramPH1_01t00141	FGSG_11658	FGSG_11658	FGRRES_11658	myc-type basic helix-loop-helix bhlh domain	GO:0046983	protein dimerization activity			IPR011598;IPR011598;IPR011598;IPR011598;IPR011598	Myc-type, basic helix-loop-helix (bHLH) domain;Myc-type, basic helix-loop-helix (bHLH) domain;Myc-type, basic helix-loop-helix (bHLH) domain;Myc-type, basic helix-loop-helix (bHLH) domain;Myc-type, basic helix-loop-helix (bHLH) domain	SM00353 (SMART);G3DSA:4.10.280.10 (GENE3D);PF00010 (PFAM);PS50888 (PROSITE_PROFILES);SSF47459 (SUPERFAMILY)	GO:0046983;GO:0046983;GO:0046983;GO:0046983;GO:0046983	protein dimerization activity;protein dimerization activity;protein dimerization activity;protein dimerization activity;protein dimerization activity	N/A	nucl	12	C2(Expanded)	I1S491#PHI:1315#GzbHLH016#5518#Fusarium_graminearum#unaffected_pathogenicity	0.46	0.68	0.45	1.12	0	0.45	0	0	0.42	0.24	0	0	0.45	0.45	0.51	0	0	0	1.54	3.13	0	0	3.44	4.34	0	0	0	0	0	0	0
FgramPH1_01t00143	0	FGSG_15673	FGRRES_15673_M	nonribosomal peptide synthetase	GO:0003824;GO:0008152;GO:0031177	catalytic activity;metabolic process;phosphopantetheine binding			IPR020806;noIPR;noIPR;IPR025110;noIPR;noIPR;IPR001242;IPR009081;IPR009081;noIPR;IPR010071;noIPR;IPR000873;noIPR;noIPR;IPR006162;IPR020845;noIPR;noIPR;noIPR;noIPR;noIPR;IPR009081;noIPR;noIPR;noIPR;IPR009081;noIPR;noIPR;noIPR;noIPR;noIPR;IPR009081;noIPR;noIPR;IPR009081;IPR009081;noIPR;noIPR;noIPR;noIPR;IPR009081;noIPR;noIPR;IPR009081;noIPR;noIPR;noIPR;noIPR;noIPR;noIPR;IPR009081	Polyketide synthase, phosphopantetheine-binding domain;Polyketide synthase, phosphopantetheine-binding domain;Polyketide synthase, phosphopantetheine-binding domain;AMP-binding enzyme C-terminal domain;AMP-binding enzyme C-terminal domain;AMP-binding enzyme C-terminal domain;Condensation domain;Acyl carrier protein-like;Acyl carrier protein-like;Acyl carrier protein-like;Amino acid adenylation do…	SM00823 (SMART);G3DSA:3.40.50.980 (GENE3D);G3DSA:2.30.38.10 (GENE3D);PF13193 (PFAM);G3DSA:3.40.50.980 (GENE3D);G3DSA:3.30.300.30 (GENE3D);PF00668 (PFAM);PF00550 (PFAM);G3DSA:1.10.1200.10 (GENE3D);G3DSA:3.40.50.980 (GENE3D);TIGR01733 (TIGRFAM);G3DSA:3.40.50.980 (GENE3D);PF00501 (PFAM);PTHR24095:SF198 (PANTHER);PTHR24095 (PANTHER);PS00012 (PROSITE_PATTERNS);PS00455 (PROSITE_PATTERNS);NON_CYTOPLASMI…	GO:0031177;GO:0003824/GO:0008152	phosphopantetheine binding;catalytic activity/metabolic process	N/A	plas	21	C2(Expanded)	#N/A	0.01	0.01	0.01	0	0.04	0.02	0	0.1	0.02	0.03	0	0.02	0	0.02	0.03	0.01	0.04	0	0.2	0.74	0	0	0.49	0.26	0	0	0	0	0	0	0
FgramPH1_01t00145	FGSG_00043	FGSG_00043	FGRRES_00043	thioredoxin reductase	GO:0016491;GO:0055114	oxidoreductase activity;oxidation-reduction process			IPR000103;noIPR;IPR023753;IPR023753;IPR023753;noIPR;noIPR;IPR023753	Pyridine nucleotide-disulphide oxidoreductase, class-II;Pyridine nucleotide-disulphide oxidoreductase, class-II;FAD/NAD(P)-binding domain;FAD/NAD(P)-binding domain;FAD/NAD(P)-binding domain;FAD/NAD(P)-binding domain;FAD/NAD(P)-binding domain;FAD/NAD(P)-binding domain	PR00469 (PRINTS);PR00368 (PRINTS);G3DSA:3.50.50.60 (GENE3D);G3DSA:3.50.50.60 (GENE3D);PF07992 (PFAM);PTHR22912 (PANTHER);PTHR22912:SF156 (PANTHER);SSF51905 (SUPERFAMILY)	GO:0055114/GO:0016491;GO:0016491/GO:0055114;GO:0016491/GO:0055114;GO:0016491/GO:0055114;GO:0016491/GO:0055114	oxidation-reduction process/oxidoreductase activity;oxidoreductase activity/oxidation-reduction process;oxidoreductase activity/oxidation-reduction process;oxidoreductase activity/oxidation-reduction process;oxidoreductase activity/oxidation-reduction process	N/A	cyto	12.5	C2(Expanded)	#N/A	0.68	0.89	1.33	0.66	0.44	0.88	0.54	1.28	0.21	0.56	0.18	0.42	0.88	0	4.53	2.06	5.92	1.92	29.51	44.23	37.51	0	41.51	18.08	0	0	0	0	0	0	0
FgramPH1_01t00147	FGSG_00044	FGSG_00044	FGRRES_00044	catalytic protein					IPR000073;IPR029058;IPR029058	Alpha/beta hydrolase fold-1;Alpha/Beta hydrolase fold;Alpha/Beta hydrolase fold	PF12697 (PFAM);G3DSA:3.40.50.1820 (GENE3D);SSF53474 (SUPERFAMILY)			N/A	nucl	14	C2(Expanded)	#N/A	0	0	0	0	0.24	0	0	0.46	0	0	0	0	0	0.48	2.04	0.37	1.15	6.17	18.09	19.79	0	0	34.42	9.14	0	0	0	0	0	0	0
FgramPH1_01t00149	FGSG_00045	FGSG_00045	FGRRES_00045	alpha beta hydrolase fold-1					IPR000073;IPR000073;IPR029058;noIPR;IPR029058	Alpha/beta hydrolase fold-1;Alpha/beta hydrolase fold-1;Alpha/Beta hydrolase fold;Alpha/Beta hydrolase fold;Alpha/Beta hydrolase fold	PR00111 (PRINTS);PF12697 (PFAM);G3DSA:3.40.50.1820 (GENE3D);PTHR10992 (PANTHER);SSF53474 (SUPERFAMILY)			N/A	cyto	9	C2(Expanded)	#N/A	16.02	20.5	23.08	16.34	16.36	22.07	19.44	12.64	8.48	22.4	1.24	1.63	23.36	5.87	17.89	14.34	39.95	33.22	48.97	52.7	11.62	0	64.78	44.82	0	0	0	0	0	0	0
FgramPH1_01t00151	FGSG_00046	FGSG_00046	FGRRES_00046	sulfonylurea receptor abc	GO:0005524;GO:0008152;GO:0016021;GO:0042626;GO:0055085	ATP binding;metabolic process;integral component of membrane;ATPase activity, coupled to transmembrane movement of substances;transmembrane transport	EC:3.6.1;EC:3.6.1.3;EC:3.6.1.15	Acting on acid anhydrides;Adenosinetriphosphatase;Nucleoside-triphosphate phosphatase	IPR003593;IPR003439;noIPR;IPR027417;IPR011527;noIPR;noIPR;IPR017871;noIPR;noIPR;noIPR;noIPR;noIPR;noIPR;noIPR;noIPR;noIPR;noIPR;noIPR;noIPR;noIPR;noIPR;noIPR;noIPR;noIPR;noIPR;noIPR;noIPR;noIPR;noIPR;noIPR;noIPR;noIPR;noIPR;noIPR;noIPR;noIPR;noIPR;noIPR;noIPR;noIPR;noIPR;noIPR;IPR011527;IPR003439;IPR027417;IPR011527;IPR011527;IPR027417;noIPR;noIPR;noIPR;noIPR;noIPR;noIPR;noIPR;noIPR;noIPR;noIPR;n…	AAA+ ATPase domain;ABC transporter-like;ABC transporter-like;P-loop containing nucleoside triphosphate hydrolase;ABC transporter type 1, transmembrane domain;ABC transporter type 1, transmembrane domain;ABC transporter type 1, transmembrane domain;ABC transporter, conserved site;ABC transporter, conserved site;ABC transporter, conserved site;ABC transporter, conserved site;ABC transporter, conser…	SM00382 (SMART);PF00005 (PFAM);G3DSA:1.20.1560.10 (GENE3D);G3DSA:3.40.50.300 (GENE3D);PF00664 (PFAM);PTHR24223 (PANTHER);PTHR24223:SF256 (PANTHER);PS00211 (PROSITE_PATTERNS);NON_CYTOPLASMIC_DOMAIN (PHOBIUS);TRANSMEMBRANE (PHOBIUS);CYTOPLASMIC_DOMAIN (PHOBIUS);CYTOPLASMIC_DOMAIN (PHOBIUS);TRANSMEMBRANE (PHOBIUS);TRANSMEMBRANE (PHOBIUS);CYTOPLASMIC_DOMAIN (PHOBIUS);TRANSMEMBRANE (PHOBIUS);CYTOPLASM…	GO:0016887/GO:0005524;GO:0055085/GO:0016021/GO:0005524/GO:0042626/GO:0006810;GO:0016887/GO:0005524;GO:0055085/GO:0016021/GO:0005524/GO:0042626/GO:0006810;GO:0016887/GO:0005524;GO:0055085/GO:0016021/GO:0005524/GO:0042626/GO:0006810;GO:0055085/GO:0016021/GO:0005524/GO:0042626/GO:0006810	ATPase activity/ATP binding;transmembrane transport/integral component of membrane/ATP binding/ATPase activity, coupled to transmembrane movement of substances/transport;ATPase activity/ATP binding;transmembrane transport/integral component of membrane/ATP binding/ATPase activity, coupled to transmembrane movement of substances/transport;ATPase activity/ATP binding;transmembrane transport/integra…	N/A	plas	21	C2(Expanded)	#N/A	0.1	0.15	0.2	0	0.1	0.1	0.37	0.87	0.14	0.48	0.05	0	0.9	0.17	0.78	0.12	1.71	0	3.72	8.28	8.48	0	11.09	7.21	0	0	0	0	0	0	0
FgramPH1_01t00153	FGSG_00047	FGSG_00047	FGRRES_00047	hypothetical protein FGSG_00047	GO:0009058;GO:0016788	biosynthetic process;hydrolase activity, acting on ester bonds			IPR001031;IPR029058;noIPR;noIPR;noIPR;IPR029058	Thioesterase;Alpha/Beta hydrolase fold;Alpha/Beta hydrolase fold;Alpha/Beta hydrolase fold;Alpha/Beta hydrolase fold;Alpha/Beta hydrolase fold	PF00975 (PFAM);G3DSA:3.40.50.1820 (GENE3D);CYTOPLASMIC_DOMAIN (PHOBIUS);NON_CYTOPLASMIC_DOMAIN (PHOBIUS);TRANSMEMBRANE (PHOBIUS);SSF53474 (SUPERFAMILY)	GO:0009058/GO:0016788	biosynthetic process/hydrolase activity, acting on ester bonds	N/A	cyto_nucl	11	C2(Expanded)	#N/A	#N/A	#N/A	#N/A	#N/A	#N/A	#N/A	0	0.36	0	0	0.19	0	0	0	1.02	0	0	0	6.06	6.83	0	0	1.43	5.42	0	0	0	0	0	0	#N/A
FgramPH1_01t00155	FGSG_00048	FGSG_00048	FGRRES_00048	2og-fe oxygenase	GO:0016706;GO:0046872;GO:0055114	oxidoreductase activity, acting on paired donors, with incorporation or reduction of molecular oxygen, 2-oxoglutarate as one donor, and incorporation of one atom each of oxygen into both donors;metal ion binding;oxidation-reduction process	EC:1.14.11	Acting on paired donors, with incorporation or reduction of molecular oxygen. The oxygen incorporated need not be derived from O(2)	IPR005123;IPR026992;IPR027443;noIPR;noIPR;IPR005123;noIPR	Oxoglutarate/iron-dependent dioxygenase;Non-haem dioxygenase N-terminal domain;Isopenicillin N synthase-like;Isopenicillin N synthase-like;Isopenicillin N synthase-like;Oxoglutarate/iron-dependent dioxygenase;Oxoglutarate/iron-dependent dioxygenase	PF03171 (PFAM);PF14226 (PFAM);G3DSA:2.60.120.330 (GENE3D);PTHR10209:SF133 (PANTHER);PTHR10209 (PANTHER);PS51471 (PROSITE_PROFILES);SSF51197 (SUPERFAMILY)	GO:0016491/GO:0055114;GO:0016491/GO:0055114	oxidoreductase activity/oxidation-reduction process;oxidoreductase activity/oxidation-reduction process	N/A	cyto	12	C2(Expanded)	#N/A	#N/A	#N/A	#N/A	#N/A	#N/A	#N/A	0	0.19	0	0	0	0	0.39	0	7.72	1.31	1.45	0	27.34	34.98	0	0	30.28	13.36	0	0	0	0	0	0	#N/A
FgramPH1_01t00157	FGSG_00049	FGSG_00049	FGRRES_00049	branched-chain-amino-acid aminotransferase protein	GO:0004084;GO:0006550;GO:0006552;GO:0006574;GO:0009097;GO:0009098;GO:0009099;GO:0015940	branched-chain-amino-acid transaminase activity;isoleucine catabolic process;leucine catabolic process;valine catabolic process;isoleucine biosynthetic process;leucine biosynthetic process;valine biosynthetic process;pantothenate biosynthetic process	EC:2.6.1.42	Branched-chain-amino-acid transaminase	IPR005786;noIPR;noIPR;IPR001544;noIPR;IPR001544;IPR001544	Branched-chain amino acid aminotransferase II;Branched-chain amino acid aminotransferase II;Branched-chain amino acid aminotransferase II;Aminotransferase class IV;Aminotransferase class IV;Aminotransferase class IV;Aminotransferase class IV	PIRSF006468 (PIRSF);G3DSA:3.20.10.10 (GENE3D);G3DSA:3.30.470.10 (GENE3D);PF01063 (PFAM);PTHR11825:SF2 (PANTHER);PTHR11825 (PANTHER);SSF56752 (SUPERFAMILY)	GO:0009081/GO:0004084;GO:0003824/GO:0008152;GO:0003824/GO:0008152;GO:0003824/GO:0008152	branched-chain amino acid metabolic process/branched-chain-amino-acid transaminase activity;catalytic activity/metabolic process;catalytic activity/metabolic process;catalytic activity/metabolic process	N/A	cysk	18	C2(Expanded)	#N/A	0.2	0	0.4	0.2	0	0	0	0	0	0	0	0.12	0	0	2.3	0.46	2.18	1.71	19.82	25.01	6.32	0	29.59	14.43	0	0	0	160.72	0	0	0
FgramPH1_01t00159	FGSG_11661	FGSG_11661	FGRRES_11661	hypothetical protein FGSG_11661										N/A	nucl	17	C2(Expanded)	#N/A	#N/A	#N/A	#N/A	#N/A	#N/A	#N/A	0	0	0	0	0	0	0	0	0	0	0	0	0	0	0	0	0	0	0	0	0	0	0	0	#N/A
FgramPH1_01t00161	FGSG_00050	FGSG_00050	FGRRES_00050	isoprenylcysteine alpha-carbonyl methylesterase icmel1	GO:0008152;GO:0016787	metabolic process;hydrolase activity			IPR013094;IPR029058;noIPR;noIPR;IPR029058	Alpha/beta hydrolase fold-3;Alpha/Beta hydrolase fold;Alpha/Beta hydrolase fold;Alpha/Beta hydrolase fold;Alpha/Beta hydrolase fold	PF07859 (PFAM);G3DSA:3.40.50.1820 (GENE3D);PTHR23024:SF145 (PANTHER);PTHR23024 (PANTHER);SSF53474 (SUPERFAMILY)	GO:0008152/GO:0016787	metabolic process/hydrolase activity	N/A	cyto	20.5	C2(Expanded)	#N/A	8.14	5.6	5.31	4.54	4.31	5.5	2.36	1.62	2.26	0.51	0.97	1.14	2.86	1.45	3.04	9.43	6.43	8.33	3.53	3.6	0	0	3.67	12.73	0	0	0	0	0	0	0
FgramPH1_01t00163	FGSG_00051	FGSG_00051	FGRRES_00051	aliphatic nitrilase	GO:0006807;GO:0016810	nitrogen compound metabolic process;hydrolase activity, acting on carbon-nitrogen (but not peptide) bonds			IPR003010;IPR003010;noIPR;noIPR;IPR000132;IPR000132;IPR003010;IPR003010	Carbon-nitrogen hydrolase;Carbon-nitrogen hydrolase;Carbon-nitrogen hydrolase;Carbon-nitrogen hydrolase;Nitrilase/cyanide hydratase, conserved site;Nitrilase/cyanide hydratase, conserved site;Carbon-nitrogen hydrolase;Carbon-nitrogen hydrolase	G3DSA:3.60.110.10 (GENE3D);PF00795 (PFAM);PTHR23088:SF2 (PANTHER);PTHR23088 (PANTHER);PS00920 (PROSITE_PATTERNS);PS00921 (PROSITE_PATTERNS);PS50263 (PROSITE_PROFILES);SSF56317 (SUPERFAMILY)	GO:0016810/GO:0006807;GO:0016810/GO:0006807;GO:0016810;GO:0016810;GO:0016810/GO:0006807;GO:0016810/GO:0006807	hydrolase activity, acting on carbon-nitrogen (but not peptide) bonds/nitrogen compound metabolic process;hydrolase activity, acting on carbon-nitrogen (but not peptide) bonds/nitrogen compound metabolic process;hydrolase activity, acting on carbon-nitrogen (but not peptide) bonds;hydrolase activity, acting on carbon-nitrogen (but not peptide) bonds;hydrolase activity, acting on carbon-nitrogen (…	N/A	cyto_nucl	11.333	C2(Expanded)	#N/A	43.47	34.23	36.83	45.34	40.71	40.94	22.49	35.74	13.02	25.17	13.85	16.49	37.66	12.2	55.34	45.21	62.96	77.67	67.54	80.61	60.5	0	54.46	39.22	0	0	0	0	0	1023.28	0
FgramPH1_01t00165	0	FGSG_00052	FGRRES_00052	zn cys6 transcriptional activator	GO:0000981;GO:0003677;GO:0005634;GO:0006357;GO:0008270	RNA polymerase II transcription factor activity, sequence-specific DNA binding;DNA binding;nucleus;regulation of transcription by RNA polymerase II;zinc ion binding			IPR001138;IPR007219;IPR001138;IPR001138;noIPR;noIPR;IPR001138;IPR001138;IPR001138	Zn(2)-C6 fungal-type DNA-binding domain;Transcription factor domain, fungi;Zn(2)-C6 fungal-type DNA-binding domain;Zn(2)-C6 fungal-type DNA-binding domain;Zn(2)-C6 fungal-type DNA-binding domain;Zn(2)-C6 fungal-type DNA-binding domain;Zn(2)-C6 fungal-type DNA-binding domain;Zn(2)-C6 fungal-type DNA-binding domain;Zn(2)-C6 fungal-type DNA-binding domain	SM00066 (SMART);PF04082 (PFAM);G3DSA:4.10.240.10 (GENE3D);PF00172 (PFAM);PTHR31313 (PANTHER);PTHR31313:SF43 (PANTHER);PS00463 (PROSITE_PATTERNS);PS50048 (PROSITE_PROFILES);SSF57701 (SUPERFAMILY)	GO:0005634/GO:0006355/GO:0008270/GO:0000981;GO:0008270/GO:0003677/GO:0005634/GO:0006351;GO:0005634/GO:0006355/GO:0008270/GO:0000981;GO:0005634/GO:0006355/GO:0008270/GO:0000981;GO:0005634/GO:0006355/GO:0008270/GO:0000981;GO:0005634/GO:0006355/GO:0008270/GO:0000981;GO:0005634/GO:0006355/GO:0008270/GO:0000981	nucleus/regulation of transcription, DNA-templated/zinc ion binding/RNA polymerase II transcription factor activity, sequence-specific DNA binding;zinc ion binding/DNA binding/nucleus/transcription, DNA-templated;nucleus/regulation of transcription, DNA-templated/zinc ion binding/RNA polymerase II transcription factor activity, sequence-specific DNA binding;nucleus/regulation of transcription, DN…	N/A	nucl	18.5	C2(Expanded)	#N/A	0	0.46	0.91	0.23	0.45	0.45	0	0.22	0.21	0	0	0	0	0	0	0.09	0	0	0	0.97	0	0	0	0	0	0	0	0	0	0	0
FgramPH1_01t00167	FGSG_00053	FGSG_00053	FGRRES_00053	aad14- aryl-alcohol dehydrogenase					IPR023210;IPR023210;noIPR;IPR001395;IPR023210	NADP-dependent oxidoreductase domain;NADP-dependent oxidoreductase domain;NADP-dependent oxidoreductase domain;Aldo/keto reductase/potassium channel subunit beta;NADP-dependent oxidoreductase domain	PF00248 (PFAM);G3DSA:3.20.20.100 (GENE3D);PTHR11732:SF259 (PANTHER);PTHR11732 (PANTHER);SSF51430 (SUPERFAMILY)			N/A	cyto	10	C2(Expanded)	#N/A	0	0.2	0.8	0.39	0.39	0.39	12.4	13.57	8.01	14.15	0.9	3.89	7.49	1.33	6.37	5.24	86.35	170.04	48.28	107.27	142.98	0	89.33	74.41	0	0	109.81	0	0	0	0
FgramPH1_01t00169	FGSG_00054	FGSG_00054	FGRRES_00054	hypothetical protein FGSG_00054	GO:0016491;GO:0055114	oxidoreductase activity;oxidation-reduction process			IPR002347;IPR002198;IPR016040;noIPR;noIPR;noIPR;noIPR;noIPR;noIPR;noIPR;IPR016040	Glucose/ribitol dehydrogenase;Short-chain dehydrogenase/reductase SDR;NAD(P)-binding domain;NAD(P)-binding domain;NAD(P)-binding domain;NAD(P)-binding domain;NAD(P)-binding domain;NAD(P)-binding domain;NAD(P)-binding domain;NAD(P)-binding domain;NAD(P)-binding domain	PR00081 (PRINTS);PF00106 (PFAM);G3DSA:3.40.50.720 (GENE3D);PTHR24322 (PANTHER);PTHR24322:SF363 (PANTHER);NON_CYTOPLASMIC_DOMAIN (PHOBIUS);SIGNAL_PEPTIDE_H_REGION (PHOBIUS);SIGNAL_PEPTIDE (PHOBIUS);SIGNAL_PEPTIDE_C_REGION (PHOBIUS);SIGNAL_PEPTIDE_N_REGION (PHOBIUS);SSF51735 (SUPERFAMILY)	GO:0008152/GO:0016491	metabolic process/oxidoreductase activity	N/A	extr	11	C2(Expanded)	#N/A	0	0.25	0	0	0.49	0	0.91	3.1	2.1	2.37	0.62	1.18	0	0.17	0.9	1.25	18.7	15.04	8.73	8.49	21.04	0	7.57	8.36	0	0	0	0	0	0	0
FgramPH1_01t00171	FGSG_00055	FGSG_00055	FGRRES_00055	hypothetical protein FGSG_00055					IPR022105;IPR022099;noIPR;noIPR;noIPR;noIPR;noIPR	Protein of unknown function DUF3645;Protein of unknown function DUF3638;Protein of unknown function DUF3638;Protein of unknown function DUF3638;Protein of unknown function DUF3638;Protein of unknown function DUF3638;Protein of unknown function DUF3638	PF12359 (PFAM);PF12340 (PFAM);PTHR13367 (PANTHER);PTHR13367:SF17 (PANTHER);TRANSMEMBRANE (PHOBIUS);NON_CYTOPLASMIC_DOMAIN (PHOBIUS);CYTOPLASMIC_DOMAIN (PHOBIUS)			N/A	plas	10	#N/A	#N/A	0.02	0.05	0	0.02	0.05	0.07	0	0	0	0	0.01	0.03	0	0.05	0	0.06	0.11	0	0.09	0	0	0	0	0	0	0	0	0	0	0	0
FgramPH1_01t00173	FGSG_00056	FGSG_00056	FGRRES_00056	hypothetical protein FGSG_00056					noIPR;noIPR;noIPR;noIPR;noIPR;noIPR;noIPR	null;null;null;null;null;null;null	NON_CYTOPLASMIC_DOMAIN (PHOBIUS);SIGNAL_PEPTIDE_H_REGION (PHOBIUS);SIGNAL_PEPTIDE_N_REGION (PHOBIUS);SIGNAL_PEPTIDE_C_REGION (PHOBIUS);SIGNAL_PEPTIDE (PHOBIUS);SignalP-noTM (SIGNALP_EUK);SignalP-TM (SIGNALP_GRAM_POSITIVE)			Effector	extr	16	#N/A	#N/A	1.61	0	0.52	0	0	0	0	0	0.48	0	0	0.62	0	0	0	0.8	0	0	0.51	0	0	0	0	0	0	0	0	0	0	0	0
FgramPH1_01t00175	0	FGSG_15047	FGRRES_15047_M	unnamed protein product										N/A	mito	16	#N/A	#N/A	#N/A	#N/A	#N/A	#N/A	#N/A	#N/A	#N/A	#N/A	#N/A	#N/A	#N/A	#N/A	#N/A	#N/A	#N/A	#N/A	#N/A	#N/A	#N/A	#N/A	#N/A	#N/A	#N/A	#N/A	#N/A	#N/A	#N/A	#N/A	#N/A	#N/A	0
FgramPH1_01t00177	0	FGSG_11662	FGRRES_11662_M	integral membrane protein					noIPR;noIPR;noIPR;noIPR;noIPR;noIPR;noIPR;noIPR;noIPR;noIPR;noIPR;noIPR;noIPR;noIPR;noIPR;noIPR;noIPR;noIPR	null;null;null;null;null;null;null;null;null;null;null;null;null;null;null;null;null;null	PTHR33048 (PANTHER);TRANSMEMBRANE (PHOBIUS);CYTOPLASMIC_DOMAIN (PHOBIUS);NON_CYTOPLASMIC_DOMAIN (PHOBIUS);NON_CYTOPLASMIC_DOMAIN (PHOBIUS);NON_CYTOPLASMIC_DOMAIN (PHOBIUS);CYTOPLASMIC_DOMAIN (PHOBIUS);CYTOPLASMIC_DOMAIN (PHOBIUS);TRANSMEMBRANE (PHOBIUS);TRANSMEMBRANE (PHOBIUS);TRANSMEMBRANE (PHOBIUS);TRANSMEMBRANE (PHOBIUS);TMhelix (TMHMM);TMhelix (TMHMM);TMhelix (TMHMM);TMhelix (TMHMM);TMhelix (…			N/A	plas	21	#N/A	#N/A	3.09	1.72	2.27	2.25	2.43	3.19	0	0	0	0	0	0	0	0	0.68	0.73	2.29	0	0	0	0	0	0	0	0	0	0	0	0	0	0
FgramPH1_01t00179	0	#N/A	FGRRES_20003	unnamed protein product					noIPR;noIPR;noIPR;noIPR;noIPR;noIPR	null;null;null;null;null;null	SIGNAL_PEPTIDE (PHOBIUS);NON_CYTOPLASMIC_DOMAIN (PHOBIUS);SIGNAL_PEPTIDE_H_REGION (PHOBIUS);SIGNAL_PEPTIDE_N_REGION (PHOBIUS);SIGNAL_PEPTIDE_C_REGION (PHOBIUS);SignalP-TM (SIGNALP_GRAM_POSITIVE)			N/A	extr	14	#N/A	#N/A	0.63	0.61	0	0	0	0.61	0.74	0	0	0	0	0	1.2	0	0	0.47	0	0	0.59	0.65	0	0	0	0	0	0	0	0	0	0	0
FgramPH1_01t00181	0	#N/A	FGRRES_20004	unnamed protein product										N/A	cyto	15.5	#N/A	#N/A	0.7	2.05	0	1.36	2.73	1.35	0	0.65	0	0.71	0	0	2.66	0	0	0.52	13.14	5.88	1.98	0	0	0	0	0	0	0	0	0	0	0	0
FgramPH1_01t00183	FGSG_11663	FGSG_15682	FGRRES_15682	3-hydroxybenzoate 6-hydroxylase 1	GO:0016491;GO:0055114;GO:0071949	oxidoreductase activity;oxidation-reduction process;FAD binding			noIPR;IPR002938;IPR023753;noIPR;noIPR;noIPR;noIPR;noIPR;noIPR;noIPR;noIPR;noIPR;noIPR;noIPR;noIPR;noIPR;IPR023753;noIPR;noIPR;noIPR;noIPR	null;FAD-binding domain;FAD/NAD(P)-binding domain;FAD/NAD(P)-binding domain;FAD/NAD(P)-binding domain;FAD/NAD(P)-binding domain;FAD/NAD(P)-binding domain;FAD/NAD(P)-binding domain;FAD/NAD(P)-binding domain;FAD/NAD(P)-binding domain;FAD/NAD(P)-binding domain;FAD/NAD(P)-binding domain;FAD/NAD(P)-binding domain;FAD/NAD(P)-binding domain;FAD/NAD(P)-binding domain;FAD/NAD(P)-binding domain;FAD/NAD(P)-…	PR00420 (PRINTS);PF01494 (PFAM);G3DSA:3.50.50.60 (GENE3D);PTHR13789 (PANTHER);PTHR13789:SF234 (PANTHER);TRANSMEMBRANE (PHOBIUS);TRANSMEMBRANE (PHOBIUS);TRANSMEMBRANE (PHOBIUS);CYTOPLASMIC_DOMAIN (PHOBIUS);NON_CYTOPLASMIC_DOMAIN (PHOBIUS);NON_CYTOPLASMIC_DOMAIN (PHOBIUS);CYTOPLASMIC_DOMAIN (PHOBIUS);TRANSMEMBRANE (PHOBIUS);CYTOPLASMIC_DOMAIN (PHOBIUS);TRANSMEMBRANE (PHOBIUS);NON_CYTOPLASMIC_DOMAIN…	GO:0071949;GO:0055114/GO:0016491;GO:0055114/GO:0016491	FAD binding;oxidation-reduction process/oxidoreductase activity;oxidation-reduction process/oxidoreductase activity	N/A	cyto	16.5	#N/A	#N/A	12.24	13.15	7.76	17.27	15.48	14.88	1.74	5.91	0.8	7.14	0	0.56	2.06	0.38	1.93	2.6	18.79	33.41	13.08	30.89	115.77	0	30.93	32.58	0	0	0	154.57	0	0	0
FgramPH1_01t00185	FGSG_11664	FGSG_11664	FGRRES_11664	beta-lactamase family protein					IPR001466;IPR012338;noIPR;IPR012338	Beta-lactamase-related;Beta-lactamase/transpeptidase-like;Beta-lactamase/transpeptidase-like;Beta-lactamase/transpeptidase-like	PF00144 (PFAM);G3DSA:3.40.710.10 (GENE3D);PTHR22935 (PANTHER);SSF56601 (SUPERFAMILY)			N/A	plas	8	#N/A	#N/A	0.43	0.14	0.14	0.69	0.55	0.42	0.34	0.13	0	0.3	0.77	0.83	0.55	0.28	0	0.33	0	0	0.27	0	0	0	0	0	0	0	0	0	0	0	0
FgramPH1_01t00187	0	FGSG_11665	FGRRES_11665_M	unnamed protein product					noIPR;noIPR;noIPR;noIPR;noIPR;noIPR;noIPR;noIPR;noIPR;noIPR;noIPR;noIPR;noIPR;noIPR	null;null;null;null;null;null;null;null;null;null;null;null;null;null	PTHR42063 (PANTHER);TRANSMEMBRANE (PHOBIUS);NON_CYTOPLASMIC_DOMAIN (PHOBIUS);TRANSMEMBRANE (PHOBIUS);TRANSMEMBRANE (PHOBIUS);NON_CYTOPLASMIC_DOMAIN (PHOBIUS);CYTOPLASMIC_DOMAIN (PHOBIUS);TRANSMEMBRANE (PHOBIUS);NON_CYTOPLASMIC_DOMAIN (PHOBIUS);CYTOPLASMIC_DOMAIN (PHOBIUS);TMhelix (TMHMM);TMhelix (TMHMM);TMhelix (TMHMM);TMhelix (TMHMM)			N/A	plas	26	#N/A	#N/A	#N/A	#N/A	#N/A	#N/A	#N/A	#N/A	0.13	0.61	1.38	1.01	1.01	1.75	0.84	0.43	0	0.49	0.77	0	0	0	0	0	0	0	0	0	0	0	0	0	#N/A
FgramPH1_01t00189	FGSG_11666	FGSG_11666	FGRRES_11666	hypothetical protein FGSG_11666										N/A	mito	24	#N/A	#N/A	#N/A	#N/A	#N/A	#N/A	#N/A	#N/A	0	0	0	0.76	0	1.3	0	0	0	0	0	0	0	0	0	0	0	0	0	0	0	0	0	0	#N/A
FgramPH1_01t00191	0	FGSG_11667	FGRRES_11667_M	unnamed protein product					noIPR;noIPR;noIPR;noIPR;noIPR;noIPR;noIPR;noIPR;noIPR;noIPR;noIPR;noIPR;noIPR;noIPR;noIPR;noIPR;noIPR;noIPR;noIPR;noIPR;noIPR;noIPR;noIPR;noIPR;noIPR;noIPR	null;null;null;null;null;null;null;null;null;null;null;null;null;null;null;null;null;null;null;null;null;null;null;null;null;null	CYTOPLASMIC_DOMAIN (PHOBIUS);TRANSMEMBRANE (PHOBIUS);CYTOPLASMIC_DOMAIN (PHOBIUS);CYTOPLASMIC_DOMAIN (PHOBIUS);TRANSMEMBRANE (PHOBIUS);TRANSMEMBRANE (PHOBIUS);TRANSMEMBRANE (PHOBIUS);TRANSMEMBRANE (PHOBIUS);NON_CYTOPLASMIC_DOMAIN (PHOBIUS);NON_CYTOPLASMIC_DOMAIN (PHOBIUS);TRANSMEMBRANE (PHOBIUS);TRANSMEMBRANE (PHOBIUS);NON_CYTOPLASMIC_DOMAIN (PHOBIUS);TRANSMEMBRANE (PHOBIUS);NON_CYTOPLASMIC_DOMAI…			N/A	plas	23	#N/A	#N/A	#N/A	#N/A	#N/A	#N/A	#N/A	#N/A	0.4	0	0.77	1.04	0.66	0.39	1.3	2.31	1.33	1.52	0.79	0	0	0	0	0	0	0	0	0	0	0	0	0	#N/A
FgramPH1_01t00193	FGSG_00058	FGSG_00058	FGRRES_00058	related to nicotinamide mononucleotide permease	GO:0016021;GO:0055085	integral component of membrane;transmembrane transport			IPR011701;noIPR;noIPR;noIPR;noIPR;noIPR;noIPR;noIPR;noIPR;noIPR;noIPR;noIPR;noIPR;noIPR;noIPR;noIPR;noIPR;noIPR;noIPR;noIPR;noIPR;noIPR;noIPR;noIPR;noIPR;noIPR;IPR020846;IPR020846;noIPR;noIPR;noIPR;noIPR;noIPR;noIPR;noIPR;noIPR;noIPR;noIPR;noIPR;noIPR	Major facilitator superfamily;Major facilitator superfamily;Major facilitator superfamily;Major facilitator superfamily;Major facilitator superfamily;Major facilitator superfamily;Major facilitator superfamily;Major facilitator superfamily;Major facilitator superfamily;Major facilitator superfamily;Major facilitator superfamily;Major facilitator superfamily;Major facilitator superfamily;Major fac…	PF07690 (PFAM);G3DSA:1.20.1250.20 (GENE3D);G3DSA:1.20.1250.20 (GENE3D);PTHR11662 (PANTHER);PTHR11662:SF217 (PANTHER);TRANSMEMBRANE (PHOBIUS);TRANSMEMBRANE (PHOBIUS);TRANSMEMBRANE (PHOBIUS);TRANSMEMBRANE (PHOBIUS);TRANSMEMBRANE (PHOBIUS);TRANSMEMBRANE (PHOBIUS);NON_CYTOPLASMIC_DOMAIN (PHOBIUS);CYTOPLASMIC_DOMAIN (PHOBIUS);TRANSMEMBRANE (PHOBIUS);CYTOPLASMIC_DOMAIN (PHOBIUS);TRANSMEMBRANE (PHOBIUS)…	GO:0055085/GO:0016021	transmembrane transport/integral component of membrane	N/A	plas	26	#N/A	#N/A	1.97	0.83	1.79	0.54	0.68	0.55	22.73	19.86	35.11	21.36	31.06	27.98	8.19	23.8	9.04	13.98	3.67	7.13	3.35	2.93	5.82	0	0	0.66	169.53	0	0	0	0	0	0
FgramPH1_01t00195	FGSG_00059	FGSG_00059	FGRRES_00059	hypothetical protein FPSE_10645					IPR027379;noIPR;noIPR;noIPR;noIPR;noIPR;noIPR;noIPR;noIPR;noIPR;noIPR;noIPR;noIPR;noIPR;noIPR;noIPR	Cardiolipin synthase N-terminal;Cardiolipin synthase N-terminal;Cardiolipin synthase N-terminal;Cardiolipin synthase N-terminal;Cardiolipin synthase N-terminal;Cardiolipin synthase N-terminal;Cardiolipin synthase N-terminal;Cardiolipin synthase N-terminal;Cardiolipin synthase N-terminal;Cardiolipin synthase N-terminal;Cardiolipin synthase N-terminal;Cardiolipin synthase N-terminal;Cardiolipin syn…	PF13396 (PFAM);SIGNAL_PEPTIDE_N_REGION (PHOBIUS);NON_CYTOPLASMIC_DOMAIN (PHOBIUS);TRANSMEMBRANE (PHOBIUS);SIGNAL_PEPTIDE (PHOBIUS);CYTOPLASMIC_DOMAIN (PHOBIUS);SIGNAL_PEPTIDE_H_REGION (PHOBIUS);SIGNAL_PEPTIDE_C_REGION (PHOBIUS);NON_CYTOPLASMIC_DOMAIN (PHOBIUS);TRANSMEMBRANE (PHOBIUS);SignalP-TM (SIGNALP_EUK);SignalP-TM (SIGNALP_GRAM_NEGATIVE);SignalP-TM (SIGNALP_GRAM_POSITIVE);TMhelix (TMHMM);TMh…			N/A	plas	20	#N/A	#N/A	102.6	96.44	99.25	49.07	54.86	48.09	145.06	201.33	222.37	136.34	291.27	209.05	115.12	268.44	303.89	275.09	118.52	62.67	95.27	68.49	7.49	0	52.57	40.75	217.58	0	195.79	431.22	174.7	0	DOWN
FgramPH1_01t00197	FGSG_00060	FGSG_00060	FGRRES_00060	calcium channel partial	GO:0005576;GO:0009405	extracellular region;pathogenesis			IPR015131;IPR015131;noIPR;noIPR;noIPR;noIPR;noIPR;noIPR;IPR011329	Killer toxin, Kp4;Killer toxin, Kp4;Killer toxin, Kp4;Killer toxin, Kp4;Killer toxin, Kp4;Killer toxin, Kp4;Killer toxin, Kp4;Killer toxin, Kp4;Killer toxin Kp4/SMK	G3DSA:3.30.430.10 (GENE3D);PF09044 (PFAM);SIGNAL_PEPTIDE_N_REGION (PHOBIUS);SIGNAL_PEPTIDE_H_REGION (PHOBIUS);NON_CYTOPLASMIC_DOMAIN (PHOBIUS);SIGNAL_PEPTIDE_C_REGION (PHOBIUS);SIGNAL_PEPTIDE (PHOBIUS);SignalP-noTM (SIGNALP_EUK);SSF55221 (SUPERFAMILY)	GO:0009405/GO:0005576;GO:0009405/GO:0005576;GO:0005576/GO:0009405	pathogenesis/extracellular region;pathogenesis/extracellular region;extracellular region/pathogenesis	Effector	extr	26	#N/A	#N/A	0.66	0	0.64	0	0	0	383.88	612.05	555.88	280.04	4843.5	2782.98	455.66	1272.75	65.02	270.98	7.7	0	0.62	10.88	0	1236.38	33.84	6.14	506.43	637.46	681.65	0	600.34	0	0
FgramPH1_01t00199	FGSG_00061	FGSG_00061	FGRRES_00061	killer kp4	GO:0005576;GO:0009405	extracellular region;pathogenesis			IPR015131;IPR015131;noIPR;noIPR;noIPR;noIPR;noIPR;noIPR;noIPR;IPR011329	Killer toxin, Kp4;Killer toxin, Kp4;Killer toxin, Kp4;Killer toxin, Kp4;Killer toxin, Kp4;Killer toxin, Kp4;Killer toxin, Kp4;Killer toxin, Kp4;Killer toxin, Kp4;Killer toxin Kp4/SMK	G3DSA:3.30.430.10 (GENE3D);PF09044 (PFAM);NON_CYTOPLASMIC_DOMAIN (PHOBIUS);SIGNAL_PEPTIDE_N_REGION (PHOBIUS);SIGNAL_PEPTIDE_H_REGION (PHOBIUS);SIGNAL_PEPTIDE (PHOBIUS);SIGNAL_PEPTIDE_C_REGION (PHOBIUS);SignalP-TM (SIGNALP_GRAM_POSITIVE);SignalP-noTM (SIGNALP_EUK);SSF55221 (SUPERFAMILY)	GO:0005576/GO:0009405;GO:0005576/GO:0009405;GO:0009405/GO:0005576	extracellular region/pathogenesis;extracellular region/pathogenesis;pathogenesis/extracellular region	Effector	extr	26	#N/A	#N/A	#N/A	#N/A	#N/A	#N/A	#N/A	#N/A	245.77	481.63	477.16	188.62	3308.26	2177.01	379.46	1345.15	41	200.29	3.35	0	0.67	8.87	0	667.56	5.25	3.34	1097.06	0	369.03	0	649.08	660.3	0
FgramPH1_01t00201	FGSG_00062	FGSG_00062	FGRRES_00062	calcium channel partial	GO:0005576;GO:0009405	extracellular region;pathogenesis			IPR015131;IPR015131;noIPR;noIPR;noIPR;noIPR;noIPR;noIPR;IPR011329	Killer toxin, Kp4;Killer toxin, Kp4;Killer toxin, Kp4;Killer toxin, Kp4;Killer toxin, Kp4;Killer toxin, Kp4;Killer toxin, Kp4;Killer toxin, Kp4;Killer toxin Kp4/SMK	G3DSA:3.30.430.10 (GENE3D);PF09044 (PFAM);SIGNAL_PEPTIDE_N_REGION (PHOBIUS);SIGNAL_PEPTIDE_H_REGION (PHOBIUS);SIGNAL_PEPTIDE_C_REGION (PHOBIUS);NON_CYTOPLASMIC_DOMAIN (PHOBIUS);SIGNAL_PEPTIDE (PHOBIUS);SignalP-noTM (SIGNALP_EUK);SSF55221 (SUPERFAMILY)	GO:0009405/GO:0005576;GO:0009405/GO:0005576;GO:0009405/GO:0005576	pathogenesis/extracellular region;pathogenesis/extracellular region;pathogenesis/extracellular region	Effector	extr	25	#N/A	#N/A	1.32	0.65	0.64	1.28	0	0.64	733.26	1301.15	1327.07	487.23	10867.1	7388.7	1008.66	4055.61	165.28	667.81	34.1	13.04	3.58	16.12	54.4	220.62	62.87	27.54	2542	642.76	3998.69	1450.46	212.04	594.78	0
FgramPH1_01t00203	FGSG_00063	FGSG_00063	FGRRES_00063	hypothetical protein FGSG_00063					IPR021840;noIPR;noIPR;noIPR;noIPR;noIPR;noIPR;noIPR;noIPR;noIPR;noIPR;noIPR;noIPR;noIPR;noIPR	Protein of unknown function DUF3433;Protein of unknown function DUF3433;Protein of unknown function DUF3433;Protein of unknown function DUF3433;Protein of unknown function DUF3433;Protein of unknown function DUF3433;Protein of unknown function DUF3433;Protein of unknown function DUF3433;Protein of unknown function DUF3433;Protein of unknown function DUF3433;Protein of unknown function DUF3433;Pro…	PF11915 (PFAM);CYTOPLASMIC_DOMAIN (PHOBIUS);TRANSMEMBRANE (PHOBIUS);CYTOPLASMIC_DOMAIN (PHOBIUS);TRANSMEMBRANE (PHOBIUS);TRANSMEMBRANE (PHOBIUS);NON_CYTOPLASMIC_DOMAIN (PHOBIUS);CYTOPLASMIC_DOMAIN (PHOBIUS);TRANSMEMBRANE (PHOBIUS);NON_CYTOPLASMIC_DOMAIN (PHOBIUS);SignalP-noTM (SIGNALP_EUK);TMhelix (TMHMM);TMhelix (TMHMM);TMhelix (TMHMM);TMhelix (TMHMM)			N/A	plas	22	#N/A	#N/A	#N/A	#N/A	#N/A	#N/A	#N/A	#N/A	0.49	0	0	0	0.6	0.16	0	0.18	0	0	0	0	0	0	0	0	0	0	0	0	0	0	0	0	#N/A
FgramPH1_01t00205	FGSG_00064	FGSG_00064	FGRRES_00064_M	unnamed protein product										N/A	nucl	16	#N/A	#N/A	0.48	0.79	0.63	1.24	0.78	0.78	1.34	3.47	5.59	3.5	3.71	3.72	2.49	5.17	2.06	3.41	3.05	9.48	2.91	4.68	0	0	3.58	3.01	0	0	0	0	0	0	0
FgramPH1_01t00207	FGSG_11668	FGSG_11668	FGRRES_11668	hypothetical protein FGSG_11668										N/A	plas	8	#N/A	#N/A	#N/A	#N/A	#N/A	#N/A	#N/A	#N/A	0	0	0	0	0	0	0	0	0	0.36	0	0	0	0	0	0	0	0	0	0	0	0	0	0	#N/A
FgramPH1_01t00209	FGSG_00065	FGSG_00065	FGRRES_00065	nadph2 dehydrogenase chain oye2	GO:0010181;GO:0016491;GO:0055114	FMN binding;oxidoreductase activity;oxidation-reduction process			IPR013785;IPR001155;noIPR;noIPR;noIPR	Aldolase-type TIM barrel;NADH:flavin oxidoreductase/NADH oxidase, N-terminal;NADH:flavin oxidoreductase/NADH oxidase, N-terminal;NADH:flavin oxidoreductase/NADH oxidase, N-terminal;NADH:flavin oxidoreductase/NADH oxidase, N-terminal	G3DSA:3.20.20.70 (GENE3D);PF00724 (PFAM);PTHR22893:SF70 (PANTHER);PTHR22893 (PANTHER);SSF51395 (SUPERFAMILY)	GO:0003824;GO:0010181/GO:0016491/GO:0055114	catalytic activity;FMN binding/oxidoreductase activity/oxidation-reduction process	N/A	cysk	7	#N/A	#N/A	#N/A	#N/A	#N/A	#N/A	#N/A	#N/A	15.48	17.15	40.25	13.66	96.27	108.97	17.27	16.85	45.38	73.32	25.67	39.44	0.61	0.44	0	0	0	0	0	0	0	0	0	0	#N/A
FgramPH1_01t00211	0	FGSG_15683	FGRRES_15683	unnamed protein product					noIPR;noIPR;noIPR;noIPR;noIPR;noIPR;noIPR	null;null;null;null;null;null;null	CYTOPLASMIC_DOMAIN (PHOBIUS);SIGNAL_PEPTIDE_N_REGION (PHOBIUS);SIGNAL_PEPTIDE_C_REGION (PHOBIUS);NON_CYTOPLASMIC_DOMAIN (PHOBIUS);SIGNAL_PEPTIDE_H_REGION (PHOBIUS);TRANSMEMBRANE (PHOBIUS);SIGNAL_PEPTIDE (PHOBIUS)			N/A	extr	8	#N/A	#N/A	0.63	1.86	0.31	1.53	1.53	0.61	0	0	0	0	0	0	0	0	0	0	0	6.6	0	1.02	0	0	0	0	0	0	0	0	0	0	0
FgramPH1_01t00213	FGSG_00066	FGSG_00066	FGRRES_00066	hypothetical protein FGSG_00066	GO:0016620;GO:0051287;GO:0055114	oxidoreductase activity, acting on the aldehyde or oxo group of donors, NAD or NADP as acceptor;NAD binding;oxidation-reduction process			IPR016040;IPR001509;noIPR;noIPR;IPR016040	NAD(P)-binding domain;NAD-dependent epimerase/dehydratase, N-terminal domain;NAD-dependent epimerase/dehydratase, N-terminal domain;NAD-dependent epimerase/dehydratase, N-terminal domain;NAD(P)-binding domain	G3DSA:3.40.50.720 (GENE3D);PF01370 (PFAM);PTHR10366 (PANTHER);PTHR10366:SF435 (PANTHER);SSF51735 (SUPERFAMILY)	GO:0050662/GO:0003824	coenzyme binding/catalytic activity	N/A	cyto	17.5	#N/A	#N/A	3.65	2.6	3.18	10.61	5.5	7.47	49.97	47.26	78.27	48.68	454.95	311.41	36.19	92.56	57.73	55.66	13.44	1.69	5.62	4.22	8.39	0	4.5	0.35	162.29	627.41	438.05	0	195.31	0	UP
FgramPH1_01t00215	FGSG_00067	FGSG_00067	FGRRES_00067	lactose permease	GO:0016021;GO:0022891;GO:0055085	integral component of membrane;transmembrane transporter activity;transmembrane transport			noIPR;IPR005828;IPR003663;noIPR;noIPR;IPR005829;noIPR;noIPR;noIPR;noIPR;noIPR;noIPR;noIPR;noIPR;noIPR;noIPR;noIPR;noIPR;noIPR;noIPR;noIPR;noIPR;noIPR;noIPR;noIPR;noIPR;noIPR;noIPR;noIPR;IPR020846;IPR020846;noIPR;noIPR;noIPR;noIPR;noIPR;noIPR;noIPR	null;Major facilitator, sugar transporter-like;Sugar/inositol transporter;Sugar/inositol transporter;Sugar/inositol transporter;Sugar transporter, conserved site;Sugar transporter, conserved site;Sugar transporter, conserved site;Sugar transporter, conserved site;Sugar transporter, conserved site;Sugar transporter, conserved site;Sugar transporter, conserved site;Sugar transporter, conserved site…	G3DSA:1.20.1250.20 (GENE3D);PF00083 (PFAM);TIGR00879 (TIGRFAM);PTHR23500:SF174 (PANTHER);PTHR23500 (PANTHER);PS00217 (PROSITE_PATTERNS);CYTOPLASMIC_DOMAIN (PHOBIUS);NON_CYTOPLASMIC_DOMAIN (PHOBIUS);TRANSMEMBRANE (PHOBIUS);TRANSMEMBRANE (PHOBIUS);TRANSMEMBRANE (PHOBIUS);NON_CYTOPLASMIC_DOMAIN (PHOBIUS);TRANSMEMBRANE (PHOBIUS);TRANSMEMBRANE (PHOBIUS);TRANSMEMBRANE (PHOBIUS);TRANSMEMBRANE (PHOBIUS);…	GO:0022857/GO:0055085/GO:0016021;GO:0022891/GO:0055085/GO:0016020;GO:0055085/GO:0005215/GO:0016021	transmembrane transporter activity/transmembrane transport/integral component of membrane;transmembrane transporter activity/transmembrane transport/membrane;transmembrane transport/transporter activity/integral component of membrane	N/A	plas	23	C3	#N/A	2.54	1.06	2.36	2.2	2.2	1.56	21.63	41.96	54.92	55	11.68	11.1	8.84	11.37	68.36	28.65	37.49	28.25	26.3	14.79	0	135.37	1.99	0.63	53.8	0	72.65	0	0	0	0
FgramPH1_01t00217	FGSG_00068	FGSG_00068	FGRRES_00068	alpha-galactosidase 2	GO:0001575;GO:0004557;GO:0006012;GO:0046486	globoside metabolic process;alpha-galactosidase activity;galactose metabolic process;glycerolipid metabolic process	EC:3.2.1.22;EC:3.2.1	Alpha-galactosidase;Glycosylases	IPR002252;IPR002252;IPR002252;IPR031704;IPR031705;IPR013785;noIPR;noIPR;IPR017853	Glycoside hydrolase family 36;Glycoside hydrolase family 36;Glycoside hydrolase family 36;Glycosyl hydrolase family 36, N-terminal;Glycosyl hydrolase family 36, C-terminal;Aldolase-type TIM barrel;Aldolase-type TIM barrel;Aldolase-type TIM barrel;Glycoside hydrolase superfamily	PR00743 (PRINTS);PIRSF005536 (PIRSF);PF02065 (PFAM);PF16875 (PFAM);PF16874 (PFAM);G3DSA:3.20.20.70 (GENE3D);PTHR22762 (PANTHER);PTHR22762:SF81 (PANTHER);SSF51445 (SUPERFAMILY)	GO:0005975/GO:0004557;GO:0005975/GO:0004557;GO:0005975/GO:0004557;GO:0003824	carbohydrate metabolic process/alpha-galactosidase activity;carbohydrate metabolic process/alpha-galactosidase activity;carbohydrate metabolic process/alpha-galactosidase activity;catalytic activity	N/A	cyto	11	C3	#N/A	#N/A	#N/A	#N/A	#N/A	#N/A	#N/A	48.63	36.68	48.73	44.65	15.85	20.35	27.84	22.95	20.8	13.17	22.18	33.31	13.87	14.18	0	0	2.32	3.41	41.82	0	0	0	0	0	#N/A
FgramPH1_01t00219	FGSG_00069	FGSG_00069	FGRRES_00069	transcription activator amyr	GO:0000981;GO:0003677;GO:0005634;GO:0006357;GO:0008270	RNA polymerase II transcription factor activity, sequence-specific DNA binding;DNA binding;nucleus;regulation of transcription by RNA polymerase II;zinc ion binding			IPR001138;IPR007219;IPR001138;IPR007219;IPR001138;noIPR;noIPR;IPR001138;IPR001138;IPR001138	Zn(2)-C6 fungal-type DNA-binding domain;Transcription factor domain, fungi;Zn(2)-C6 fungal-type DNA-binding domain;Transcription factor domain, fungi;Zn(2)-C6 fungal-type DNA-binding domain;Zn(2)-C6 fungal-type DNA-binding domain;Zn(2)-C6 fungal-type DNA-binding domain;Zn(2)-C6 fungal-type DNA-binding domain;Zn(2)-C6 fungal-type DNA-binding domain;Zn(2)-C6 fungal-type DNA-binding domain	SM00066 (SMART);SM00906 (SMART);PF00172 (PFAM);PF04082 (PFAM);G3DSA:4.10.240.10 (GENE3D);PTHR31001 (PANTHER);PTHR31001:SF28 (PANTHER);PS00463 (PROSITE_PATTERNS);PS50048 (PROSITE_PROFILES);SSF57701 (SUPERFAMILY)	GO:0008270/GO:0000981/GO:0006355/GO:0005634;GO:0008270/GO:0003677/GO:0005634/GO:0006351;GO:0008270/GO:0000981/GO:0006355/GO:0005634;GO:0008270/GO:0003677/GO:0005634/GO:0006351;GO:0008270/GO:0000981/GO:0006355/GO:0005634;GO:0008270/GO:0000981/GO:0006355/GO:0005634;GO:0008270/GO:0000981/GO:0006355/GO:0005634;GO:0008270/GO:0000981/GO:0006355/GO:0005634	zinc ion binding/RNA polymerase II transcription factor activity, sequence-specific DNA binding/regulation of transcription, DNA-templated/nucleus;zinc ion binding/DNA binding/nucleus/transcription, DNA-templated;zinc ion binding/RNA polymerase II transcription factor activity, sequence-specific DNA binding/regulation of transcription, DNA-templated/nucleus;zinc ion binding/DNA binding/nucleus/tr…	N/A	nucl	22	C3	I1R9D4#PHI:2000#GzZC315#5518#Fusarium_graminearum#unaffected_pathogenicity	0.7	0.81	1.15	1.13	0.45	0.57	5.9	6.4	7.75	6.1	4.98	4.89	8.2	4.87	7.18	4.72	6.4	12.87	6.82	10.02	0	0	9.61	8.79	0	0	0	0	0	0	0
FgramPH1_01t00221	FGSG_00070	FGSG_00070	FGRRES_00070	msf superfamily transporter	GO:0016021;GO:0022891;GO:0055085	integral component of membrane;transmembrane transporter activity;transmembrane transport			IPR003663;noIPR;IPR005828;noIPR;noIPR;IPR005829;noIPR;noIPR;noIPR;noIPR;noIPR;noIPR;noIPR;noIPR;noIPR;noIPR;noIPR;noIPR;noIPR;noIPR;noIPR;noIPR;noIPR;noIPR;noIPR;noIPR;noIPR;noIPR;noIPR;noIPR;noIPR;IPR020846;IPR020846;noIPR;noIPR;noIPR;noIPR;noIPR;noIPR;noIPR;noIPR;noIPR;noIPR;noIPR;noIPR	Sugar/inositol transporter;Sugar/inositol transporter;Major facilitator, sugar transporter-like;Major facilitator, sugar transporter-like;Major facilitator, sugar transporter-like;Sugar transporter, conserved site;Sugar transporter, conserved site;Sugar transporter, conserved site;Sugar transporter, conserved site;Sugar transporter, conserved site;Sugar transporter, conserved site;Sugar transport…	TIGR00879 (TIGRFAM);G3DSA:1.20.1250.20 (GENE3D);PF00083 (PFAM);PTHR23500 (PANTHER);PTHR23500:SF162 (PANTHER);PS00217 (PROSITE_PATTERNS);TRANSMEMBRANE (PHOBIUS);NON_CYTOPLASMIC_DOMAIN (PHOBIUS);NON_CYTOPLASMIC_DOMAIN (PHOBIUS);CYTOPLASMIC_DOMAIN (PHOBIUS);CYTOPLASMIC_DOMAIN (PHOBIUS);CYTOPLASMIC_DOMAIN (PHOBIUS);TRANSMEMBRANE (PHOBIUS);TRANSMEMBRANE (PHOBIUS);CYTOPLASMIC_DOMAIN (PHOBIUS);TRANSMEMB…	GO:0016020/GO:0022891/GO:0055085;GO:0055085/GO:0022857/GO:0016021;GO:0016021/GO:0005215/GO:0055085	membrane/transmembrane transporter activity/transmembrane transport;transmembrane transport/transmembrane transporter activity/integral component of membrane;integral component of membrane/transporter activity/transmembrane transport	N/A	plas	27	C3	#N/A	#N/A	#N/A	#N/A	#N/A	#N/A	#N/A	2.34	6.44	4.23	4.79	0.69	0.81	1.63	0.18	5.01	1.75	9.94	20.03	4.79	5.24	0	0	2.08	0	0	0	0	0	0	0	#N/A
FgramPH1_01t00223	FGSG_00071	FGSG_00071	FGRRES_00071	cytochrome p450 monooxygenase	GO:0004497;GO:0005506;GO:0016705;GO:0020037;GO:0055114	monooxygenase activity;iron ion binding;oxidoreductase activity, acting on paired donors, with incorporation or reduction of molecular oxygen;heme binding;oxidation-reduction process			IPR002403;IPR001128;IPR001128;IPR001128;noIPR;noIPR;IPR017972;noIPR;noIPR;noIPR;IPR001128	Cytochrome P450, E-class, group IV;Cytochrome P450;Cytochrome P450;Cytochrome P450;Cytochrome P450;Cytochrome P450;Cytochrome P450, conserved site;Cytochrome P450, conserved site;Cytochrome P450, conserved site;Cytochrome P450, conserved site;Cytochrome P450	PR00465 (PRINTS);PR00385 (PRINTS);G3DSA:1.10.630.10 (GENE3D);PF00067 (PFAM);PTHR24279 (PANTHER);PTHR24279:SF39 (PANTHER);PS00086 (PROSITE_PATTERNS);NON_CYTOPLASMIC_DOMAIN (PHOBIUS);TRANSMEMBRANE (PHOBIUS);CYTOPLASMIC_DOMAIN (PHOBIUS);SSF48264 (SUPERFAMILY)	GO:0004497/GO:0005506/GO:0055114/GO:0020037/GO:0016705;GO:0020037/GO:0005506/GO:0016705/GO:0055114;GO:0020037/GO:0005506/GO:0016705/GO:0055114;GO:0020037/GO:0005506/GO:0016705/GO:0055114;GO:0055114/GO:0016705;GO:0020037/GO:0005506/GO:0016705/GO:0055114	monooxygenase activity/iron ion binding/oxidation-reduction process/heme binding/oxidoreductase activity, acting on paired donors, with incorporation or reduction of molecular oxygen;heme binding/iron ion binding/oxidoreductase activity, acting on paired donors, with incorporation or reduction of molecular oxygen/oxidation-reduction process;heme binding/iron ion binding/oxidoreductase activity, a…	N/A	cyto	10	C3	#N/A	1.34	2.65	2.48	2.88	3.6	3.61	355.9	514.89	346.93	705.49	8.15	30.5	514.64	34.42	139.09	283.73	1972.39	3386.3	1489.48	2175.75	5101.06	601.48	4182.22	4326.47	119.64	618.57	565.34	0	0	440.32	0
FgramPH1_01t00225	FGSG_00072	FGSG_00072	FGRRES_00072	hypothetical protein FGSG_00072					noIPR;noIPR;noIPR;noIPR;noIPR;noIPR;noIPR;noIPR	null;null;null;null;null;null;null;null	SIGNAL_PEPTIDE_H_REGION (PHOBIUS);SIGNAL_PEPTIDE_C_REGION (PHOBIUS);SIGNAL_PEPTIDE (PHOBIUS);SIGNAL_PEPTIDE_N_REGION (PHOBIUS);NON_CYTOPLASMIC_DOMAIN (PHOBIUS);SignalP-noTM (SIGNALP_EUK);SignalP-noTM (SIGNALP_GRAM_NEGATIVE);SignalP-TM (SIGNALP_GRAM_POSITIVE)			Non-effector	extr	27	#N/A	#N/A	0.81	0	0	0.2	0.98	0.59	0	0.57	0	0	0.1	0	0.39	0	0	0.08	0	0	0.19	0.21	0	0	0	0	0	0	0	0	0	0	0
FgramPH1_01t00227	FGSG_00073	FGSG_00073	FGRRES_00073	ww domain-containing oxidoreductase	GO:0016491;GO:0055114	oxidoreductase activity;oxidation-reduction process			IPR002347;IPR016040;IPR002198;noIPR;IPR016040	Glucose/ribitol dehydrogenase;NAD(P)-binding domain;Short-chain dehydrogenase/reductase SDR;Short-chain dehydrogenase/reductase SDR;NAD(P)-binding domain	PR00081 (PRINTS);G3DSA:3.40.50.720 (GENE3D);PF00106 (PFAM);PTHR24320 (PANTHER);SSF51735 (SUPERFAMILY)	GO:0008152/GO:0016491	metabolic process/oxidoreductase activity	N/A	cyto	9	#N/A	#N/A	#N/A	#N/A	#N/A	#N/A	#N/A	#N/A	0	0	0	0	0	0	0	0	0	0	0	0	0	0	0	0	1.73	0	0	0	0	0	0	0	#N/A
FgramPH1_01t00229	FGSG_00074	FGSG_00074	FGRRES_00074	nadph dehydrogenase	GO:0010181;GO:0016491;GO:0055114	FMN binding;oxidoreductase activity;oxidation-reduction process			IPR001155;IPR013785;noIPR;noIPR;noIPR	NADH:flavin oxidoreductase/NADH oxidase, N-terminal;Aldolase-type TIM barrel;Aldolase-type TIM barrel;Aldolase-type TIM barrel;Aldolase-type TIM barrel	PF00724 (PFAM);G3DSA:3.20.20.70 (GENE3D);PTHR22893:SF61 (PANTHER);PTHR22893 (PANTHER);SSF51395 (SUPERFAMILY)	GO:0055114/GO:0016491/GO:0010181;GO:0003824	oxidation-reduction process/oxidoreductase activity/FMN binding;catalytic activity	N/A	cyto	13.5	#N/A	#N/A	#N/A	#N/A	#N/A	#N/A	#N/A	#N/A	0	0	0	0.18	0	0	0	0	0	0	0	0	0.33	0.36	0	0	0	0	0	0	0	0	0	0	#N/A
FgramPH1_01t00231	0	FGSG_15048	FGRRES_15048	unnamed protein product					noIPR;noIPR;noIPR;noIPR;noIPR;noIPR;noIPR	null;null;null;null;null;null;null	SIGNAL_PEPTIDE_H_REGION (PHOBIUS);SIGNAL_PEPTIDE_N_REGION (PHOBIUS);SIGNAL_PEPTIDE_C_REGION (PHOBIUS);SIGNAL_PEPTIDE (PHOBIUS);NON_CYTOPLASMIC_DOMAIN (PHOBIUS);SignalP-noTM (SIGNALP_EUK);SignalP-TM (SIGNALP_GRAM_POSITIVE)			Effector	extr	23	#N/A	#N/A	#N/A	#N/A	#N/A	#N/A	#N/A	#N/A	#N/A	#N/A	#N/A	#N/A	#N/A	#N/A	#N/A	#N/A	#N/A	#N/A	#N/A	#N/A	#N/A	#N/A	#N/A	#N/A	#N/A	#N/A	#N/A	#N/A	#N/A	#N/A	#N/A	#N/A	#N/A
FgramPH1_01t00233	FGSG_00075	FGSG_00075	FGRRES_00075	related to phthalate -dioxygenase oxygenase reductase subunit	GO:0006118;GO:0009055;GO:0030151;GO:0030170;GO:0051213;GO:0051537;GO:0055114	obsolete electron transport;electron transfer activity;molybdenum ion binding;pyridoxal phosphate binding;dioxygenase activity;2 iron, 2 sulfur cluster binding;oxidation-reduction process			IPR000951;noIPR;noIPR;IPR001041;IPR015808;IPR012675;IPR005302;noIPR;noIPR;IPR006058;IPR001041;IPR005302;noIPR;IPR001041;IPR011037;IPR017938	Phthalate dioxygenase reductase;Phthalate dioxygenase reductase;Phthalate dioxygenase reductase;2Fe-2S ferredoxin-type iron-sulfur binding domain;Molybdenum cofactor sulfurase, C-terminal-like;Beta-grasp domain;Molybdenum cofactor sulfurase, C-terminal;Molybdenum cofactor sulfurase, C-terminal;Molybdenum cofactor sulfurase, C-terminal;2Fe-2S ferredoxin, iron-sulphur binding site;2Fe-2S ferredoxin…	PR00409 (PRINTS);G3DSA:3.40.50.80 (GENE3D);G3DSA:2.40.30.10 (GENE3D);PF00111 (PFAM);G3DSA:2.40.33.20 (GENE3D);G3DSA:3.10.20.30 (GENE3D);PF03473 (PFAM);PTHR30212 (PANTHER);PTHR30212:SF2 (PANTHER);PS00197 (PROSITE_PATTERNS);PS51085 (PROSITE_PROFILES);PS51340 (PROSITE_PROFILES);SSF52343 (SUPERFAMILY);SSF54292 (SUPERFAMILY);SSF50800 (SUPERFAMILY);SSF63380 (SUPERFAMILY)	GO:0016491;GO:0009055/GO:0051536;GO:0003824/GO:0030170/GO:0030151;GO:0051537;GO:0009055/GO:0051536;GO:0003824/GO:0030170/GO:0030151;GO:0009055/GO:0051536;GO:0016491/GO:0055114	oxidoreductase activity;electron transfer activity/iron-sulfur cluster binding;catalytic activity/pyridoxal phosphate binding/molybdenum ion binding;2 iron, 2 sulfur cluster binding;electron transfer activity/iron-sulfur cluster binding;catalytic activity/pyridoxal phosphate binding/molybdenum ion binding;electron transfer activity/iron-sulfur cluster binding;oxidoreductase activity/oxidation-red…	N/A	cyto_nucl	9	#N/A	#N/A	#N/A	#N/A	#N/A	#N/A	#N/A	#N/A	0	0	0	0	0.07	0	0	0.18	0	0	0	0	0	0	0	0	0	0	0	0	0	0	0	0	#N/A
FgramPH1_01t00235	FGSG_00076	FGSG_00076	FGRRES_00076	n amino acid transport system protein	GO:0016021	integral component of membrane			IPR013057;noIPR;noIPR;noIPR;noIPR;noIPR;noIPR;noIPR;noIPR;noIPR;noIPR;noIPR;noIPR;noIPR;noIPR;noIPR;noIPR;noIPR;noIPR;noIPR;noIPR;noIPR;noIPR;noIPR;noIPR;noIPR;noIPR;noIPR;noIPR;noIPR;noIPR;noIPR;noIPR;noIPR;noIPR;noIPR	Amino acid transporter, transmembrane domain;Amino acid transporter, transmembrane domain;Amino acid transporter, transmembrane domain;Amino acid transporter, transmembrane domain;Amino acid transporter, transmembrane domain;Amino acid transporter, transmembrane domain;Amino acid transporter, transmembrane domain;Amino acid transporter, transmembrane domain;Amino acid transporter, transmembrane d…	PF01490 (PFAM);PTHR22950 (PANTHER);PTHR22950:SF245 (PANTHER);NON_CYTOPLASMIC_DOMAIN (PHOBIUS);CYTOPLASMIC_DOMAIN (PHOBIUS);NON_CYTOPLASMIC_DOMAIN (PHOBIUS);CYTOPLASMIC_DOMAIN (PHOBIUS);NON_CYTOPLASMIC_DOMAIN (PHOBIUS);CYTOPLASMIC_DOMAIN (PHOBIUS);TRANSMEMBRANE (PHOBIUS);CYTOPLASMIC_DOMAIN (PHOBIUS);TRANSMEMBRANE (PHOBIUS);TRANSMEMBRANE (PHOBIUS);TRANSMEMBRANE (PHOBIUS);TRANSMEMBRANE (PHOBIUS);TRA…			N/A	plas	27	#N/A	#N/A	0	0	0.16	0	0	0.16	0.19	0.45	0.29	1	0	0	0.31	0	1.85	3.42	1.91	0	1.99	3.02	0	0	0	0.75	0	0	87.1	0	0	0	0
FgramPH1_01t00237	FGSG_00077	FGSG_00077	FGRRES_00077	related to lipase	GO:0008152;GO:0016787	metabolic process;hydrolase activity			IPR013094;IPR029058;noIPR;IPR029058	Alpha/beta hydrolase fold-3;Alpha/Beta hydrolase fold;Alpha/Beta hydrolase fold;Alpha/Beta hydrolase fold	PF07859 (PFAM);G3DSA:3.40.50.1820 (GENE3D);PTHR23024 (PANTHER);SSF53474 (SUPERFAMILY)	GO:0016787/GO:0008152	hydrolase activity/metabolic process	N/A	cysk	16	#N/A	#N/A	#N/A	#N/A	#N/A	#N/A	#N/A	#N/A	0	0	0	0	0	0	0	0	0	0.64	0	0	0	0	0	0	0	0	0	0	0	0	0	0	#N/A
FgramPH1_01t00239	FGSG_00078	FGSG_00078	FGRRES_00078	alcohol dehydrogenase					IPR023210;IPR023210;noIPR;IPR001395;IPR023210	NADP-dependent oxidoreductase domain;NADP-dependent oxidoreductase domain;NADP-dependent oxidoreductase domain;Aldo/keto reductase/potassium channel subunit beta;NADP-dependent oxidoreductase domain	PF00248 (PFAM);G3DSA:3.20.20.100 (GENE3D);PTHR11732:SF12 (PANTHER);PTHR11732 (PANTHER);SSF51430 (SUPERFAMILY)			N/A	cyto	13	#N/A	#N/A	#N/A	#N/A	#N/A	#N/A	#N/A	#N/A	0	0	0	0	0.23	0	0	0.16	0	0	0	0	0	0	0	0	0	0	0	0	0	0	0	0	#N/A
FgramPH1_01t00241	FGSG_00079	FGSG_00079	FGRRES_00079	n-acyl homoserine lactonase					IPR001279;IPR001279;noIPR;noIPR;IPR001279	Metallo-beta-lactamase;Metallo-beta-lactamase;Metallo-beta-lactamase;Metallo-beta-lactamase;Metallo-beta-lactamase	G3DSA:3.60.15.10 (GENE3D);PF00753 (PFAM);PTHR23200 (PANTHER);PTHR23200:SF37 (PANTHER);SSF56281 (SUPERFAMILY)			N/A	extr	8	#N/A	#N/A	#N/A	#N/A	#N/A	#N/A	#N/A	#N/A	0.22	0	0.17	0.19	0.28	0.54	0	0	0	0	0	0	0	0	0	0	0	0	0	0	0	0	0	0	#N/A
FgramPH1_01t00243	FGSG_00080	FGSG_00080	FGRRES_00080	arylamine n-acetyltransferase	GO:0016407;GO:0042967	acetyltransferase activity;obsolete acyl-carrier-protein biosynthetic process	EC:2.3.1	Acyltransferases	IPR001447;noIPR;IPR001447;noIPR;noIPR	Arylamine N-acetyltransferase;Arylamine N-acetyltransferase;Arylamine N-acetyltransferase;Arylamine N-acetyltransferase;Arylamine N-acetyltransferase	PF00797 (PFAM);G3DSA:3.30.2140.10 (GENE3D);PTHR11786 (PANTHER);PTHR11786:SF0 (PANTHER);SSF54001 (SUPERFAMILY)	GO:0008152/GO:0016407;GO:0008152/GO:0016407	metabolic process/acetyltransferase activity;metabolic process/acetyltransferase activity	N/A	nucl	14	#N/A	K3VCL0#PHI:4601#FDB2#101028#Fusarium_pseudograminearum#reduced_virulence	0	0	0	0	0.88	0	6.8	4.06	7.71	1.89	10.26	17.29	12.77	19.68	5.21	8.27	3.24	7.68	3.04	0.71	9.41	0	5.08	0	0	0	0	0	0	0	0
FgramPH1_01t00245	FGSG_00081	FGSG_15684	FGRRES_15684	transcription factor	GO:0000981;GO:0003677;GO:0005634;GO:0006357;GO:0008270	RNA polymerase II transcription factor activity, sequence-specific DNA binding;DNA binding;nucleus;regulation of transcription by RNA polymerase II;zinc ion binding			IPR007219;IPR001138;IPR001138;IPR001138;IPR007219;noIPR;IPR001138;noIPR;noIPR;noIPR;IPR001138;IPR001138	Transcription factor domain, fungi;Zn(2)-C6 fungal-type DNA-binding domain;Zn(2)-C6 fungal-type DNA-binding domain;Zn(2)-C6 fungal-type DNA-binding domain;Transcription factor domain, fungi;Transcription factor domain, fungi;Zn(2)-C6 fungal-type DNA-binding domain;Zn(2)-C6 fungal-type DNA-binding domain;Zn(2)-C6 fungal-type DNA-binding domain;Zn(2)-C6 fungal-type DNA-binding domain;Zn(2)-C6 funga…	SM00906 (SMART);SM00066 (SMART);G3DSA:4.10.240.10 (GENE3D);PF00172 (PFAM);PF04082 (PFAM);PTHR31944 (PANTHER);PS00463 (PROSITE_PATTERNS);NON_CYTOPLASMIC_DOMAIN (PHOBIUS);CYTOPLASMIC_DOMAIN (PHOBIUS);TRANSMEMBRANE (PHOBIUS);PS50048 (PROSITE_PROFILES);SSF57701 (SUPERFAMILY)	GO:0008270/GO:0003677/GO:0006351/GO:0005634;GO:0006355/GO:0005634/GO:0008270/GO:0000981;GO:0006355/GO:0005634/GO:0008270/GO:0000981;GO:0006355/GO:0005634/GO:0008270/GO:0000981;GO:0008270/GO:0003677/GO:0006351/GO:0005634;GO:0006355/GO:0005634/GO:0008270/GO:0000981;GO:0006355/GO:0005634/GO:0008270/GO:0000981;GO:0006355/GO:0005634/GO:0008270/GO:0000981	zinc ion binding/DNA binding/transcription, DNA-templated/nucleus;regulation of transcription, DNA-templated/nucleus/zinc ion binding/RNA polymerase II transcription factor activity, sequence-specific DNA binding;regulation of transcription, DNA-templated/nucleus/zinc ion binding/RNA polymerase II transcription factor activity, sequence-specific DNA binding;regulation of transcription, DNA-templa…	N/A	nucl	16	#N/A	I1R9E5#PHI:1999#GzZC314#5518#Fusarium_graminearum#unaffected_pathogenicity	7.07	7.18	7.59	7.49	6.94	8.79	0.91	2.85	2.52	1.58	4.75	5.05	3.03	2.54	2.32	1.5	2.39	2.75	2.59	2.77	3.79	0	7.51	5.1	0	0	0	0	0	0	0
FgramPH1_01t00247	FGSG_00082	FGSG_00082	FGRRES_00082	hypothetical protein FGSG_00082	GO:0005634;GO:0005829;GO:0008152;GO:0016787	nucleus;cytosol;metabolic process;hydrolase activity			IPR002018;IPR029058;noIPR;noIPR;IPR019826;IPR029058	Carboxylesterase, type B;Alpha/Beta hydrolase fold;Alpha/Beta hydrolase fold;Alpha/Beta hydrolase fold;Carboxylesterase type B, active site;Alpha/Beta hydrolase fold	PF00135 (PFAM);G3DSA:3.40.50.1820 (GENE3D);PTHR11559:SF193 (PANTHER);PTHR11559 (PANTHER);PS00122 (PROSITE_PATTERNS);SSF53474 (SUPERFAMILY)			N/A	mito	12.5	#N/A	#N/A	2.28	2.53	2.37	3.45	2.34	4.15	1.02	0.27	0.79	0.89	0.14	0.08	1.94	0.09	1.33	0.27	1.02	6.02	2.04	3.42	0	0	1.06	1.34	0	0	0	0	0	0	0
FgramPH1_01t00249	FGSG_00083	FGSG_00083	FGRRES_00083	allantoate permease	GO:0016021;GO:0055085	integral component of membrane;transmembrane transport			noIPR;IPR011701;noIPR;noIPR;noIPR;noIPR;noIPR;noIPR;noIPR;noIPR;noIPR;noIPR;noIPR;noIPR;noIPR;noIPR;noIPR;noIPR;noIPR;noIPR;noIPR;noIPR;noIPR;noIPR;noIPR;noIPR;noIPR;noIPR;noIPR;IPR020846;noIPR;noIPR;noIPR;noIPR;noIPR;noIPR;noIPR;noIPR;noIPR;noIPR	null;Major facilitator superfamily;Major facilitator superfamily;Major facilitator superfamily;Major facilitator superfamily;Major facilitator superfamily;Major facilitator superfamily;Major facilitator superfamily;Major facilitator superfamily;Major facilitator superfamily;Major facilitator superfamily;Major facilitator superfamily;Major facilitator superfamily;Major facilitator superfamily;Majo…	G3DSA:1.20.1250.20 (GENE3D);PF07690 (PFAM);PTHR11662:SF230 (PANTHER);PTHR11662 (PANTHER);CYTOPLASMIC_DOMAIN (PHOBIUS);NON_CYTOPLASMIC_DOMAIN (PHOBIUS);CYTOPLASMIC_DOMAIN (PHOBIUS);TRANSMEMBRANE (PHOBIUS);TRANSMEMBRANE (PHOBIUS);TRANSMEMBRANE (PHOBIUS);TRANSMEMBRANE (PHOBIUS);NON_CYTOPLASMIC_DOMAIN (PHOBIUS);CYTOPLASMIC_DOMAIN (PHOBIUS);CYTOPLASMIC_DOMAIN (PHOBIUS);TRANSMEMBRANE (PHOBIUS);CYTOPLAS…	GO:0055085/GO:0016021	transmembrane transport/integral component of membrane	N/A	plas	27	#N/A	#N/A	0	0	0	0.14	0	0	0.17	0	0	0	0	0.08	0.28	0.29	0.06	0.33	0	0	0	0	0	0	0	0	0	0	0	0	0	0	0
FgramPH1_01t00251	0	FGSG_00084	FGRRES_00084_M	unnamed protein product	GO:0043190;GO:0055085	ATP-binding cassette (ABC) transporter complex;transmembrane transport			IPR030678;noIPR;noIPR;IPR000914;noIPR;noIPR;noIPR	Peptide/nickel binding protein, MppA-type;Peptide/nickel binding protein, MppA-type;Peptide/nickel binding protein, MppA-type;Solute-binding protein family 5 domain;Solute-binding protein family 5 domain;Solute-binding protein family 5 domain;Solute-binding protein family 5 domain	PIRSF002741 (PIRSF);G3DSA:3.40.190.10 (GENE3D);G3DSA:3.10.105.10 (GENE3D);PF00496 (PFAM);G3DSA:3.90.76.10 (GENE3D);PTHR30290 (PANTHER);SSF53850 (SUPERFAMILY)	GO:0055085/GO:0043190	transmembrane transport/ATP-binding cassette (ABC) transporter complex	N/A	cyto	14.5	#N/A	#N/A	0.16	0.48	0.16	0	0.16	0.16	0.19	0.15	0.3	0	0.16	0.09	0.31	0.11	0	0.25	0	0	0.31	0.34	0	0	0	0	0	0	0	0	0	0	0
FgramPH1_01t00253	FGSG_00085	FGSG_00085	FGRRES_00085	pantothenate transporter liz1	GO:0016021;GO:0055085	integral component of membrane;transmembrane transport			noIPR;IPR011701;noIPR;noIPR;noIPR;noIPR;noIPR;noIPR;noIPR;noIPR;noIPR;noIPR;noIPR;noIPR;noIPR;noIPR;noIPR;noIPR;noIPR;noIPR;noIPR;noIPR;noIPR;noIPR;noIPR;noIPR;noIPR;noIPR;noIPR;noIPR;IPR020846;IPR020846;noIPR;noIPR;noIPR;noIPR;noIPR;noIPR;noIPR;noIPR;noIPR;noIPR;noIPR;noIPR	null;Major facilitator superfamily;Major facilitator superfamily;Major facilitator superfamily;Major facilitator superfamily;Major facilitator superfamily;Major facilitator superfamily;Major facilitator superfamily;Major facilitator superfamily;Major facilitator superfamily;Major facilitator superfamily;Major facilitator superfamily;Major facilitator superfamily;Major facilitator superfamily;Majo…	G3DSA:1.20.1250.20 (GENE3D);PF07690 (PFAM);G3DSA:1.20.1250.20 (GENE3D);PTHR11662 (PANTHER);PTHR11662:SF173 (PANTHER);NON_CYTOPLASMIC_DOMAIN (PHOBIUS);TRANSMEMBRANE (PHOBIUS);CYTOPLASMIC_DOMAIN (PHOBIUS);CYTOPLASMIC_DOMAIN (PHOBIUS);CYTOPLASMIC_DOMAIN (PHOBIUS);NON_CYTOPLASMIC_DOMAIN (PHOBIUS);TRANSMEMBRANE (PHOBIUS);TRANSMEMBRANE (PHOBIUS);TRANSMEMBRANE (PHOBIUS);NON_CYTOPLASMIC_DOMAIN (PHOBIUS);…	GO:0016021/GO:0055085	integral component of membrane/transmembrane transport	N/A	plas	25	#N/A	#N/A	0	0	0	0	0	0.15	#N/A	#N/A	#N/A	#N/A	#N/A	#N/A	#N/A	#N/A	#N/A	#N/A	#N/A	#N/A	#N/A	#N/A	#N/A	#N/A	#N/A	#N/A	#N/A	#N/A	#N/A	#N/A	#N/A	#N/A	0
FgramPH1_01t00255	FGSG_11669	FGSG_11669	FGRRES_11669	serine threonine-protein kinase pkn1	GO:0016301;GO:0016310	kinase activity;phosphorylation			IPR027417;IPR003593;IPR027417;IPR005532;IPR005532;noIPR;IPR027417;IPR016187	P-loop containing nucleoside triphosphate hydrolase;AAA+ ATPase domain;P-loop containing nucleoside triphosphate hydrolase;Sulfatase-modifying factor enzyme;Sulfatase-modifying factor enzyme;Sulfatase-modifying factor enzyme;P-loop containing nucleoside triphosphate hydrolase;C-type lectin fold	G3DSA:3.40.50.300 (GENE3D);PF13401 (PFAM);G3DSA:3.40.50.300 (GENE3D);G3DSA:3.90.1580.10 (GENE3D);PF03781 (PFAM);PTHR23150 (PANTHER);SSF52540 (SUPERFAMILY);SSF56436 (SUPERFAMILY)			N/A	cyto_nucl	10.5	#N/A	#N/A	#N/A	#N/A	#N/A	#N/A	#N/A	#N/A	#N/A	#N/A	#N/A	#N/A	#N/A	#N/A	#N/A	#N/A	#N/A	#N/A	#N/A	#N/A	#N/A	#N/A	#N/A	#N/A	#N/A	#N/A	#N/A	#N/A	#N/A	#N/A	#N/A	#N/A	#N/A
FgramPH1_01t00257	FGSG_11670	FGSG_11670	FGRRES_11670	thioredoxin domain-containing protein	GO:0005634;GO:0005829	nucleus;cytosol			IPR012336;IPR010357;IPR010357;IPR012336	Thioredoxin-like fold;Protein of unknown function DUF953, thioredoxin-like;Protein of unknown function DUF953, thioredoxin-like;Thioredoxin-like fold	G3DSA:3.40.30.10 (GENE3D);PF06110 (PFAM);PTHR12452 (PANTHER);SSF52833 (SUPERFAMILY)			N/A	nucl	15	#N/A	#N/A	0	0	0	0	0	0.69	0	0	0	0	1.35	4.12	2.71	0	0	0	0	0	4.71	0.74	0	0	0	0	0	0	0	0	0	0	0
FgramPH1_01t00259	FGSG_00087	FGSG_00087	FGRRES_00087	lactose permease	GO:0016021;GO:0022857;GO:0055085	integral component of membrane;transmembrane transporter activity;transmembrane transport			IPR005828;noIPR;noIPR;noIPR;IPR005829;noIPR;noIPR;noIPR;noIPR;noIPR;noIPR;noIPR;noIPR;noIPR;noIPR;noIPR;noIPR;noIPR;noIPR;noIPR;noIPR;noIPR;noIPR;noIPR;noIPR;noIPR;noIPR;noIPR;noIPR;noIPR;IPR020846;IPR020846;noIPR;noIPR;noIPR;noIPR;noIPR;noIPR;noIPR;noIPR;noIPR;noIPR;noIPR;noIPR	Major facilitator, sugar transporter-like;Major facilitator, sugar transporter-like;Major facilitator, sugar transporter-like;Major facilitator, sugar transporter-like;Sugar transporter, conserved site;Sugar transporter, conserved site;Sugar transporter, conserved site;Sugar transporter, conserved site;Sugar transporter, conserved site;Sugar transporter, conserved site;Sugar transporter, conserve…	PF00083 (PFAM);G3DSA:1.20.1250.20 (GENE3D);PTHR23500:SF174 (PANTHER);PTHR23500 (PANTHER);PS00216 (PROSITE_PATTERNS);CYTOPLASMIC_DOMAIN (PHOBIUS);TRANSMEMBRANE (PHOBIUS);TRANSMEMBRANE (PHOBIUS);NON_CYTOPLASMIC_DOMAIN (PHOBIUS);TRANSMEMBRANE (PHOBIUS);TRANSMEMBRANE (PHOBIUS);CYTOPLASMIC_DOMAIN (PHOBIUS);CYTOPLASMIC_DOMAIN (PHOBIUS);TRANSMEMBRANE (PHOBIUS);TRANSMEMBRANE (PHOBIUS);TRANSMEMBRANE (PHOB…	GO:0022857/GO:0016021/GO:0055085;GO:0016021/GO:0005215/GO:0055085	transmembrane transporter activity/integral component of membrane/transmembrane transport;integral component of membrane/transporter activity/transmembrane transport	N/A	plas	23	#N/A	#N/A	#N/A	#N/A	#N/A	#N/A	#N/A	#N/A	0	0	0	0	0.22	0	0	0	0	0.06	0	0	0	0	0	0	0	0	0	0	0	0	0	0	#N/A
FgramPH1_01t00261	FGSG_11671	FGSG_11671	FGRRES_11671	beta-glucosidase i	GO:0000981;GO:0003677;GO:0005634;GO:0006357;GO:0008270;GO:0008422;GO:0030245	RNA polymerase II transcription factor activity, sequence-specific DNA binding;DNA binding;nucleus;regulation of transcription by RNA polymerase II;zinc ion binding;beta-glucosidase activity;cellulose catabolic process	EC:3.2.1.21;EC:3.2.1	Beta-glucosidase;Glycosylases	IPR001764;IPR011658;IPR001764;IPR001764;IPR002772;IPR011658;IPR026891;IPR002772;IPR026892;noIPR;IPR019800;IPR017853;IPR002772	Glycoside hydrolase, family 3, N-terminal;PA14 domain;Glycoside hydrolase, family 3, N-terminal;Glycoside hydrolase, family 3, N-terminal;Glycoside hydrolase family 3 C-terminal domain;PA14 domain;Fibronectin type III-like domain;Glycoside hydrolase family 3 C-terminal domain;Glycoside hydrolase family 3;Glycoside hydrolase family 3;Glycoside hydrolase, family 3, active site;Glycoside hydrolase s…	PR00133 (PRINTS);SM00758 (SMART);PF00933 (PFAM);G3DSA:3.20.20.300 (GENE3D);G3DSA:3.40.50.1700 (GENE3D);PF07691 (PFAM);PF14310 (PFAM);PF01915 (PFAM);PTHR30620 (PANTHER);PTHR30620:SF18 (PANTHER);PS00775 (PROSITE_PATTERNS);SSF51445 (SUPERFAMILY);SSF52279 (SUPERFAMILY)	GO:0005975/GO:0004553;GO:0005975/GO:0004553;GO:0005975/GO:0004553;GO:0004553/GO:0005975;GO:0004553/GO:0005975;GO:0004553;GO:0004553/GO:0005975;GO:0004553/GO:0005975	carbohydrate metabolic process/hydrolase activity, hydrolyzing O-glycosyl compounds;carbohydrate metabolic process/hydrolase activity, hydrolyzing O-glycosyl compounds;carbohydrate metabolic process/hydrolase activity, hydrolyzing O-glycosyl compounds;hydrolase activity, hydrolyzing O-glycosyl compounds/carbohydrate metabolic process;hydrolase activity, hydrolyzing O-glycosyl compounds/carbohydra…	N/A	cyto	19	#N/A	#N/A	#N/A	#N/A	#N/A	#N/A	#N/A	#N/A	0	0	0	0	0	0	0	0	0	0.03	0.21	0	0	0	0	0	0.66	0	0	0	0	0	0	0	#N/A
FgramPH1_01t00263	FGSG_11672	FGSG_11672	FGRRES_11672	hypothetical protein FGSG_11672	GO:0000981;GO:0003677;GO:0005634;GO:0006357;GO:0008270;GO:0008422;GO:0030245	RNA polymerase II transcription factor activity, sequence-specific DNA binding;DNA binding;nucleus;regulation of transcription by RNA polymerase II;zinc ion binding;beta-glucosidase activity;cellulose catabolic process	EC:3.2.1.21;EC:3.2.1	Beta-glucosidase;Glycosylases	IPR001138;IPR001138;IPR007219;IPR001138;noIPR;noIPR;noIPR;noIPR;noIPR;noIPR;IPR001138;IPR001138	Zn(2)-C6 fungal-type DNA-binding domain;Zn(2)-C6 fungal-type DNA-binding domain;Transcription factor domain, fungi;Zn(2)-C6 fungal-type DNA-binding domain;Zn(2)-C6 fungal-type DNA-binding domain;Zn(2)-C6 fungal-type DNA-binding domain;Zn(2)-C6 fungal-type DNA-binding domain;Zn(2)-C6 fungal-type DNA-binding domain;Zn(2)-C6 fungal-type DNA-binding domain;Zn(2)-C6 fungal-type DNA-binding domain;Zn(2…	SM00066 (SMART);PF00172 (PFAM);PF04082 (PFAM);G3DSA:4.10.240.10 (GENE3D);PTHR31001 (PANTHER);CYTOPLASMIC_DOMAIN (PHOBIUS);NON_CYTOPLASMIC_DOMAIN (PHOBIUS);TRANSMEMBRANE (PHOBIUS);TRANSMEMBRANE (PHOBIUS);CYTOPLASMIC_DOMAIN (PHOBIUS);PS50048 (PROSITE_PROFILES);SSF57701 (SUPERFAMILY)	GO:0005634/GO:0006355/GO:0008270/GO:0000981;GO:0005634/GO:0006355/GO:0008270/GO:0000981;GO:0003677/GO:0008270/GO:0006351/GO:0005634;GO:0005634/GO:0006355/GO:0008270/GO:0000981;GO:0005634/GO:0006355/GO:0008270/GO:0000981;GO:0005634/GO:0006355/GO:0008270/GO:0000981	nucleus/regulation of transcription, DNA-templated/zinc ion binding/RNA polymerase II transcription factor activity, sequence-specific DNA binding;nucleus/regulation of transcription, DNA-templated/zinc ion binding/RNA polymerase II transcription factor activity, sequence-specific DNA binding;DNA binding/zinc ion binding/transcription, DNA-templated/nucleus;nucleus/regulation of transcription, DN…	N/A	nucl	11	#N/A	I1S4A5#PHI:1749#GzZC064#5518#Fusarium_graminearum#unaffected_pathogenicity	0.44	0.44	1.16	1	0.86	1.72	0.71	0	0.14	0	0.29	0.43	0	0	0	0.22	1.41	0	0.71	0.93	0	0	0	0	0	0	0	117.95	0	0	0
FgramPH1_01t00265	FGSG_00089	FGSG_00089	FGRRES_00089	hypothetical protein FGSG_00089	GO:0008152;GO:0016787	metabolic process;hydrolase activity			IPR029058;IPR002925;noIPR;noIPR;IPR029058	Alpha/Beta hydrolase fold;Dienelactone hydrolase;Dienelactone hydrolase;Dienelactone hydrolase;Alpha/Beta hydrolase fold	G3DSA:3.40.50.1820 (GENE3D);PF01738 (PFAM);PTHR17630:SF44 (PANTHER);PTHR17630 (PANTHER);SSF53474 (SUPERFAMILY)	GO:0016787	hydrolase activity	N/A	cyto	10.5	#N/A	#N/A	#N/A	#N/A	#N/A	#N/A	#N/A	#N/A	0	0	0	0	0.45	0.71	0	0.2	0	0	0	0	0	0.32	0	0	0	0	0	0	0	0	0	0	#N/A
FgramPH1_01t00267	FGSG_00090	FGSG_00090	FGRRES_00090	3-hydroxyacyl- dehydrogenase	GO:0003857;GO:0006550;GO:0006552;GO:0006554;GO:0006568;GO:0006574;GO:0006633;GO:0018874;GO:0055114	3-hydroxyacyl-CoA dehydrogenase activity;isoleucine catabolic process;leucine catabolic process;lysine catabolic process;tryptophan metabolic process;valine catabolic process;fatty acid biosynthetic process;benzoate metabolic process;oxidation-reduction process	EC:1.1.1.35	3-hydroxyacyl-CoA dehydrogenase	IPR006176;IPR016040;IPR013328;IPR006108;noIPR;noIPR;noIPR;noIPR;noIPR;noIPR;IPR008927;IPR016040;noIPR	3-hydroxyacyl-CoA dehydrogenase, NAD binding;NAD(P)-binding domain;6-phosphogluconate dehydrogenase, domain 2;3-hydroxyacyl-CoA dehydrogenase, C-terminal;3-hydroxyacyl-CoA dehydrogenase, C-terminal;3-hydroxyacyl-CoA dehydrogenase, C-terminal;3-hydroxyacyl-CoA dehydrogenase, C-terminal;3-hydroxyacyl-CoA dehydrogenase, C-terminal;3-hydroxyacyl-CoA dehydrogenase, C-terminal;3-hydroxyacyl-CoA dehydro…	PF02737 (PFAM);G3DSA:3.40.50.720 (GENE3D);G3DSA:1.10.1040.10 (GENE3D);PF00725 (PFAM);PTHR23309 (PANTHER);PTHR23309:SF17 (PANTHER);TRANSMEMBRANE (PHOBIUS);CYTOPLASMIC_DOMAIN (PHOBIUS);NON_CYTOPLASMIC_DOMAIN (PHOBIUS);PS51257 (PROSITE_PROFILES);SSF48179 (SUPERFAMILY);SSF51735 (SUPERFAMILY);TMhelix (TMHMM)	GO:0003857/GO:0055114/GO:0016491/GO:0006631;GO:0055114/GO:0016491;GO:0003857/GO:0006631/GO:0016491/GO:0055114;GO:0055114	3-hydroxyacyl-CoA dehydrogenase activity/oxidation-reduction process/oxidoreductase activity/fatty acid metabolic process;oxidation-reduction process/oxidoreductase activity;3-hydroxyacyl-CoA dehydrogenase activity/fatty acid metabolic process/oxidoreductase activity/oxidation-reduction process;oxidation-reduction process	N/A	extr	17	#N/A	#N/A	#N/A	#N/A	#N/A	#N/A	#N/A	#N/A	#N/A	#N/A	#N/A	#N/A	#N/A	#N/A	#N/A	#N/A	#N/A	#N/A	#N/A	#N/A	#N/A	#N/A	#N/A	#N/A	#N/A	#N/A	#N/A	#N/A	#N/A	#N/A	#N/A	#N/A	0
FgramPH1_01t00269	FGSG_00091	FGSG_00091	FGRRES_00091	acyl- transferase carnitine dehydratase	GO:0008152;GO:0016740	metabolic process;transferase activity			IPR023606;IPR003673;IPR023606;IPR023606	CoA-transferase family III domain;CoA-transferase family III;CoA-transferase family III domain;CoA-transferase family III domain	G3DSA:3.40.50.10540 (GENE3D);PF02515 (PFAM);SSF89796 (SUPERFAMILY);SSF89796 (SUPERFAMILY)	GO:0003824	catalytic activity	N/A	cyto	10.5	#N/A	#N/A	0.4	0.66	0.92	0.78	1.69	0.52	0	0	0	0	0	0	0	0	0	0.1	0	0	0	0	0	0	0	0	0	0	0	0	0	0	0
FgramPH1_01t00271	0	FGSG_15685	FGRRES_15685_M	general amidase	GO:0008152;GO:0016884	metabolic process;carbon-nitrogen ligase activity, with glutamine as amido-N-donor			noIPR;IPR023631;IPR023631;IPR000120;noIPR;IPR020556;noIPR;noIPR;noIPR;IPR023631;noIPR	null;Amidase signature domain;Amidase signature domain;Amidase;Amidase;Amidase, conserved site;Amidase, conserved site;Amidase, conserved site;Amidase, conserved site;Amidase signature domain;Amidase signature domain	PIRSF001221 (PIRSF);PF01425 (PFAM);G3DSA:3.90.1300.10 (GENE3D);PTHR11895 (PANTHER);PTHR11895:SF80 (PANTHER);PS00571 (PROSITE_PATTERNS);NON_CYTOPLASMIC_DOMAIN (PHOBIUS);CYTOPLASMIC_DOMAIN (PHOBIUS);TRANSMEMBRANE (PHOBIUS);SSF75304 (SUPERFAMILY);TMhelix (TMHMM)	GO:0016884	carbon-nitrogen ligase activity, with glutamine as amido-N-donor	N/A	extr	9	#N/A	#N/A	0.13	0	0.38	0.13	0.13	0.38	0	0	0.12	0.13	0.64	0.08	0	0	0	0.1	0	0	0.25	0	0	0	0	0	0	0	0	0	0	0	0
FgramPH1_01t00273	FGSG_00092	FGSG_00092	FGRRES_00092	salicylate hydroxylase	GO:0016491;GO:0055114;GO:0071949	oxidoreductase activity;oxidation-reduction process;FAD binding			noIPR;IPR023753;IPR002938;noIPR;noIPR;IPR023753;noIPR	null;FAD/NAD(P)-binding domain;FAD-binding domain;FAD-binding domain;FAD-binding domain;FAD/NAD(P)-binding domain;FAD/NAD(P)-binding domain	PR00420 (PRINTS);G3DSA:3.50.50.60 (GENE3D);PF01494 (PFAM);PTHR13789 (PANTHER);PTHR13789:SF215 (PANTHER);SSF51905 (SUPERFAMILY);TMhelix (TMHMM)	GO:0055114/GO:0016491;GO:0071949;GO:0055114/GO:0016491	oxidation-reduction process/oxidoreductase activity;FAD binding;oxidation-reduction process/oxidoreductase activity	N/A	mito	8	#N/A	#N/A	0.32	0	0.31	0.78	0.78	0.16	4.81	2.12	3.1	4.84	1.66	2.14	0.62	2.54	0.78	2.38	1.14	0	1.07	0.84	0	0	0	0.75	0	0	0	0	0	0	0
FgramPH1_01t00275	0	FGSG_00093	FGRRES_00093_M	serine threonine protein kinase	GO:0004672;GO:0005524;GO:0006468	protein kinase activity;ATP binding;protein phosphorylation			noIPR;IPR011009	null;Protein kinase-like domain	G3DSA:1.10.510.10 (GENE3D);SSF56112 (SUPERFAMILY)			N/A	mito	13.5	#N/A	#N/A	0	0.4	0	0.2	0	0.2	0.73	0	0	0.21	0.4	0.94	0	0.27	0.45	0.08	0	0	0.39	0	0	0	0	0	0	0	0	0	0	0	0
FgramPH1_01t00277	FGSG_00094	FGSG_00094	FGRRES_00094	hypothetical protein FGSG_00094										N/A	nucl	15	#N/A	#N/A	#N/A	#N/A	#N/A	#N/A	#N/A	#N/A	0	0	0	0.44	0	0	0	0	0	0	0	0	0	0	0	0	0	0	0	0	0	0	0	0	#N/A
FgramPH1_01t00279	0	FGSG_15686	FGRRES_15686	related to tetracycline efflux protein	GO:0016021;GO:0055085	integral component of membrane;transmembrane transport			noIPR;noIPR;IPR011701;noIPR;noIPR;noIPR;noIPR;noIPR;noIPR;noIPR;noIPR;noIPR;noIPR;noIPR;noIPR;noIPR;noIPR;noIPR;noIPR;noIPR;noIPR;noIPR;noIPR;noIPR;noIPR;noIPR;noIPR;noIPR;noIPR;noIPR;noIPR;noIPR;noIPR;noIPR;IPR020846;IPR020846;noIPR;noIPR;noIPR;noIPR;noIPR;noIPR;noIPR;noIPR;noIPR;noIPR;noIPR;noIPR	null;null;Major facilitator superfamily;Major facilitator superfamily;Major facilitator superfamily;Major facilitator superfamily;Major facilitator superfamily;Major facilitator superfamily;Major facilitator superfamily;Major facilitator superfamily;Major facilitator superfamily;Major facilitator superfamily;Major facilitator superfamily;Major facilitator superfamily;Major facilitator superfamily…	PR01036 (PRINTS);G3DSA:1.20.1250.20 (GENE3D);PF07690 (PFAM);PTHR23501 (PANTHER);PTHR23501:SF78 (PANTHER);TRANSMEMBRANE (PHOBIUS);CYTOPLASMIC_DOMAIN (PHOBIUS);TRANSMEMBRANE (PHOBIUS);NON_CYTOPLASMIC_DOMAIN (PHOBIUS);NON_CYTOPLASMIC_DOMAIN (PHOBIUS);TRANSMEMBRANE (PHOBIUS);NON_CYTOPLASMIC_DOMAIN (PHOBIUS);NON_CYTOPLASMIC_DOMAIN (PHOBIUS);TRANSMEMBRANE (PHOBIUS);NON_CYTOPLASMIC_DOMAIN (PHOBIUS);TRAN…	GO:0055085/GO:0016021	transmembrane transport/integral component of membrane	N/A	plas	21	#N/A	#N/A	2.54	3.1	3.08	3.91	3.76	4.21	0.72	2.82	1.51	3.42	0.96	0.95	1.16	1.77	0.6	1.93	3.9	1.26	3.85	3.59	0	0	0	1.4	0	0	0	0	0	0	0
FgramPH1_01t00281	FGSG_00096	FGSG_00096	FGRRES_00096	hypothetical protein FGSG_00096	GO:0004565;GO:0006012;GO:0006027;GO:0006687;GO:0009341;GO:0016747;GO:0030246;GO:0046486	beta-galactosidase activity;galactose metabolic process;glycosaminoglycan catabolic process;glycosphingolipid metabolic process;beta-galactosidase complex;transferase activity, transferring acyl groups other than amino-acyl groups;carbohydrate binding;glycerolipid metabolic process	EC:3.2.1.23;EC:3.2.1	Beta-galactosidase;Glycosylases	IPR006101;IPR004199;IPR004199;IPR006102;IPR032312;IPR013812;IPR006104;IPR008979;IPR014718;IPR006103;IPR013812;IPR013781;noIPR;noIPR;IPR017853;IPR008979;IPR006102;IPR011013;IPR006102	Glycoside hydrolase, family 2;Beta galactosidase small chain/ domain 5;Beta galactosidase small chain/ domain 5;Glycoside hydrolase, family 2, immunoglobulin-like beta-sandwich;Beta-galactosidase, domain 4;Glycoside hydrolase, family 2/20, immunoglobulin-like beta-sandwich domain;Glycosyl hydrolases family 2, sugar binding domain;Galactose-binding domain-like;Glycoside hydrolase-type carbohydrate…	PR00132 (PRINTS);SM01038 (SMART);PF02929 (PFAM);PF00703 (PFAM);PF16353 (PFAM);G3DSA:2.60.40.320 (GENE3D);PF02837 (PFAM);G3DSA:2.60.120.260 (GENE3D);G3DSA:2.70.98.10 (GENE3D);PF02836 (PFAM);G3DSA:2.60.40.320 (GENE3D);G3DSA:3.20.20.80 (GENE3D);PTHR10066 (PANTHER);PTHR10066:SF72 (PANTHER);SSF51445 (SUPERFAMILY);SSF49785 (SUPERFAMILY);SSF49303 (SUPERFAMILY);SSF74650 (SUPERFAMILY);SSF49303 (SUPERFAMIL…	GO:0005975/GO:0004553;GO:0005975/GO:0004565/GO:0009341;GO:0005975/GO:0004565/GO:0009341;GO:0005975/GO:0004553;GO:0005975/GO:0004553;GO:0005975/GO:0004553;GO:0030246/GO:0003824/GO:0005975;GO:0005975/GO:0004553;GO:0005975/GO:0004553;GO:0005975;GO:0005975/GO:0004553;GO:0030246/GO:0005975/GO:0003824;GO:0005975/GO:0004553	carbohydrate metabolic process/hydrolase activity, hydrolyzing O-glycosyl compounds;carbohydrate metabolic process/beta-galactosidase activity/beta-galactosidase complex;carbohydrate metabolic process/beta-galactosidase activity/beta-galactosidase complex;carbohydrate metabolic process/hydrolase activity, hydrolyzing O-glycosyl compounds;carbohydrate metabolic process/hydrolase activity, hydrolyz…	N/A	cyto_nucl	10.333	#N/A	#N/A	0	0.07	0	0	0	0	157.93	177.78	205.43	189.69	118.46	151.2	118.77	162.29	127.62	65.28	88.5	60.28	92.01	81.17	9.23	75.81	24.95	5.58	120.09	0	81.1	0	72.59	73.86	0
FgramPH1_01t00283	FGSG_00097	FGSG_00097	FGRRES_00097	hypothetical protein FGSG_00097					noIPR;noIPR	null;null	TMhelix (TMHMM);TMhelix (TMHMM)			N/A	nucl	13	#N/A	#N/A	0.39	0.13	0.13	0.13	0	0.63	5.31	5.4	5.98	5.97	1.74	1.89	3.8	4.72	8.96	5.99	9.59	4.4	4.72	3.26	0	0	0.97	2.44	0	0	0	0	0	0	0
FgramPH1_01t00285	FGSG_11674	FGSG_11674	FGRRES_11674	multidrug resistance-associated abc transporter										N/A	cyto	11.5	#N/A	#N/A	#N/A	#N/A	#N/A	#N/A	#N/A	#N/A	#N/A	#N/A	#N/A	#N/A	#N/A	#N/A	#N/A	#N/A	#N/A	#N/A	#N/A	#N/A	#N/A	#N/A	#N/A	#N/A	#N/A	#N/A	#N/A	#N/A	#N/A	#N/A	#N/A	#N/A	#N/A
FgramPH1_01t00287	FGSG_11675	FGSG_11675	FGRRES_11675	hypothetical protein FGSG_11675					noIPR;noIPR;noIPR;noIPR;noIPR;noIPR;noIPR;noIPR	null;null;null;null;null;null;null;null	SIGNAL_PEPTIDE_C_REGION (PHOBIUS);SIGNAL_PEPTIDE (PHOBIUS);SIGNAL_PEPTIDE_H_REGION (PHOBIUS);SIGNAL_PEPTIDE_N_REGION (PHOBIUS);NON_CYTOPLASMIC_DOMAIN (PHOBIUS);SignalP-TM (SIGNALP_GRAM_POSITIVE);SignalP-noTM (SIGNALP_EUK);SignalP-noTM (SIGNALP_GRAM_NEGATIVE)			Non-effector	extr	25	#N/A	#N/A	0	0.17	0	0.17	0	0.34	0	0.5	0	0.73	0.09	0	0	0	0.47	0.13	0.42	0	0	0.37	0	0	0	0	0	0	0	0	0	0	0
FgramPH1_01t00289	FGSG_00099	FGSG_00099	FGRRES_00099	carbonic anhydrase					IPR001148;IPR001148;IPR001148;IPR023561;noIPR;noIPR;noIPR;noIPR;noIPR;noIPR;IPR001148;noIPR;IPR001148	Alpha carbonic anhydrase;Alpha carbonic anhydrase;Alpha carbonic anhydrase;Carbonic anhydrase, alpha-class;Carbonic anhydrase, alpha-class;Carbonic anhydrase, alpha-class;Carbonic anhydrase, alpha-class;Carbonic anhydrase, alpha-class;Carbonic anhydrase, alpha-class;Carbonic anhydrase, alpha-class;Alpha carbonic anhydrase;Alpha carbonic anhydrase;Alpha carbonic anhydrase	SM01057 (SMART);PF00194 (PFAM);G3DSA:3.10.200.10 (GENE3D);PTHR18952 (PANTHER);PTHR18952:SF98 (PANTHER);NON_CYTOPLASMIC_DOMAIN (PHOBIUS);SIGNAL_PEPTIDE_N_REGION (PHOBIUS);SIGNAL_PEPTIDE (PHOBIUS);SIGNAL_PEPTIDE_H_REGION (PHOBIUS);SIGNAL_PEPTIDE_C_REGION (PHOBIUS);PS51144 (PROSITE_PROFILES);PS51257 (PROSITE_PROFILES);SSF51069 (SUPERFAMILY)			N/A	nucl	13.5	#N/A	#N/A	#N/A	#N/A	#N/A	#N/A	#N/A	#N/A	0.34	0.81	0.79	0.6	0.71	1.67	0	0.38	0.25	1.2	0.68	0	0	0	0	0	0	6.77	0	0	0	0	0	0	#N/A
FgramPH1_01t00291	FGSG_00100	FGSG_00100	FGRRES_00100	6-hydroxy-d-nicotine oxidase	GO:0006040;GO:0008762;GO:0050660;GO:0055114	amino sugar metabolic process;UDP-N-acetylmuramate dehydrogenase activity;flavin adenine dinucleotide binding;oxidation-reduction process	EC:1.1.1.158	Acting on the CH-OH group of donors	IPR016169;IPR006094;noIPR;noIPR;noIPR;noIPR;noIPR;noIPR;noIPR;IPR016166;noIPR;noIPR;noIPR;IPR016166	CO dehydrogenase flavoprotein-like, FAD-binding, subdomain 2;FAD linked oxidase, N-terminal;FAD linked oxidase, N-terminal;FAD linked oxidase, N-terminal;FAD linked oxidase, N-terminal;FAD linked oxidase, N-terminal;FAD linked oxidase, N-terminal;FAD linked oxidase, N-terminal;FAD linked oxidase, N-terminal;FAD-binding, type 2;FAD-binding, type 2;FAD-binding, type 2;FAD-binding, type 2;FAD-bindin…	G3DSA:3.30.465.10 (GENE3D);PF01565 (PFAM);PTHR11748 (PANTHER);PTHR11748:SF93 (PANTHER);SIGNAL_PEPTIDE_H_REGION (PHOBIUS);NON_CYTOPLASMIC_DOMAIN (PHOBIUS);SIGNAL_PEPTIDE_C_REGION (PHOBIUS);SIGNAL_PEPTIDE_N_REGION (PHOBIUS);SIGNAL_PEPTIDE (PHOBIUS);PS51387 (PROSITE_PROFILES);SignalP-noTM (SIGNALP_GRAM_NEGATIVE);SignalP-TM (SIGNALP_GRAM_POSITIVE);SignalP-noTM (SIGNALP_EUK);SSF56176 (SUPERFAMILY)	GO:0050660;GO:0055114/GO:0016491/GO:0050660;GO:0050660/GO:0003824/GO:0016614/GO:0055114;GO:0050660/GO:0003824/GO:0016614/GO:0055114	flavin adenine dinucleotide binding;oxidation-reduction process/oxidoreductase activity/flavin adenine dinucleotide binding;flavin adenine dinucleotide binding/catalytic activity/oxidoreductase activity, acting on CH-OH group of donors/oxidation-reduction process;flavin adenine dinucleotide binding/catalytic activity/oxidoreductase activity, acting on CH-OH group of donors/oxidation-reduction pro…	Non-effector	extr	22	#N/A	#N/A	0.43	0.71	0.99	1.25	0.97	0.56	16	14.88	15.3	14.8	8.71	11.17	10.6	7.66	4.33	9.54	5.12	14.56	6.58	7.64	0	145.14	5.35	5.39	0	0	0	0	0	0	0
FgramPH1_01t00293	FGSG_00101	FGSG_00101	FGRRES_00101	integral membrane protein					noIPR;noIPR;noIPR;noIPR;noIPR;noIPR;noIPR;noIPR;noIPR;noIPR;noIPR;noIPR;noIPR;noIPR;noIPR;noIPR;noIPR;noIPR;noIPR;noIPR	null;null;null;null;null;null;null;null;null;null;null;null;null;null;null;null;null;null;null;null	PTHR33048 (PANTHER);CYTOPLASMIC_DOMAIN (PHOBIUS);TRANSMEMBRANE (PHOBIUS);TRANSMEMBRANE (PHOBIUS);CYTOPLASMIC_DOMAIN (PHOBIUS);CYTOPLASMIC_DOMAIN (PHOBIUS);NON_CYTOPLASMIC_DOMAIN (PHOBIUS);TRANSMEMBRANE (PHOBIUS);TRANSMEMBRANE (PHOBIUS);TRANSMEMBRANE (PHOBIUS);NON_CYTOPLASMIC_DOMAIN (PHOBIUS);NON_CYTOPLASMIC_DOMAIN (PHOBIUS);NON_CYTOPLASMIC_DOMAIN (PHOBIUS);TRANSMEMBRANE (PHOBIUS);TMhelix (TMHMM);…			N/A	plas	23	#N/A	#N/A	0	0.23	0.69	0.23	0	0	6.5	1.96	1.53	3.04	0.51	1.33	0.45	0.55	0	0.8	0	0	0	0.22	0	0	7.78	0	0	0	0	0	0	0	0
FgramPH1_01t00295	FGSG_00102	FGSG_00102	FGRRES_00102	hypothetical protein FGSG_00102	GO:0000981;GO:0005634;GO:0006357;GO:0008270	RNA polymerase II transcription factor activity, sequence-specific DNA binding;nucleus;regulation of transcription by RNA polymerase II;zinc ion binding			IPR001138;IPR021858;IPR001138;IPR001138;IPR001138	Zn(2)-C6 fungal-type DNA-binding domain;Fungal transcription factor;Zn(2)-C6 fungal-type DNA-binding domain;Zn(2)-C6 fungal-type DNA-binding domain;Zn(2)-C6 fungal-type DNA-binding domain	SM00066 (SMART);PF11951 (PFAM);PF00172 (PFAM);G3DSA:4.10.240.10 (GENE3D);SSF57701 (SUPERFAMILY)	GO:0006355/GO:0005634/GO:0008270/GO:0000981;GO:0006355/GO:0005634/GO:0008270/GO:0000981;GO:0006355/GO:0005634/GO:0008270/GO:0000981;GO:0006355/GO:0005634/GO:0008270/GO:0000981	regulation of transcription, DNA-templated/nucleus/zinc ion binding/RNA polymerase II transcription factor activity, sequence-specific DNA binding;regulation of transcription, DNA-templated/nucleus/zinc ion binding/RNA polymerase II transcription factor activity, sequence-specific DNA binding;regulation of transcription, DNA-templated/nucleus/zinc ion binding/RNA polymerase II transcription facto…	N/A	plas	12	#N/A	I1R9G3#PHI:1997#GzZC312#5518#Fusarium_graminearum#unaffected_pathogenicity	0.62	2.3	0.76	1.5	3.31	2.26	0.93	1.75	1.99	3.71	0.23	0.36	0.3	1.33	0.48	1.41	5.16	1.31	0.59	2.75	0	0	2.31	0.73	0	0	0	0	0	0	0
FgramPH1_01t00297	FGSG_00103	FGSG_00103	FGRRES_00103	glutamyl-trna amidotransferase subunit a	GO:0008152;GO:0016740;GO:0016884	metabolic process;transferase activity;carbon-nitrogen ligase activity, with glutamine as amido-N-donor			IPR023631;IPR023631;IPR000120;noIPR;IPR023631	Amidase signature domain;Amidase signature domain;Amidase;Amidase;Amidase signature domain	G3DSA:3.90.1300.10 (GENE3D);PF01425 (PFAM);PTHR11895 (PANTHER);PTHR11895:SF94 (PANTHER);SSF75304 (SUPERFAMILY)	GO:0016884	carbon-nitrogen ligase activity, with glutamine as amido-N-donor	N/A	cyto	11.5	#N/A	#N/A	0.11	0	0	0.32	0	0.32	0.66	0.52	0.51	1.15	0.11	0.19	0.21	1.6	0	0.33	0.26	2.79	0.11	0.34	0	0	0	0.52	0	0	0	0	0	0	0
FgramPH1_01t00299	0	FGSG_00104	FGRRES_00104_M	tpr domain containing protein	GO:0005515	protein binding			IPR011990;noIPR	Tetratricopeptide-like helical domain;Tetratricopeptide-like helical domain	G3DSA:1.25.40.10 (GENE3D);SSF81901 (SUPERFAMILY)	GO:0005515	protein binding	N/A	nucl	11	#N/A	#N/A	#N/A	#N/A	#N/A	#N/A	#N/A	#N/A	#N/A	#N/A	#N/A	#N/A	#N/A	#N/A	#N/A	#N/A	#N/A	#N/A	#N/A	#N/A	#N/A	#N/A	#N/A	#N/A	#N/A	#N/A	#N/A	#N/A	#N/A	#N/A	#N/A	#N/A	#N/A
FgramPH1_01t00301	FGSG_00105	FGSG_00105	FGRRES_00105_M	glycosyl family 18	GO:0016798	hydrolase activity, acting on glycosyl bonds			noIPR;noIPR	null;null	G3DSA:2.120.10.70 (GENE3D);SSF89372 (SUPERFAMILY)			N/A	mito	14.5	#N/A	#N/A	#N/A	#N/A	#N/A	#N/A	#N/A	#N/A	0	0	0	0	0	0	0	0	0.09	0	0	0	0	0	0	0	0	0	0	0	0	0	0	0	#N/A
FgramPH1_01t00303	FGSG_11676	FGSG_11676	FGRRES_11676	cadmium resistance					IPR004676;noIPR;noIPR;noIPR;noIPR;noIPR;noIPR;noIPR;noIPR;noIPR;noIPR;noIPR;noIPR;noIPR;noIPR;noIPR;noIPR;noIPR	Cadmium resistance transporter;Cadmium resistance transporter;Cadmium resistance transporter;Cadmium resistance transporter;Cadmium resistance transporter;Cadmium resistance transporter;Cadmium resistance transporter;Cadmium resistance transporter;Cadmium resistance transporter;Cadmium resistance transporter;Cadmium resistance transporter;Cadmium resistance transporter;Cadmium resistance transpor…	PF03596 (PFAM);CYTOPLASMIC_DOMAIN (PHOBIUS);NON_CYTOPLASMIC_DOMAIN (PHOBIUS);TRANSMEMBRANE (PHOBIUS);TRANSMEMBRANE (PHOBIUS);NON_CYTOPLASMIC_DOMAIN (PHOBIUS);CYTOPLASMIC_DOMAIN (PHOBIUS);CYTOPLASMIC_DOMAIN (PHOBIUS);NON_CYTOPLASMIC_DOMAIN (PHOBIUS);TRANSMEMBRANE (PHOBIUS);TRANSMEMBRANE (PHOBIUS);TRANSMEMBRANE (PHOBIUS);TMhelix (TMHMM);TMhelix (TMHMM);TMhelix (TMHMM);TMhelix (TMHMM);TMhelix (TMHMM…			N/A	mito	12	#N/A	#N/A	0	0	0.77	0.51	0.76	0	0.31	0.25	0.72	0.54	0.9	1.07	0.51	0.52	1.27	0.8	1.25	0	0.5	1.1	0	0	0	0	0	0	0	0	0	0	0
FgramPH1_01t00305	FGSG_11677	FGSG_11677	FGRRES_11677	hypothetical protein FGSG_11677					IPR012419;noIPR;noIPR;noIPR;noIPR;noIPR;noIPR;noIPR;noIPR;noIPR;noIPR;noIPR;noIPR;noIPR;noIPR;noIPR;noIPR;noIPR;noIPR;noIPR;noIPR;noIPR;noIPR;noIPR;noIPR;noIPR;noIPR;noIPR;noIPR;noIPR;noIPR;noIPR;noIPR;noIPR;noIPR;noIPR;noIPR	Cas1p 10 TM acyl transferase domain;Cas1p 10 TM acyl transferase domain;Cas1p 10 TM acyl transferase domain;Cas1p 10 TM acyl transferase domain;Cas1p 10 TM acyl transferase domain;Cas1p 10 TM acyl transferase domain;Cas1p 10 TM acyl transferase domain;Cas1p 10 TM acyl transferase domain;Cas1p 10 TM acyl transferase domain;Cas1p 10 TM acyl transferase domain;Cas1p 10 TM acyl transferase domain;Cas…	PF07779 (PFAM);PTHR13533:SF8 (PANTHER);PTHR13533 (PANTHER);CYTOPLASMIC_DOMAIN (PHOBIUS);NON_CYTOPLASMIC_DOMAIN (PHOBIUS);CYTOPLASMIC_DOMAIN (PHOBIUS);NON_CYTOPLASMIC_DOMAIN (PHOBIUS);CYTOPLASMIC_DOMAIN (PHOBIUS);TRANSMEMBRANE (PHOBIUS);NON_CYTOPLASMIC_DOMAIN (PHOBIUS);TRANSMEMBRANE (PHOBIUS);TRANSMEMBRANE (PHOBIUS);NON_CYTOPLASMIC_DOMAIN (PHOBIUS);TRANSMEMBRANE (PHOBIUS);TRANSMEMBRANE (PHOBIUS);N…			N/A	plas	21	#N/A	#N/A	0	0	0	0.1	0	0	0	0.19	0	0	0.05	0	0	0	0	0	0	0	0	0	0	0	0	0	0	0	0	0	0	0	0
FgramPH1_01t00307	FGSG_11678	FGSG_11678	FGRRES_11678	hypothetical protein FGSG_11678										N/A	nucl	8	#N/A	#N/A	#N/A	#N/A	#N/A	#N/A	#N/A	#N/A	#N/A	#N/A	#N/A	#N/A	#N/A	#N/A	#N/A	#N/A	#N/A	#N/A	#N/A	#N/A	#N/A	#N/A	#N/A	#N/A	#N/A	#N/A	#N/A	#N/A	#N/A	#N/A	#N/A	#N/A	#N/A
FgramPH1_01t00309	FGSG_00107	FGSG_00107	FGRRES_00107	quinate permease	GO:0016021;GO:0022891;GO:0055085	integral component of membrane;transmembrane transporter activity;transmembrane transport			IPR003663;IPR005828;noIPR;IPR003663;noIPR;noIPR;IPR005829;noIPR;noIPR;noIPR;noIPR;noIPR;noIPR;noIPR;noIPR;noIPR;noIPR;noIPR;noIPR;noIPR;noIPR;noIPR;noIPR;noIPR;noIPR;noIPR;noIPR;noIPR;IPR020846;IPR020846;noIPR;noIPR;noIPR;noIPR;noIPR;noIPR;noIPR;noIPR;noIPR;noIPR;noIPR	Sugar/inositol transporter;Major facilitator, sugar transporter-like;Major facilitator, sugar transporter-like;Sugar/inositol transporter;Sugar/inositol transporter;Sugar/inositol transporter;Sugar transporter, conserved site;Sugar transporter, conserved site;Sugar transporter, conserved site;Sugar transporter, conserved site;Sugar transporter, conserved site;Sugar transporter, conserved site;Sug…	PR00171 (PRINTS);PF00083 (PFAM);G3DSA:1.20.1250.20 (GENE3D);TIGR00879 (TIGRFAM);PTHR23500:SF136 (PANTHER);PTHR23500 (PANTHER);PS00217 (PROSITE_PATTERNS);NON_CYTOPLASMIC_DOMAIN (PHOBIUS);NON_CYTOPLASMIC_DOMAIN (PHOBIUS);CYTOPLASMIC_DOMAIN (PHOBIUS);TRANSMEMBRANE (PHOBIUS);CYTOPLASMIC_DOMAIN (PHOBIUS);NON_CYTOPLASMIC_DOMAIN (PHOBIUS);CYTOPLASMIC_DOMAIN (PHOBIUS);TRANSMEMBRANE (PHOBIUS);TRANSMEMBRAN…	GO:0022891/GO:0016020/GO:0055085;GO:0022857/GO:0016021/GO:0055085;GO:0022891/GO:0016020/GO:0055085;GO:0016021/GO:0055085/GO:0005215	transmembrane transporter activity/membrane/transmembrane transport;transmembrane transporter activity/integral component of membrane/transmembrane transport;transmembrane transporter activity/membrane/transmembrane transport;integral component of membrane/transmembrane transport/transporter activity	N/A	plas	23	#N/A	#N/A	0	0	0	0.37	0.12	0	1.51	3.08	2.66	1.18	1.06	2.34	1.71	2.82	3.07	1.91	0.9	2.13	1.44	1.05	0	0	0	0.59	0	0	0	0	0	0	0
FgramPH1_01t00311	FGSG_00108	FGSG_00108	FGRRES_00108	hypothetical protein FGSG_00108	GO:0016021;GO:0055085	integral component of membrane;transmembrane transport			IPR011701;noIPR;noIPR;noIPR;noIPR;noIPR;noIPR;noIPR;noIPR;noIPR;noIPR;noIPR;noIPR;noIPR;noIPR;noIPR;noIPR;noIPR;noIPR;noIPR;noIPR;noIPR;noIPR;noIPR;noIPR;noIPR;noIPR;noIPR;IPR020846;IPR020846;noIPR;noIPR;noIPR;noIPR;noIPR;noIPR;noIPR;noIPR;noIPR;noIPR;noIPR	Major facilitator superfamily;Major facilitator superfamily;Major facilitator superfamily;Major facilitator superfamily;Major facilitator superfamily;Major facilitator superfamily;Major facilitator superfamily;Major facilitator superfamily;Major facilitator superfamily;Major facilitator superfamily;Major facilitator superfamily;Major facilitator superfamily;Major facilitator superfamily;Major fac…	PF07690 (PFAM);G3DSA:1.20.1250.20 (GENE3D);G3DSA:1.20.1250.20 (GENE3D);PTHR11662 (PANTHER);PTHR11662:SF241 (PANTHER);NON_CYTOPLASMIC_DOMAIN (PHOBIUS);TRANSMEMBRANE (PHOBIUS);TRANSMEMBRANE (PHOBIUS);CYTOPLASMIC_DOMAIN (PHOBIUS);CYTOPLASMIC_DOMAIN (PHOBIUS);TRANSMEMBRANE (PHOBIUS);NON_CYTOPLASMIC_DOMAIN (PHOBIUS);NON_CYTOPLASMIC_DOMAIN (PHOBIUS);TRANSMEMBRANE (PHOBIUS);NON_CYTOPLASMIC_DOMAIN (PHOBI…	GO:0016021/GO:0055085	integral component of membrane/transmembrane transport	N/A	plas	26	#N/A	#N/A	0	0	0	0	0	0.15	0.93	0	0.14	0	1.45	2.79	2.11	0.71	0	0.24	0	0	0.74	0.32	6.41	0	2.31	2.18	0	0	0	0	0	0	0
FgramPH1_01t00313	FGSG_00109	FGSG_00109	FGRRES_00109	branched-chain amino acid aminotransferase	GO:0008152;GO:0008483	metabolic process;transaminase activity			noIPR;noIPR;IPR001544;noIPR;IPR001544;IPR001544	null;null;Aminotransferase class IV;Aminotransferase class IV;Aminotransferase class IV;Aminotransferase class IV	G3DSA:3.20.10.10 (GENE3D);G3DSA:3.30.470.10 (GENE3D);PF01063 (PFAM);PTHR11825:SF7 (PANTHER);PTHR11825 (PANTHER);SSF56752 (SUPERFAMILY)	GO:0003824/GO:0008152;GO:0003824/GO:0008152;GO:0003824/GO:0008152	catalytic activity/metabolic process;catalytic activity/metabolic process;catalytic activity/metabolic process	N/A	cyto_pero	11.666	#N/A	#N/A	0.23	0	0.22	0.22	0	0	1.63	0.85	1.25	0.94	11.16	11.22	0.88	1.49	1.1	1.64	2.16	7.68	1.08	2.37	18.81	0	3.39	3.2	0	0	0	0	0	0	0
FgramPH1_01t00315	0	FGSG_15687	FGRRES_15687	unnamed protein product	GO:0005515;GO:0016020;GO:0030001;GO:0046873;GO:0055085	protein binding;membrane;metal ion transport;metal ion transmembrane transporter activity;transmembrane transport			IPR002110;noIPR;IPR020683;IPR020683;IPR020683;IPR002523;noIPR;noIPR;noIPR;noIPR;noIPR;noIPR;IPR002110;IPR020683;noIPR;IPR020683;noIPR;noIPR	Ankyrin repeat;Ankyrin repeat;Ankyrin repeat-containing domain;Ankyrin repeat-containing domain;Ankyrin repeat-containing domain;Mg2+ transporter protein, CorA-like/Zinc transport protein ZntB;Mg2+ transporter protein, CorA-like/Zinc transport protein ZntB;Mg2+ transporter protein, CorA-like/Zinc transport protein ZntB;Mg2+ transporter protein, CorA-like/Zinc transport protein ZntB;Mg2+ transport…	SM00248 (SMART);G3DSA:1.20.58.340 (GENE3D);PF12796 (PFAM);G3DSA:1.25.40.20 (GENE3D);G3DSA:1.25.40.20 (GENE3D);PF01544 (PFAM);PTHR24188 (PANTHER);TRANSMEMBRANE (PHOBIUS);TRANSMEMBRANE (PHOBIUS);CYTOPLASMIC_DOMAIN (PHOBIUS);NON_CYTOPLASMIC_DOMAIN (PHOBIUS);CYTOPLASMIC_DOMAIN (PHOBIUS);PS50088 (PROSITE_PROFILES);PS50297 (PROSITE_PROFILES);SSF144083 (SUPERFAMILY);SSF48403 (SUPERFAMILY);TMhelix (TMHMM…	GO:0005515;GO:0016020/GO:0055085/GO:0046873/GO:0030001;GO:0005515	protein binding;membrane/transmembrane transport/metal ion transmembrane transporter activity/metal ion transport;protein binding	N/A	plas	6	#N/A	#N/A	0	0	0	0.21	0.14	0	1.47	2.79	3.92	2.56	2.4	1.55	1.69	1.48	1.74	1.54	1.2	0	0.21	0	0	0	0	0	0	0	0	0	0	0	0
FgramPH1_01t00317	FGSG_00111	FGSG_00111	FGRRES_00111	hypothetical protein FGSG_00111					noIPR;noIPR;noIPR;noIPR;noIPR;noIPR;noIPR;noIPR	null;null;null;null;null;null;null;null	SIGNAL_PEPTIDE_C_REGION (PHOBIUS);SIGNAL_PEPTIDE (PHOBIUS);SIGNAL_PEPTIDE_H_REGION (PHOBIUS);NON_CYTOPLASMIC_DOMAIN (PHOBIUS);SIGNAL_PEPTIDE_N_REGION (PHOBIUS);SignalP-noTM (SIGNALP_EUK);SignalP-noTM (SIGNALP_GRAM_NEGATIVE);SignalP-TM (SIGNALP_GRAM_POSITIVE)			Effector	extr	24	#N/A	#N/A	#N/A	#N/A	#N/A	#N/A	#N/A	#N/A	#N/A	#N/A	#N/A	#N/A	#N/A	#N/A	#N/A	#N/A	#N/A	#N/A	#N/A	#N/A	#N/A	#N/A	#N/A	#N/A	#N/A	#N/A	#N/A	#N/A	#N/A	#N/A	#N/A	#N/A	#N/A
FgramPH1_01t00319	FGSG_00112	FGSG_00112	FGRRES_00112	hypothetical protein FGSG_00112					noIPR;noIPR;noIPR;noIPR;noIPR;noIPR;noIPR;noIPR	null;null;null;null;null;null;null;null	SIGNAL_PEPTIDE_C_REGION (PHOBIUS);SIGNAL_PEPTIDE_H_REGION (PHOBIUS);SIGNAL_PEPTIDE (PHOBIUS);SIGNAL_PEPTIDE_N_REGION (PHOBIUS);NON_CYTOPLASMIC_DOMAIN (PHOBIUS);SignalP-noTM (SIGNALP_EUK);SignalP-noTM (SIGNALP_GRAM_NEGATIVE);SignalP-TM (SIGNALP_GRAM_POSITIVE)			Effector	extr	23	#N/A	#N/A	#N/A	#N/A	#N/A	#N/A	#N/A	#N/A	0	0	0	0	0	0.37	0	0	0	0	0	0	0	0	0	0	0	0	0	0	0	0	0	0	#N/A
FgramPH1_01t00321	0	FGSG_15688	FGRRES_15688	unnamed protein product										N/A	nucl	13.5	#N/A	#N/A	#N/A	#N/A	#N/A	#N/A	#N/A	#N/A	317.82	448.13	622.24	249.74	2948.05	2027.72	506.81	946.77	165.09	523.06	54.88	54.76	0.51	7.88	0	0	16.02	12.69	1055.76	534.56	1706.37	414.35	0	0	#N/A
FgramPH1_01t00323	FGSG_00114	FGSG_00114	FGRRES_00114	hypothetical protein FGSG_00114					noIPR;noIPR;noIPR;noIPR;noIPR;noIPR;noIPR;noIPR	null;null;null;null;null;null;null;null	SIGNAL_PEPTIDE_H_REGION (PHOBIUS);NON_CYTOPLASMIC_DOMAIN (PHOBIUS);SIGNAL_PEPTIDE_N_REGION (PHOBIUS);SIGNAL_PEPTIDE_C_REGION (PHOBIUS);SIGNAL_PEPTIDE (PHOBIUS);SignalP-TM (SIGNALP_GRAM_POSITIVE);SignalP-noTM (SIGNALP_GRAM_NEGATIVE);SignalP-noTM (SIGNALP_EUK)			Effector	extr	18	#N/A	#N/A	#N/A	#N/A	#N/A	#N/A	#N/A	#N/A	2.15	0.84	3.28	0.93	5.46	0.26	0.87	0.88	6.67	2.21	1.07	0	4.31	0	0	0	0	0	0	0	0	0	0	0	#N/A
FgramPH1_01t00325	0	FGSG_15689	FGRRES_15689	unnamed protein product					noIPR;noIPR;noIPR;noIPR;noIPR;noIPR;noIPR;noIPR;noIPR;noIPR;noIPR;noIPR;noIPR;noIPR;noIPR;noIPR;noIPR;noIPR;noIPR;noIPR;noIPR	null;null;null;null;null;null;null;null;null;null;null;null;null;null;null;null;null;null;null;null;null	PTHR39614 (PANTHER);PTHR39614:SF2 (PANTHER);TRANSMEMBRANE (PHOBIUS);NON_CYTOPLASMIC_DOMAIN (PHOBIUS);NON_CYTOPLASMIC_DOMAIN (PHOBIUS);CYTOPLASMIC_DOMAIN (PHOBIUS);NON_CYTOPLASMIC_DOMAIN (PHOBIUS);TRANSMEMBRANE (PHOBIUS);CYTOPLASMIC_DOMAIN (PHOBIUS);TRANSMEMBRANE (PHOBIUS);TRANSMEMBRANE (PHOBIUS);CYTOPLASMIC_DOMAIN (PHOBIUS);NON_CYTOPLASMIC_DOMAIN (PHOBIUS);CYTOPLASMIC_DOMAIN (PHOBIUS);TRANSMEMBRA…			N/A	plas	18	#N/A	#N/A	1.63	0	0.2	0.2	0.2	0.2	0	0.38	0	0	0.3	0.35	0	0	0	0.23	0	0	0	0	0	0	0	0.95	0	0	0	0	0	0	0
FgramPH1_01t00327	FGSG_00116	FGSG_00116	FGRRES_00116	amino-acid permease partial	GO:0003333;GO:0015171;GO:0016021	amino acid transmembrane transport;amino acid transmembrane transporter activity;integral component of membrane			IPR002293;IPR002293;noIPR;IPR002293;noIPR;noIPR;noIPR;noIPR;noIPR;noIPR;noIPR;noIPR;noIPR;noIPR;noIPR;noIPR;noIPR;noIPR;noIPR;noIPR;noIPR;noIPR;noIPR;noIPR;noIPR;noIPR;noIPR;noIPR;noIPR;noIPR;noIPR;noIPR;noIPR;noIPR;noIPR;noIPR;noIPR;noIPR;noIPR;noIPR;noIPR	Amino acid/polyamine transporter I;Amino acid/polyamine transporter I;Amino acid/polyamine transporter I;Amino acid/polyamine transporter I;Amino acid/polyamine transporter I;Amino acid/polyamine transporter I;Amino acid/polyamine transporter I;Amino acid/polyamine transporter I;Amino acid/polyamine transporter I;Amino acid/polyamine transporter I;Amino acid/polyamine transporter I;Amino acid/pol…	PIRSF006060 (PIRSF);PF13520 (PFAM);PTHR11785:SF409 (PANTHER);PTHR11785 (PANTHER);TRANSMEMBRANE (PHOBIUS);TRANSMEMBRANE (PHOBIUS);TRANSMEMBRANE (PHOBIUS);TRANSMEMBRANE (PHOBIUS);NON_CYTOPLASMIC_DOMAIN (PHOBIUS);NON_CYTOPLASMIC_DOMAIN (PHOBIUS);CYTOPLASMIC_DOMAIN (PHOBIUS);CYTOPLASMIC_DOMAIN (PHOBIUS);NON_CYTOPLASMIC_DOMAIN (PHOBIUS);CYTOPLASMIC_DOMAIN (PHOBIUS);TRANSMEMBRANE (PHOBIUS);TRANSMEMBRAN…	GO:0015171/GO:0016020/GO:0003333;GO:0015171/GO:0016020/GO:0003333;GO:0015171/GO:0016020/GO:0003333	amino acid transmembrane transporter activity/membrane/amino acid transmembrane transport;amino acid transmembrane transporter activity/membrane/amino acid transmembrane transport;amino acid transmembrane transporter activity/membrane/amino acid transmembrane transport	N/A	plas	26	#N/A	#N/A	45.68	51.16	47.21	41.46	47.74	46.73	3.9	3.92	2.03	3.93	0.19	0.53	5.06	2.32	3.58	6.28	7.73	2.2	3.98	7.06	10.77	0	10.67	4.89	0	0	0	0	0	0	0
FgramPH1_01t00329	FGSG_00117	FGSG_00117	FGRRES_00117	hypothetical protein FGSG_00117	GO:0008080;GO:0042967	N-acetyltransferase activity;obsolete acyl-carrier-protein biosynthetic process	EC:2.3.1	Acyltransferases	IPR016181;IPR000182;noIPR;noIPR;IPR000182;IPR016181	Acyl-CoA N-acyltransferase;GNAT domain;GNAT domain;GNAT domain;GNAT domain;Acyl-CoA N-acyltransferase	G3DSA:3.40.630.30 (GENE3D);PF00583 (PFAM);PTHR21471 (PANTHER);PTHR21471:SF55 (PANTHER);PS51186 (PROSITE_PROFILES);SSF55729 (SUPERFAMILY)	GO:0008080;GO:0008080	N-acetyltransferase activity;N-acetyltransferase activity	N/A	cyto	12	#N/A	#N/A	41.67	37.14	36.46	32.48	24.94	24.1	4.86	7.57	6.98	8.37	5.06	2.22	13.68	0.9	7.75	7.78	14.67	2.34	6.85	13.76	0	0	8.23	6.49	0	0	0	0	0	0	0
FgramPH1_01t00331	FGSG_00118	FGSG_00118	FGRRES_00118	n amino acid transport system protein	GO:0016021	integral component of membrane			IPR013057;noIPR;noIPR;noIPR;noIPR;noIPR;noIPR;noIPR;noIPR;noIPR;noIPR;noIPR;noIPR;noIPR;noIPR;noIPR;noIPR;noIPR;noIPR;noIPR;noIPR;noIPR;noIPR;noIPR;noIPR;noIPR;noIPR;noIPR;noIPR;noIPR;noIPR;noIPR;noIPR;noIPR;noIPR;noIPR;noIPR	Amino acid transporter, transmembrane domain;Amino acid transporter, transmembrane domain;Amino acid transporter, transmembrane domain;Amino acid transporter, transmembrane domain;Amino acid transporter, transmembrane domain;Amino acid transporter, transmembrane domain;Amino acid transporter, transmembrane domain;Amino acid transporter, transmembrane domain;Amino acid transporter, transmembrane d…	PF01490 (PFAM);PTHR22950 (PANTHER);PTHR22950:SF275 (PANTHER);CYTOPLASMIC_DOMAIN (PHOBIUS);CYTOPLASMIC_DOMAIN (PHOBIUS);NON_CYTOPLASMIC_DOMAIN (PHOBIUS);NON_CYTOPLASMIC_DOMAIN (PHOBIUS);TRANSMEMBRANE (PHOBIUS);TRANSMEMBRANE (PHOBIUS);CYTOPLASMIC_DOMAIN (PHOBIUS);NON_CYTOPLASMIC_DOMAIN (PHOBIUS);CYTOPLASMIC_DOMAIN (PHOBIUS);NON_CYTOPLASMIC_DOMAIN (PHOBIUS);NON_CYTOPLASMIC_DOMAIN (PHOBIUS);TRANSMEMB…			N/A	plas	26	#N/A	#N/A	99.47	104.1	102.55	62.9	64.72	64.08	3.19	4.87	6.48	3.92	4.72	5.55	5.48	3.41	2.36	3.81	3.73	0	2.99	5.4	0	0	4.68	1.47	0	0	0	0	0	0	0
FgramPH1_01t00333	FGSG_00119	FGSG_00119	FGRRES_00119	hypothetical protein FGSG_00119	GO:0003824;GO:0008152	catalytic activity;metabolic process								N/A	nucl	17	#N/A	#N/A	0.18	0.18	1.4	0.17	0.17	0.35	0.21	0	0.16	0.19	0.09	0	0.35	0	0.16	0.07	0.42	0	0.17	0.19	0	0	0	0	0	0	0	0	0	0	0
FgramPH1_01t00335	FGSG_00120	FGSG_00120	FGRRES_00120_M	hypothetical protein FGSG_00120										N/A	cyto	6.5	#N/A	#N/A	#N/A	#N/A	#N/A	#N/A	#N/A	#N/A	0	0	0.4	0	0	0	0	0	0	0	0	0	0	0	0	0	0	0	0	0	0	0	0	0	#N/A
FgramPH1_01t00337	0	#N/A	FGRRES_20005	unnamed protein product					noIPR;noIPR	null;null	PTHR35186:SF2 (PANTHER);PTHR35186 (PANTHER)			N/A	cysk	11	#N/A	#N/A	#N/A	#N/A	#N/A	#N/A	#N/A	#N/A	0	0	0	0.87	0.2	0	0	0	2.39	0.32	0	0	0	0	0	0	0	0	0	0	0	0	0	0	#N/A
FgramPH1_01t00339	0	FGSG_15690	FGRRES_15690	unnamed protein product	GO:0004252;GO:0006508	serine-type endopeptidase activity;proteolysis	EC:3.4.21	Acting on peptide bonds (peptidases)	IPR015500;IPR000209;IPR020683;IPR000209;IPR023827;IPR000209	Peptidase S8, subtilisin-related;Peptidase S8/S53 domain;Ankyrin repeat-containing domain;Peptidase S8/S53 domain;Peptidase S8, subtilisin, Asp-active site;Peptidase S8/S53 domain	PR00723 (PRINTS);G3DSA:3.40.50.200 (GENE3D);G3DSA:1.25.40.20 (GENE3D);PF00082 (PFAM);PS00136 (PROSITE_PATTERNS);SSF52743 (SUPERFAMILY)	GO:0004252/GO:0006508;GO:0004252/GO:0006508;GO:0004252/GO:0006508	serine-type endopeptidase activity/proteolysis;serine-type endopeptidase activity/proteolysis;serine-type endopeptidase activity/proteolysis	N/A	nucl	17.5	#N/A	#N/A	0	0	0	0	0.06	0	0.55	0.87	0.97	1.17	0.1	0.04	0.26	0.26	0.56	0.75	0.78	1.11	0.06	0.07	0	0	0	0	0	0	0	0	0	0	0
FgramPH1_01t00341	FGSG_00122	FGSG_00122	FGRRES_00122	hypothetical protein FGSG_00122										N/A	nucl	14	#N/A	#N/A	#N/A	#N/A	#N/A	#N/A	#N/A	#N/A	2.3	3.1	3.78	1.14	2.29	2.88	1.6	2.34	4.48	6.36	5.23	6.98	1.31	0.86	0	0	0	0	0	0	0	0	0	0	#N/A
FgramPH1_01t00343	0	FGSG_15691	FGRRES_15691	ankyrin repeat protein	GO:0005515	protein binding			IPR002110;IPR002110;IPR020683;IPR020683;IPR020683;IPR020683;IPR020683;noIPR;IPR002110;IPR020683;noIPR;IPR020683;IPR020683	Ankyrin repeat;Ankyrin repeat;Ankyrin repeat-containing domain;Ankyrin repeat-containing domain;Ankyrin repeat-containing domain;Ankyrin repeat-containing domain;Ankyrin repeat-containing domain;Ankyrin repeat-containing domain;Ankyrin repeat;Ankyrin repeat-containing domain;Ankyrin repeat-containing domain;Ankyrin repeat-containing domain;Ankyrin repeat-containing domain	PR01415 (PRINTS);SM00248 (SMART);G3DSA:1.25.40.20 (GENE3D);G3DSA:1.25.40.20 (GENE3D);PF12796 (PFAM);G3DSA:1.25.40.20 (GENE3D);G3DSA:1.25.40.20 (GENE3D);PTHR24123 (PANTHER);PS50088 (PROSITE_PROFILES);PS50297 (PROSITE_PROFILES);SSF57850 (SUPERFAMILY);SSF48403 (SUPERFAMILY);SSF48403 (SUPERFAMILY)	GO:0005515;GO:0005515;GO:0005515	protein binding;protein binding;protein binding	N/A	cyto	12	#N/A	#N/A	#N/A	#N/A	#N/A	#N/A	#N/A	#N/A	0.28	0.4	0.68	0.69	0.13	0.34	0.98	0.36	0.71	0.87	0.83	0.65	0.26	0.2	0	0	0.29	0	0	0	0	0	0	0	#N/A
FgramPH1_01t00345	FGSG_00124	FGSG_00124	FGRRES_00124	hypothetical protein FGSG_00124					IPR029059;IPR029058;noIPR;IPR029058	Alpha/beta hydrolase fold-5;Alpha/Beta hydrolase fold;Alpha/Beta hydrolase fold;Alpha/Beta hydrolase fold	PF12695 (PFAM);G3DSA:3.40.50.1820 (GENE3D);PTHR11614 (PANTHER);SSF53474 (SUPERFAMILY)			N/A	cyto_nucl	9.333	#N/A	#N/A	0.49	0	0	0	0	0	1.17	1.15	3.15	1.53	3.01	6.99	2.38	2.58	5.09	3.91	0.58	4.15	0	0	0	0	0	0	0	0	0	0	0	0	0
FgramPH1_01t00347	0	FGSG_15692	FGRRES_15692	unnamed protein product	GO:0000981;GO:0005634;GO:0006357;GO:0008270	RNA polymerase II transcription factor activity, sequence-specific DNA binding;nucleus;regulation of transcription by RNA polymerase II;zinc ion binding			IPR001138;IPR001138;IPR001138;IPR001138;IPR001138;IPR001138	Zn(2)-C6 fungal-type DNA-binding domain;Zn(2)-C6 fungal-type DNA-binding domain;Zn(2)-C6 fungal-type DNA-binding domain;Zn(2)-C6 fungal-type DNA-binding domain;Zn(2)-C6 fungal-type DNA-binding domain;Zn(2)-C6 fungal-type DNA-binding domain	SM00066 (SMART);PF00172 (PFAM);G3DSA:4.10.240.10 (GENE3D);PS00463 (PROSITE_PATTERNS);PS50048 (PROSITE_PROFILES);SSF57701 (SUPERFAMILY)	GO:0006355/GO:0008270/GO:0000981/GO:0005634;GO:0006355/GO:0008270/GO:0000981/GO:0005634;GO:0006355/GO:0008270/GO:0000981/GO:0005634;GO:0006355/GO:0008270/GO:0000981/GO:0005634;GO:0006355/GO:0008270/GO:0000981/GO:0005634;GO:0006355/GO:0008270/GO:0000981/GO:0005634	regulation of transcription, DNA-templated/zinc ion binding/RNA polymerase II transcription factor activity, sequence-specific DNA binding/nucleus;regulation of transcription, DNA-templated/zinc ion binding/RNA polymerase II transcription factor activity, sequence-specific DNA binding/nucleus;regulation of transcription, DNA-templated/zinc ion binding/RNA polymerase II transcription factor activi…	N/A	mito	16.5	C4	#N/A	7.44	7.66	11.4	12.05	12.05	11.13	9.29	9.28	9.64	12.78	10.11	9.48	6.59	8.72	8.95	8.28	9.21	17.76	7.1	10.79	0	0	8.43	3.03	0	0	0	0	0	0	0
FgramPH1_01t00349	FGSG_00126	FGSG_00126	FGRRES_00126	beta- -xylosyltransferase 1					IPR006598;IPR006598;noIPR;noIPR;noIPR;noIPR;noIPR;noIPR;noIPR;noIPR;noIPR;noIPR;noIPR;noIPR;noIPR;noIPR;noIPR;noIPR;noIPR;noIPR;noIPR;noIPR;noIPR;noIPR;noIPR;noIPR;noIPR	Lipopolysaccharide-modifying protein;Lipopolysaccharide-modifying protein;Lipopolysaccharide-modifying protein;Lipopolysaccharide-modifying protein;Lipopolysaccharide-modifying protein;Lipopolysaccharide-modifying protein;Lipopolysaccharide-modifying protein;Lipopolysaccharide-modifying protein;Lipopolysaccharide-modifying protein;Lipopolysaccharide-modifying protein;Lipopolysaccharide-modifying …	SM00672 (SMART);PF05686 (PFAM);PTHR12203:SF36 (PANTHER);PTHR12203 (PANTHER);TRANSMEMBRANE (PHOBIUS);NON_CYTOPLASMIC_DOMAIN (PHOBIUS);CYTOPLASMIC_DOMAIN (PHOBIUS);NON_CYTOPLASMIC_DOMAIN (PHOBIUS);TRANSMEMBRANE (PHOBIUS);TRANSMEMBRANE (PHOBIUS);TRANSMEMBRANE (PHOBIUS);CYTOPLASMIC_DOMAIN (PHOBIUS);NON_CYTOPLASMIC_DOMAIN (PHOBIUS);NON_CYTOPLASMIC_DOMAIN (PHOBIUS);TRANSMEMBRANE (PHOBIUS);TRANSMEMBRANE…			N/A	plas	19	C4	#N/A	0	0	0	0	0	0.27	3.5	2.75	3.77	3.61	0.9	1.11	3.72	0.54	1.22	0.42	4.33	9.24	2.96	2.47	0	0	6.8	6.84	0	0	0	0	0	0	0
FgramPH1_01t00351	FGSG_00127	FGSG_15693	FGRRES_15693	cytochrome p450	GO:0004497;GO:0005506;GO:0006118;GO:0009055;GO:0016705;GO:0020037;GO:0051537;GO:0055114	monooxygenase activity;iron ion binding;obsolete electron transport;electron transfer activity;oxidoreductase activity, acting on paired donors, with incorporation or reduction of molecular oxygen;heme binding;2 iron, 2 sulfur cluster binding;oxidation-reduction process			IPR001128;IPR002397;noIPR;IPR001041;noIPR;IPR001128;IPR012675;IPR001128;IPR008333;noIPR;IPR017972;IPR006058;IPR017927;IPR001041;noIPR;IPR001128;IPR017938;IPR001041	Cytochrome P450;Cytochrome P450, B-class;Cytochrome P450, B-class;2Fe-2S ferredoxin-type iron-sulfur binding domain;2Fe-2S ferredoxin-type iron-sulfur binding domain;Cytochrome P450;Beta-grasp domain;Cytochrome P450;Oxidoreductase, FAD-binding domain;Oxidoreductase, FAD-binding domain;Cytochrome P450, conserved site;2Fe-2S ferredoxin, iron-sulphur binding site;Ferredoxin reductase-type FAD-bindin…	PR00385 (PRINTS);PR00359 (PRINTS);G3DSA:3.40.50.80 (GENE3D);PF00111 (PFAM);G3DSA:2.40.30.10 (GENE3D);PF00067 (PFAM);G3DSA:3.10.20.30 (GENE3D);G3DSA:1.10.630.10 (GENE3D);PF00970 (PFAM);PTHR11712 (PANTHER);PS00086 (PROSITE_PATTERNS);PS00197 (PROSITE_PATTERNS);PS51384 (PROSITE_PROFILES);PS51085 (PROSITE_PROFILES);SSF52343 (SUPERFAMILY);SSF48264 (SUPERFAMILY);SSF63380 (SUPERFAMILY);SSF54292 (SUPERFAM…	GO:0005506/GO:0020037/GO:0055114/GO:0016705;GO:0004497/GO:0005506/GO:0055114/GO:0020037;GO:0051536/GO:0009055;GO:0005506/GO:0020037/GO:0055114/GO:0016705;GO:0005506/GO:0020037/GO:0055114/GO:0016705;GO:0055114/GO:0016705;GO:0051537;GO:0016491/GO:0055114;GO:0051536/GO:0009055;GO:0005506/GO:0020037/GO:0055114/GO:0016705;GO:0016491/GO:0055114;GO:0051536/GO:0009055	iron ion binding/heme binding/oxidation-reduction process/oxidoreductase activity, acting on paired donors, with incorporation or reduction of molecular oxygen;monooxygenase activity/iron ion binding/oxidation-reduction process/heme binding;iron-sulfur cluster binding/electron transfer activity;iron ion binding/heme binding/oxidation-reduction process/oxidoreductase activity, acting on paired don…	N/A	cyto	10	C4	#N/A	0	0	0	0.2	0	0.1	0.36	0	0.09	0.21	0	0	0	0.2	1.39	0.65	0	0	0.39	0.53	0	0	0	0	0	0	0	0	0	0	0
FgramPH1_01t00353	0	FGSG_15049	FGRRES_15049	unnamed protein product					IPR029498	Prion-inhibition and propagation, HeLo domain	PF14479 (PFAM)			N/A	nucl	11.5	#N/A	#N/A	#N/A	#N/A	#N/A	#N/A	#N/A	#N/A	0	0	0	0	0	0	0	0	0.43	0	0	0	0	0	0	0	0	0	0	0	0	0	0	0	#N/A
FgramPH1_01t00355	FGSG_00128	FGSG_00128	FGRRES_00128_M	unnamed protein product					noIPR;noIPR;noIPR;noIPR;noIPR;noIPR;noIPR;noIPR;noIPR;noIPR	null;null;null;null;null;null;null;null;null;null	SIGNAL_PEPTIDE_C_REGION (PHOBIUS);SIGNAL_PEPTIDE (PHOBIUS);NON_CYTOPLASMIC_DOMAIN (PHOBIUS);SIGNAL_PEPTIDE_H_REGION (PHOBIUS);CYTOPLASMIC_DOMAIN (PHOBIUS);TRANSMEMBRANE (PHOBIUS);SIGNAL_PEPTIDE_N_REGION (PHOBIUS);SignalP-noTM (SIGNALP_EUK);SignalP-noTM (SIGNALP_GRAM_NEGATIVE);TMhelix (TMHMM)			N/A	extr	23	#N/A	#N/A	#N/A	#N/A	#N/A	#N/A	#N/A	#N/A	0	0	0	0	0.22	0	0	0	0	0.26	0	0	0	0	0	0	0	0	0	0	0	0	0	0	#N/A
FgramPH1_01t00357	0	FGSG_00129	FGRRES_00129_M	hypothetical protein FG05_00129					noIPR;noIPR;noIPR;noIPR;noIPR;IPR003609;noIPR;noIPR;noIPR;noIPR	null;null;null;null;null;PAN/Apple domain;PAN/Apple domain;PAN/Apple domain;PAN/Apple domain;PAN/Apple domain	SIGNAL_PEPTIDE_H_REGION (PHOBIUS);SIGNAL_PEPTIDE (PHOBIUS);SIGNAL_PEPTIDE_C_REGION (PHOBIUS);SIGNAL_PEPTIDE_N_REGION (PHOBIUS);NON_CYTOPLASMIC_DOMAIN (PHOBIUS);PS50948 (PROSITE_PROFILES);SignalP-noTM (SIGNALP_GRAM_NEGATIVE);SignalP-TM (SIGNALP_GRAM_POSITIVE);SignalP-noTM (SIGNALP_EUK);SSF57414 (SUPERFAMILY)			N/A	extr	13	#N/A	#N/A	#N/A	#N/A	#N/A	#N/A	#N/A	#N/A	0	0	0	0.41	0	0	0	0.26	0	0	0	0	0	0	0	0	0	0	0	0	0	0	0	0	#N/A
FgramPH1_01t00359	FGSG_00130	FGSG_00130	FGRRES_00130	hypothetical protein FGSG_00130					IPR010730;noIPR;noIPR	Heterokaryon incompatibility;Heterokaryon incompatibility;Heterokaryon incompatibility	PF06985 (PFAM);PTHR33112:SF6 (PANTHER);PTHR33112 (PANTHER)			N/A	cyto	9.5	#N/A	#N/A	#N/A	#N/A	#N/A	#N/A	#N/A	#N/A	0.75	0.35	1.15	1.04	0	0.29	0.49	0.33	0.56	0	0	0	0.12	0	0	0	1.87	0	0	0	0	0	0	0	0
FgramPH1_01t00361	FGSG_00131	FGSG_00131	FGRRES_00131	hypothetical protein FGSG_00131					IPR003609;noIPR;noIPR;noIPR;noIPR;noIPR;noIPR;IPR003609;noIPR;noIPR;noIPR	PAN/Apple domain;PAN/Apple domain;PAN/Apple domain;PAN/Apple domain;PAN/Apple domain;PAN/Apple domain;PAN/Apple domain;PAN/Apple domain;PAN/Apple domain;PAN/Apple domain;PAN/Apple domain	PF00024 (PFAM);G3DSA:3.50.4.10 (GENE3D);NON_CYTOPLASMIC_DOMAIN (PHOBIUS);SIGNAL_PEPTIDE (PHOBIUS);SIGNAL_PEPTIDE_C_REGION (PHOBIUS);SIGNAL_PEPTIDE_N_REGION (PHOBIUS);SIGNAL_PEPTIDE_H_REGION (PHOBIUS);PS50948 (PROSITE_PROFILES);SignalP-noTM (SIGNALP_EUK);SignalP-noTM (SIGNALP_GRAM_NEGATIVE);SignalP-TM (SIGNALP_GRAM_POSITIVE)			Non-effector	extr	25	#N/A	#N/A	#N/A	#N/A	#N/A	#N/A	#N/A	#N/A	0	0	0	0	0.37	0	0	0	0	0	0	0	0	0	0	0	0	0	0	0	0	0	0	0	#N/A
FgramPH1_01t00363	FGSG_00132	FGSG_00132	FGRRES_00132	cmgc srpk protein kinase	GO:0004674;GO:0005524;GO:0006468;GO:0009069	protein serine/threonine kinase activity;ATP binding;protein phosphorylation;serine family amino acid metabolic process	EC:2.7.11	Transferring phosphorus-containing groups	IPR002290;IPR000719;noIPR;noIPR;noIPR;noIPR;IPR008271;IPR000719;IPR011009	Serine/threonine/dual specificity protein kinase, catalytic domain;Protein kinase domain;Protein kinase domain;Protein kinase domain;Protein kinase domain;Protein kinase domain;Serine/threonine-protein kinase, active site;Protein kinase domain;Protein kinase-like domain	SM00220 (SMART);PF00069 (PFAM);G3DSA:1.10.510.10 (GENE3D);G3DSA:3.30.200.20 (GENE3D);PTHR24055:SF199 (PANTHER);PTHR24055 (PANTHER);PS00108 (PROSITE_PATTERNS);PS50011 (PROSITE_PROFILES);SSF56112 (SUPERFAMILY)	GO:0004672/GO:0005524/GO:0006468;GO:0006468/GO:0005524/GO:0004672;GO:0004672/GO:0006468;GO:0006468/GO:0005524/GO:0004672	protein kinase activity/ATP binding/protein phosphorylation;protein phosphorylation/ATP binding/protein kinase activity;protein kinase activity/protein phosphorylation;protein phosphorylation/ATP binding/protein kinase activity	N/A	mito	18	#N/A	I1R9J1#PHI:1271#FGSG_00132#5518#Fusarium_graminearum#unaffected_pathogenicity	#N/A	#N/A	#N/A	#N/A	#N/A	#N/A	#N/A	#N/A	#N/A	#N/A	#N/A	#N/A	#N/A	#N/A	#N/A	#N/A	#N/A	#N/A	#N/A	#N/A	#N/A	#N/A	#N/A	#N/A	#N/A	#N/A	#N/A	#N/A	#N/A	#N/A	0
FgramPH1_01t00365	0	FGSG_15694	FGRRES_15694	unnamed protein product	GO:0005515;GO:0016020;GO:0030001;GO:0046873;GO:0055085	protein binding;membrane;metal ion transport;metal ion transmembrane transporter activity;transmembrane transport			IPR002110;noIPR;noIPR;IPR002523;IPR020683;IPR020683;noIPR;noIPR;noIPR;noIPR;noIPR;noIPR;IPR020683;IPR002110;IPR020683;noIPR;noIPR;noIPR	Ankyrin repeat;Ankyrin repeat;Ankyrin repeat;Mg2+ transporter protein, CorA-like/Zinc transport protein ZntB;Ankyrin repeat-containing domain;Ankyrin repeat-containing domain;Ankyrin repeat-containing domain;Ankyrin repeat-containing domain;Ankyrin repeat-containing domain;Ankyrin repeat-containing domain;Ankyrin repeat-containing domain;Ankyrin repeat-containing domain;Ankyrin repeat-containing …	SM00248 (SMART);G3DSA:1.20.58.340 (GENE3D);PF13637 (PFAM);PF01544 (PFAM);PF12796 (PFAM);G3DSA:1.25.40.20 (GENE3D);PTHR24198 (PANTHER);CYTOPLASMIC_DOMAIN (PHOBIUS);NON_CYTOPLASMIC_DOMAIN (PHOBIUS);TRANSMEMBRANE (PHOBIUS);CYTOPLASMIC_DOMAIN (PHOBIUS);TRANSMEMBRANE (PHOBIUS);PS50297 (PROSITE_PROFILES);PS50088 (PROSITE_PROFILES);SSF48403 (SUPERFAMILY);TMhelix (TMHMM);TMhelix (TMHMM);TMhelix (TMHMM)	GO:0005515;GO:0016020/GO:0046873/GO:0030001/GO:0055085;GO:0005515	protein binding;membrane/metal ion transmembrane transporter activity/metal ion transport/transmembrane transport;protein binding	N/A	nucl	19.5	#N/A	#N/A	0	0	0.18	0.06	0.18	0.12	0.08	0.18	0.23	0	0	0.04	0.37	0.12	0	0.1	0.15	0	0	0	0	0	0	0	0	0	0	0	0	0	0
FgramPH1_01t00367	FGSG_00134	FGSG_00134	FGRRES_00134	hypothetical protein FGSG_00134	GO:0019836	hemolysis by symbiont of host erythrocytes			IPR009413;IPR015926	Hemolysin, aegerolysin type;Cytolysin/lectin	PF06355 (PFAM);G3DSA:2.60.270.20 (GENE3D)	GO:0019836	hemolysis by symbiont of host erythrocytes	N/A	extr	11	#N/A	#N/A	#N/A	#N/A	#N/A	#N/A	#N/A	#N/A	#N/A	#N/A	#N/A	#N/A	#N/A	#N/A	#N/A	#N/A	#N/A	#N/A	#N/A	#N/A	#N/A	#N/A	#N/A	#N/A	#N/A	#N/A	#N/A	#N/A	#N/A	#N/A	#N/A	#N/A	#N/A
FgramPH1_01t00369	FGSG_00135	FGSG_00135	FGRRES_00135	hypothetical protein FGSG_00135					IPR013320;noIPR;noIPR;noIPR;noIPR;noIPR	Concanavalin A-like lectin/glucanase domain;Concanavalin A-like lectin/glucanase domain;Concanavalin A-like lectin/glucanase domain;Concanavalin A-like lectin/glucanase domain;Concanavalin A-like lectin/glucanase domain;Concanavalin A-like lectin/glucanase domain	G3DSA:2.60.120.200 (GENE3D);CYTOPLASMIC_DOMAIN (PHOBIUS);NON_CYTOPLASMIC_DOMAIN (PHOBIUS);TRANSMEMBRANE (PHOBIUS);SignalP-TM (SIGNALP_GRAM_POSITIVE);TMhelix (TMHMM)			N/A	mito	7	#N/A	#N/A	#N/A	#N/A	#N/A	#N/A	#N/A	#N/A	#N/A	#N/A	#N/A	#N/A	#N/A	#N/A	#N/A	#N/A	#N/A	#N/A	#N/A	#N/A	#N/A	#N/A	#N/A	#N/A	#N/A	#N/A	#N/A	#N/A	#N/A	#N/A	#N/A	#N/A	#N/A
FgramPH1_01t00371	0	FGSG_15050	FGRRES_15050	unnamed protein product										N/A	nucl	19	#N/A	#N/A	#N/A	#N/A	#N/A	#N/A	#N/A	#N/A	#N/A	#N/A	#N/A	#N/A	#N/A	#N/A	#N/A	#N/A	#N/A	#N/A	#N/A	#N/A	#N/A	#N/A	#N/A	#N/A	#N/A	#N/A	#N/A	#N/A	#N/A	#N/A	#N/A	#N/A	#N/A
FgramPH1_01t00373	FGSG_00136	FGSG_00136	FGRRES_00136	neutral amino acid permease	GO:0016021	integral component of membrane			IPR013057;noIPR;noIPR;noIPR;noIPR;noIPR;noIPR;noIPR;noIPR;noIPR;noIPR;noIPR;noIPR;noIPR;noIPR;noIPR;noIPR;noIPR;noIPR;noIPR;noIPR;noIPR;noIPR;noIPR;noIPR;noIPR;noIPR;noIPR;noIPR;noIPR;noIPR;noIPR;noIPR;noIPR;noIPR;noIPR;noIPR	Amino acid transporter, transmembrane domain;Amino acid transporter, transmembrane domain;Amino acid transporter, transmembrane domain;Amino acid transporter, transmembrane domain;Amino acid transporter, transmembrane domain;Amino acid transporter, transmembrane domain;Amino acid transporter, transmembrane domain;Amino acid transporter, transmembrane domain;Amino acid transporter, transmembrane d…	PF01490 (PFAM);PTHR22950:SF330 (PANTHER);PTHR22950 (PANTHER);NON_CYTOPLASMIC_DOMAIN (PHOBIUS);NON_CYTOPLASMIC_DOMAIN (PHOBIUS);TRANSMEMBRANE (PHOBIUS);TRANSMEMBRANE (PHOBIUS);TRANSMEMBRANE (PHOBIUS);CYTOPLASMIC_DOMAIN (PHOBIUS);CYTOPLASMIC_DOMAIN (PHOBIUS);TRANSMEMBRANE (PHOBIUS);TRANSMEMBRANE (PHOBIUS);CYTOPLASMIC_DOMAIN (PHOBIUS);TRANSMEMBRANE (PHOBIUS);TRANSMEMBRANE (PHOBIUS);CYTOPLASMIC_DOMAI…			N/A	plas	27	#N/A	#N/A	3.31	2.55	3.73	0.95	0.95	0.95	59.27	128.24	300.85	96.49	47.03	119.45	102.8	153.4	173.79	141.27	138.47	184.57	43	63.75	76.18	124.38	43	31.09	444.62	127.89	200.12	0	0	121.32	DOWN
FgramPH1_01t00375	FGSG_00137	FGSG_00137	FGRRES_00137	dihydrodipicolinate synthase	GO:0008152;GO:0016829	metabolic process;lyase activity			IPR002220;IPR002220;IPR002220;IPR013785;IPR002220;noIPR	DapA-like;DapA-like;DapA-like;Aldolase-type TIM barrel;DapA-like;DapA-like	PR00146 (PRINTS);PIRSF001365 (PIRSF);PF00701 (PFAM);G3DSA:3.20.20.70 (GENE3D);PTHR12128 (PANTHER);SSF51569 (SUPERFAMILY)	GO:0016829/GO:0008152;GO:0016829/GO:0008152;GO:0016829/GO:0008152;GO:0003824;GO:0016829/GO:0008152	lyase activity/metabolic process;lyase activity/metabolic process;lyase activity/metabolic process;catalytic activity;lyase activity/metabolic process	N/A	cyto	25	#N/A	#N/A	0	0	0	0	0	0.26	3.49	3.24	5.59	4.13	1.56	2.62	1.54	1.91	0.7	1.41	0	2.24	1.01	3.88	0	0	3.95	0	0	0	0	0	0	0	0
FgramPH1_01t00377	FGSG_00138	FGSG_00138	FGRRES_00138	hypothetical protein FGSG_00138	GO:0016620;GO:0051287;GO:0055114	oxidoreductase activity, acting on the aldehyde or oxo group of donors, NAD or NADP as acceptor;NAD binding;oxidation-reduction process			IPR000534;IPR016040;IPR016040;noIPR;noIPR;IPR016040	Semialdehyde dehydrogenase, NAD-binding;NAD(P)-binding domain;NAD(P)-binding domain;NAD(P)-binding domain;NAD(P)-binding domain;NAD(P)-binding domain	PF01118 (PFAM);G3DSA:3.40.50.720 (GENE3D);G3DSA:3.40.50.720 (GENE3D);PTHR10366:SF262 (PANTHER);PTHR10366 (PANTHER);SSF51735 (SUPERFAMILY)	GO:0051287/GO:0055114/GO:0016620	NAD binding/oxidation-reduction process/oxidoreductase activity, acting on the aldehyde or oxo group of donors, NAD or NADP as acceptor	N/A	cyto	20	#N/A	#N/A	2.92	1.55	1.54	1.3	1.74	1.52	34.56	35.17	51.33	41.18	77.21	68.42	31.7	42.92	50.12	31.16	18.61	9.47	18.81	26.41	9.27	0	10.01	9.47	0	0	0	0	0	0	0
FgramPH1_01t00379	FGSG_00139	FGSG_00139	FGRRES_00139	aldehyde dehydrogenase (nad+)	GO:0016620;GO:0055114	oxidoreductase activity, acting on the aldehyde or oxo group of donors, NAD or NADP as acceptor;oxidation-reduction process			IPR015590;IPR016162;IPR016163;noIPR;noIPR;IPR029510;IPR016161	Aldehyde dehydrogenase domain;Aldehyde dehydrogenase N-terminal domain;Aldehyde dehydrogenase, C-terminal;Aldehyde dehydrogenase, C-terminal;Aldehyde dehydrogenase, C-terminal;Aldehyde dehydrogenase, glutamic acid active site;Aldehyde/histidinol dehydrogenase	PF00171 (PFAM);G3DSA:3.40.605.10 (GENE3D);G3DSA:3.40.309.10 (GENE3D);PTHR11699:SF196 (PANTHER);PTHR11699 (PANTHER);PS00687 (PROSITE_PATTERNS);SSF53720 (SUPERFAMILY)	GO:0016491/GO:0008152/GO:0055114;GO:0008152/GO:0055114/GO:0016491;GO:0016491/GO:0008152/GO:0055114/GO:0016620;GO:0008152/GO:0016491/GO:0055114;GO:0008152/GO:0055114/GO:0016491	oxidoreductase activity/metabolic process/oxidation-reduction process;metabolic process/oxidation-reduction process/oxidoreductase activity;oxidoreductase activity/metabolic process/oxidation-reduction process/oxidoreductase activity, acting on the aldehyde or oxo group of donors, NAD or NADP as acceptor;metabolic process/oxidoreductase activity/oxidation-reduction process;metabolic process/oxida…	N/A	cyto	18	#N/A	#N/A	6.63	7.35	6.5	7.73	5.9	6.31	9.57	7.91	8.33	7.61	2.34	2.2	7.89	2.77	6.13	4.27	9.33	10.3	13.31	22.74	5.6	0	13.12	5.72	0	0	0	0	0	0	0
FgramPH1_01t00381	FGSG_00140	FGSG_00140	FGRRES_00140	ankyrin repeat domain-containing protein 50	GO:0005515	protein binding			IPR002110;IPR020683;noIPR;IPR020683;IPR020683;noIPR;IPR020683;IPR002110;IPR020683;IPR020683	Ankyrin repeat;Ankyrin repeat-containing domain;Ankyrin repeat-containing domain;Ankyrin repeat-containing domain;Ankyrin repeat-containing domain;Ankyrin repeat-containing domain;Ankyrin repeat-containing domain;Ankyrin repeat;Ankyrin repeat-containing domain;Ankyrin repeat-containing domain	SM00248 (SMART);G3DSA:1.25.40.20 (GENE3D);PF13857 (PFAM);G3DSA:1.25.40.20 (GENE3D);PF12796 (PFAM);PTHR24123 (PANTHER);PS50297 (PROSITE_PROFILES);PS50088 (PROSITE_PROFILES);SSF48403 (SUPERFAMILY);SSF48403 (SUPERFAMILY)	GO:0005515;GO:0005515	protein binding;protein binding	N/A	cyto	13	#N/A	#N/A	0.14	0	0	0.07	0.14	0	0.5	0.26	1.16	1.68	0.03	0.08	0	0	0	0	0.17	0	0.13	0.37	0	0	0.52	0	0	0	0	0	0	0	0
FgramPH1_01t00383	FGSG_11682	FGSG_11682	FGRRES_11682	hypothetical protein FGSG_11682										N/A	plas	14	#N/A	#N/A	#N/A	#N/A	#N/A	#N/A	#N/A	#N/A	#N/A	#N/A	#N/A	#N/A	#N/A	#N/A	#N/A	#N/A	#N/A	#N/A	#N/A	#N/A	#N/A	#N/A	#N/A	#N/A	#N/A	#N/A	#N/A	#N/A	#N/A	#N/A	#N/A	#N/A	#N/A
FgramPH1_01t00385	0	FGSG_00141	FGRRES_00141	hypothetical protein FGSG_00141	GO:0006139	nucleobase-containing compound metabolic process								N/A	cyto_nucl	10	#N/A	#N/A	#N/A	#N/A	#N/A	#N/A	#N/A	#N/A	#N/A	#N/A	#N/A	#N/A	#N/A	#N/A	#N/A	#N/A	#N/A	#N/A	#N/A	#N/A	#N/A	#N/A	#N/A	#N/A	#N/A	#N/A	#N/A	#N/A	#N/A	#N/A	#N/A	#N/A	#N/A
FgramPH1_01t00387	0	FGSG_15695	FGRRES_15695	unnamed protein product	GO:0005507;GO:0016491;GO:0055114	copper ion binding;oxidoreductase activity;oxidation-reduction process			IPR008972;IPR008972;IPR011706;IPR001117;IPR011707;noIPR;noIPR;IPR033138;IPR002355;IPR008972;IPR008972;IPR008972	Cupredoxin;Cupredoxin;Multicopper oxidase, type 2;Multicopper oxidase, type 1;Multicopper oxidase, type 3;Multicopper oxidase, type 3;Multicopper oxidase, type 3;Multicopper oxidases, conserved site;Multicopper oxidase, copper-binding site;Cupredoxin;Cupredoxin;Cupredoxin	G3DSA:2.60.40.420 (GENE3D);G3DSA:2.60.40.420 (GENE3D);PF07731 (PFAM);PF00394 (PFAM);PF07732 (PFAM);PTHR11709:SF126 (PANTHER);PTHR11709 (PANTHER);PS00079 (PROSITE_PATTERNS);PS00080 (PROSITE_PATTERNS);SSF49503 (SUPERFAMILY);SSF49503 (SUPERFAMILY);SSF49503 (SUPERFAMILY)	GO:0055114/GO:0016491/GO:0005507;GO:0055114/GO:0016491;GO:0005507;GO:0005507	oxidation-reduction process/oxidoreductase activity/copper ion binding;oxidation-reduction process/oxidoreductase activity;copper ion binding;copper ion binding	N/A	cyto	8.5	#N/A	#N/A	#N/A	#N/A	#N/A	#N/A	#N/A	#N/A	#N/A	#N/A	#N/A	#N/A	#N/A	#N/A	#N/A	#N/A	#N/A	#N/A	#N/A	#N/A	#N/A	#N/A	#N/A	#N/A	#N/A	#N/A	#N/A	#N/A	#N/A	#N/A	#N/A	#N/A	#N/A
FgramPH1_01t00389	0	FGSG_15696	FGRRES_15696	alpha-glucosidase 2	GO:0004553;GO:0005975;GO:0030246	hydrolase activity, hydrolyzing O-glycosyl compounds;carbohydrate metabolic process;carbohydrate binding			IPR000322;noIPR;noIPR;IPR017853;IPR011013;noIPR	Glycoside hydrolase family 31;Glycoside hydrolase family 31;Glycoside hydrolase family 31;Glycoside hydrolase superfamily;Galactose mutarotase-like domain;Galactose mutarotase-like domain	PF01055 (PFAM);PTHR22762 (PANTHER);PTHR22762:SF85 (PANTHER);SSF51445 (SUPERFAMILY);SSF74650 (SUPERFAMILY);SSF51011 (SUPERFAMILY)	GO:0005975/GO:0004553;GO:0030246/GO:0005975/GO:0003824	carbohydrate metabolic process/hydrolase activity, hydrolyzing O-glycosyl compounds;carbohydrate binding/carbohydrate metabolic process/catalytic activity	N/A	extr	11	#N/A	#N/A	#N/A	#N/A	#N/A	#N/A	#N/A	#N/A	#N/A	#N/A	#N/A	#N/A	#N/A	#N/A	#N/A	#N/A	#N/A	#N/A	#N/A	#N/A	#N/A	#N/A	#N/A	#N/A	#N/A	#N/A	#N/A	#N/A	#N/A	#N/A	#N/A	#N/A	#N/A
FgramPH1_01t00391	FGSG_00144	FGSG_00144	FGRRES_00144	hypothetical protein FG05_00144	GO:0000981;GO:0005634;GO:0006357;GO:0008270;GO:0010181;GO:0016491;GO:0055114	RNA polymerase II transcription factor activity, sequence-specific DNA binding;nucleus;regulation of transcription by RNA polymerase II;zinc ion binding;FMN binding;oxidoreductase activity;oxidation-reduction process			IPR021858	Fungal transcription factor	PF11951 (PFAM)			N/A	cysk	21	#N/A	I1R9K1#PHI:1991#GzZC306#5518#Fusarium_graminearum#lethal	0.69	0.57	1.24	1.11	0.89	0.78	1.38	1.19	1.48	0.84	0.34	0.27	2.24	0.15	0.26	1.01	4.1	0	0.55	1.44	0	0	0.86	1.62	0	0	0	0	0	0	0
FgramPH1_01t00393	FGSG_00145	FGSG_00145	FGRRES_00145	l-lactate dehydrogenase	GO:0010181;GO:0016491;GO:0055114	FMN binding;oxidoreductase activity;oxidation-reduction process			IPR012133;IPR013785;IPR000262;noIPR;noIPR;IPR008259;IPR012133;noIPR	Alpha-hydroxy acid dehydrogenase, FMN-dependent;Aldolase-type TIM barrel;FMN-dependent dehydrogenase;FMN-dependent dehydrogenase;FMN-dependent dehydrogenase;FMN-dependent alpha-hydroxy acid dehydrogenase, active site;Alpha-hydroxy acid dehydrogenase, FMN-dependent;Alpha-hydroxy acid dehydrogenase, FMN-dependent	PIRSF000138 (PIRSF);G3DSA:3.20.20.70 (GENE3D);PF01070 (PFAM);PTHR10578:SF65 (PANTHER);PTHR10578 (PANTHER);PS00557 (PROSITE_PATTERNS);PS51349 (PROSITE_PROFILES);SSF51395 (SUPERFAMILY)	GO:0010181/GO:0055114/GO:0016491;GO:0003824;GO:0016491;GO:0055114/GO:0016491;GO:0010181/GO:0055114/GO:0016491	FMN binding/oxidation-reduction process/oxidoreductase activity;catalytic activity;oxidoreductase activity;oxidation-reduction process/oxidoreductase activity;FMN binding/oxidation-reduction process/oxidoreductase activity	N/A	cyto	15	#N/A	#N/A	0.2	0	0.19	0	0	0.19	0.24	0.56	0.54	0.21	0.49	0	0	0.13	0.96	0.6	0.94	0	0	0	0	0	0	1.86	0	0	0	0	0	0	0
FgramPH1_01t00395	FGSG_11683	FGSG_11683	FGRRES_11683	protein stb5	GO:0000981;GO:0003677;GO:0005634;GO:0006357;GO:0008270	RNA polymerase II transcription factor activity, sequence-specific DNA binding;DNA binding;nucleus;regulation of transcription by RNA polymerase II;zinc ion binding			IPR007219;IPR001138;IPR007219;IPR001138;IPR001138;noIPR;IPR001138;noIPR;noIPR;noIPR;IPR001138;IPR001138;noIPR	Transcription factor domain, fungi;Zn(2)-C6 fungal-type DNA-binding domain;Transcription factor domain, fungi;Zn(2)-C6 fungal-type DNA-binding domain;Zn(2)-C6 fungal-type DNA-binding domain;Zn(2)-C6 fungal-type DNA-binding domain;Zn(2)-C6 fungal-type DNA-binding domain;Zn(2)-C6 fungal-type DNA-binding domain;Zn(2)-C6 fungal-type DNA-binding domain;Zn(2)-C6 fungal-type DNA-binding domain;Zn(2)-C6 …	SM00906 (SMART);SM00066 (SMART);PF04082 (PFAM);PF00172 (PFAM);G3DSA:4.10.240.10 (GENE3D);PTHR31944 (PANTHER);PS00463 (PROSITE_PATTERNS);TRANSMEMBRANE (PHOBIUS);CYTOPLASMIC_DOMAIN (PHOBIUS);NON_CYTOPLASMIC_DOMAIN (PHOBIUS);PS50048 (PROSITE_PROFILES);SSF57701 (SUPERFAMILY);TMhelix (TMHMM)	GO:0006351/GO:0005634/GO:0008270/GO:0003677;GO:0008270/GO:0000981/GO:0006355/GO:0005634;GO:0006351/GO:0005634/GO:0008270/GO:0003677;GO:0008270/GO:0000981/GO:0006355/GO:0005634;GO:0008270/GO:0000981/GO:0006355/GO:0005634;GO:0008270/GO:0000981/GO:0006355/GO:0005634;GO:0008270/GO:0000981/GO:0006355/GO:0005634;GO:0008270/GO:0000981/GO:0006355/GO:0005634	transcription, DNA-templated/nucleus/zinc ion binding/DNA binding;zinc ion binding/RNA polymerase II transcription factor activity, sequence-specific DNA binding/regulation of transcription, DNA-templated/nucleus;transcription, DNA-templated/nucleus/zinc ion binding/DNA binding;zinc ion binding/RNA polymerase II transcription factor activity, sequence-specific DNA binding/regulation of transcript…	N/A	plas	15	#N/A	I1S4B6#PHI:1845#GzZC160#5518#Fusarium_graminearum#unaffected_pathogenicity	#N/A	#N/A	#N/A	#N/A	#N/A	#N/A	0	0	0.09	0	0	0	0	0.27	0	0.04	0	0	0	0	0	0	0	0	0	0	0	0	0	0	#N/A
FgramPH1_01t00397	FGSG_11684	FGSG_11684	FGRRES_11684	d-3-phosphoglycerate dehydrogenase	GO:0016616;GO:0051287;GO:0055114	oxidoreductase activity, acting on the CH-OH group of donors, NAD or NADP as acceptor;NAD binding;oxidation-reduction process			IPR006140;IPR006139;IPR016040;IPR016040;noIPR;noIPR;IPR029752;IPR029753;noIPR;IPR016040	D-isomer specific 2-hydroxyacid dehydrogenase, NAD-binding domain;D-isomer specific 2-hydroxyacid dehydrogenase, catalytic domain;NAD(P)-binding domain;NAD(P)-binding domain;NAD(P)-binding domain;NAD(P)-binding domain;D-isomer specific 2-hydroxyacid dehydrogenase, NAD-binding domain conserved site 1;D-isomer specific 2-hydroxyacid dehydrogenase, NAD-binding domain conserved site;D-isomer specific…	PF02826 (PFAM);PF00389 (PFAM);G3DSA:3.40.50.720 (GENE3D);G3DSA:3.40.50.720 (GENE3D);PTHR10996:SF169 (PANTHER);PTHR10996 (PANTHER);PS00065 (PROSITE_PATTERNS);PS00671 (PROSITE_PATTERNS);SSF52283 (SUPERFAMILY);SSF51735 (SUPERFAMILY)	GO:0055114/GO:0051287;GO:0016616/GO:0055114/GO:0051287/GO:0008152	oxidation-reduction process/NAD binding;oxidoreductase activity, acting on the CH-OH group of donors, NAD or NADP as acceptor/oxidation-reduction process/NAD binding/metabolic process	N/A	cyto	24.5	#N/A	#N/A	0.49	0	0.96	0	0	0	0	1.38	0.45	1.27	0.48	0.43	0.47	0.32	3.55	0.92	1.74	4.13	0.47	0.51	0	0	0	0	0	0	0	0	0	0	DOWN
FgramPH1_01t00399	FGSG_00147	FGSG_00147	FGRRES_00147	pyrimidine pathway regulatory protein 1	GO:0000981;GO:0003677;GO:0005634;GO:0006357;GO:0008270	RNA polymerase II transcription factor activity, sequence-specific DNA binding;DNA binding;nucleus;regulation of transcription by RNA polymerase II;zinc ion binding			IPR001138;IPR007219;IPR001138;IPR001138;noIPR;IPR001138;noIPR;noIPR;noIPR;IPR001138;IPR001138;noIPR	Zn(2)-C6 fungal-type DNA-binding domain;Transcription factor domain, fungi;Zn(2)-C6 fungal-type DNA-binding domain;Zn(2)-C6 fungal-type DNA-binding domain;Zn(2)-C6 fungal-type DNA-binding domain;Zn(2)-C6 fungal-type DNA-binding domain;Zn(2)-C6 fungal-type DNA-binding domain;Zn(2)-C6 fungal-type DNA-binding domain;Zn(2)-C6 fungal-type DNA-binding domain;Zn(2)-C6 fungal-type DNA-binding domain;Zn(2…	SM00066 (SMART);SM00906 (SMART);G3DSA:4.10.240.10 (GENE3D);PF00172 (PFAM);PTHR31944 (PANTHER);PS00463 (PROSITE_PATTERNS);TRANSMEMBRANE (PHOBIUS);CYTOPLASMIC_DOMAIN (PHOBIUS);NON_CYTOPLASMIC_DOMAIN (PHOBIUS);PS50048 (PROSITE_PROFILES);SSF57701 (SUPERFAMILY);TMhelix (TMHMM)	GO:0006355/GO:0000981/GO:0008270/GO:0005634;GO:0003677/GO:0006351/GO:0005634/GO:0008270;GO:0006355/GO:0000981/GO:0008270/GO:0005634;GO:0006355/GO:0000981/GO:0008270/GO:0005634;GO:0006355/GO:0000981/GO:0008270/GO:0005634;GO:0006355/GO:0000981/GO:0008270/GO:0005634;GO:0006355/GO:0000981/GO:0008270/GO:0005634	regulation of transcription, DNA-templated/RNA polymerase II transcription factor activity, sequence-specific DNA binding/zinc ion binding/nucleus;DNA binding/transcription, DNA-templated/nucleus/zinc ion binding;regulation of transcription, DNA-templated/RNA polymerase II transcription factor activity, sequence-specific DNA binding/zinc ion binding/nucleus;regulation of transcription, DNA-templa…	N/A	nucl	11	#N/A	I1R9K3#PHI:1990#GzZC305#5518#Fusarium_graminearum#reduced_virulence	0	0	0	0.2	0.2	0	0.87	0.69	0.96	0.76	0.46	0.42	0.81	0.55	1.67	1.54	1.73	0.88	0.8	0.87	0	0	1.55	0	0	0	0	0	0	0	0
FgramPH1_01t00401	FGSG_00148	FGSG_00148	FGRRES_00148	hypothetical protein FGSG_00148	GO:0016021;GO:0055085	integral component of membrane;transmembrane transport			noIPR;IPR011701;noIPR;noIPR;noIPR;noIPR;noIPR;noIPR;noIPR;noIPR;noIPR;noIPR;noIPR;noIPR;noIPR;noIPR;noIPR;noIPR;noIPR;noIPR;noIPR;noIPR;noIPR;noIPR;noIPR;noIPR;noIPR;noIPR;noIPR;IPR020846;IPR020846;noIPR;noIPR;noIPR;noIPR;noIPR;noIPR;noIPR;noIPR;noIPR	null;Major facilitator superfamily;Major facilitator superfamily;Major facilitator superfamily;Major facilitator superfamily;Major facilitator superfamily;Major facilitator superfamily;Major facilitator superfamily;Major facilitator superfamily;Major facilitator superfamily;Major facilitator superfamily;Major facilitator superfamily;Major facilitator superfamily;Major facilitator superfamily;Majo…	G3DSA:1.20.1250.20 (GENE3D);PF07690 (PFAM);PTHR11662:SF238 (PANTHER);PTHR11662 (PANTHER);CYTOPLASMIC_DOMAIN (PHOBIUS);CYTOPLASMIC_DOMAIN (PHOBIUS);TRANSMEMBRANE (PHOBIUS);CYTOPLASMIC_DOMAIN (PHOBIUS);CYTOPLASMIC_DOMAIN (PHOBIUS);NON_CYTOPLASMIC_DOMAIN (PHOBIUS);TRANSMEMBRANE (PHOBIUS);NON_CYTOPLASMIC_DOMAIN (PHOBIUS);NON_CYTOPLASMIC_DOMAIN (PHOBIUS);TRANSMEMBRANE (PHOBIUS);TRANSMEMBRANE (PHOBIUS)…	GO:0016021/GO:0055085	integral component of membrane/transmembrane transport	N/A	plas	26	#N/A	#N/A	#N/A	#N/A	#N/A	#N/A	#N/A	#N/A	0	0.29	0.14	0	0.08	0	0.3	0	0.28	0.12	0	0	0.15	0.65	0	0	0	0	0	0	0	0	0	0	#N/A
FgramPH1_01t00403	0	FGSG_11686	FGRRES_11686	hypothetical protein FGSG_11686	GO:0000981;GO:0005634;GO:0006357;GO:0008270	RNA polymerase II transcription factor activity, sequence-specific DNA binding;nucleus;regulation of transcription by RNA polymerase II;zinc ion binding			IPR001138;IPR001138;IPR016040;IPR001138;IPR016040;noIPR;noIPR;IPR001138;IPR001138;IPR016040;IPR001138	Zn(2)-C6 fungal-type DNA-binding domain;Zn(2)-C6 fungal-type DNA-binding domain;NAD(P)-binding domain;Zn(2)-C6 fungal-type DNA-binding domain;NAD(P)-binding domain;NAD(P)-binding domain;NAD(P)-binding domain;Zn(2)-C6 fungal-type DNA-binding domain;Zn(2)-C6 fungal-type DNA-binding domain;NAD(P)-binding domain;Zn(2)-C6 fungal-type DNA-binding domain	SM00066 (SMART);PF00172 (PFAM);G3DSA:3.40.50.720 (GENE3D);G3DSA:4.10.240.10 (GENE3D);PF13460 (PFAM);PTHR15020 (PANTHER);PTHR15020:SF24 (PANTHER);PS00463 (PROSITE_PATTERNS);PS50048 (PROSITE_PROFILES);SSF51735 (SUPERFAMILY);SSF57701 (SUPERFAMILY)	GO:0006355/GO:0005634/GO:0008270/GO:0000981;GO:0006355/GO:0005634/GO:0008270/GO:0000981;GO:0006355/GO:0005634/GO:0008270/GO:0000981;GO:0006355/GO:0005634/GO:0008270/GO:0000981;GO:0006355/GO:0005634/GO:0008270/GO:0000981;GO:0006355/GO:0005634/GO:0008270/GO:0000981	regulation of transcription, DNA-templated/nucleus/zinc ion binding/RNA polymerase II transcription factor activity, sequence-specific DNA binding;regulation of transcription, DNA-templated/nucleus/zinc ion binding/RNA polymerase II transcription factor activity, sequence-specific DNA binding;regulation of transcription, DNA-templated/nucleus/zinc ion binding/RNA polymerase II transcription facto…	N/A	cyto	11	#N/A	#N/A	1.14	0.84	0.84	1.1	1.01	0.64	0.68	0.09	0.09	0.2	0.28	0.05	0.37	0.25	0.42	0.5	0.45	0.8	0.63	0.59	7.84	0	1.41	0.44	0	0	0	0	0	0	0
FgramPH1_01t00405	FGSG_00150	FGSG_00150	FGRRES_00150	zinc-type alcohol dehydrogenase-like protein	GO:0008270;GO:0016491;GO:0055114	zinc ion binding;oxidoreductase activity;oxidation-reduction process			IPR020843;noIPR;IPR016040;IPR013149;IPR011032;noIPR;IPR002085;IPR016040;IPR011032	Polyketide synthase, enoylreductase domain;Polyketide synthase, enoylreductase domain;NAD(P)-binding domain;Alcohol dehydrogenase, C-terminal;GroES-like;GroES-like;Alcohol dehydrogenase superfamily, zinc-type;NAD(P)-binding domain;GroES-like	SM00829 (SMART);PF16884 (PFAM);G3DSA:3.40.50.720 (GENE3D);PF00107 (PFAM);G3DSA:3.90.180.10 (GENE3D);PTHR11695:SF528 (PANTHER);PTHR11695 (PANTHER);SSF51735 (SUPERFAMILY);SSF50129 (SUPERFAMILY)	GO:0016491;GO:0055114;GO:0055114/GO:0016491/GO:0008270	oxidoreductase activity;oxidation-reduction process;oxidation-reduction process/oxidoreductase activity/zinc ion binding	N/A	cyto	21	#N/A	#N/A	14.56	15.47	15.35	8.9	10.2	10.86	103.31	88.77	102.15	72.98	70.1	163.46	45.55	117.9	61.62	73.62	34.53	18.92	54.22	61.4	64.84	0	101.7	73.55	0	0	120.75	0	0	0	0
FgramPH1_01t00407	FGSG_11687	FGSG_11687	FGRRES_11687	hypothetical protein FGSG_11687										N/A	cysk	19	#N/A	#N/A	#N/A	#N/A	#N/A	#N/A	#N/A	#N/A	0	0	0	0	0	0	0	0	0	0.94	0	0	0.59	0	0	0	0	0	0	0	0	0	0	0	0
FgramPH1_01t00409	FGSG_00151	FGSG_00151	FGRRES_00151	hypothetical protein FGSG_00151										N/A	nucl	14	#N/A	#N/A	0.34	0	0	0	0.33	0	1.2	0	0	0	0	0	0	0	0	0	0	0	0	0	0	0	2.5	0	0	0	0	0	0	0	0
FgramPH1_01t00411	0	#N/A	FGRRES_20006	related to micromolar calcium activated neutral protease 1	GO:0004198;GO:0005622;GO:0006508	calcium-dependent cysteine-type endopeptidase activity;intracellular;proteolysis	EC:3.4.22;EC:3.4	Acting on peptide bonds (peptidases);Acting on peptide bonds (peptidases)						N/A	nucl	15	#N/A	#N/A	#N/A	#N/A	#N/A	#N/A	#N/A	#N/A	#N/A	#N/A	#N/A	#N/A	#N/A	#N/A	#N/A	#N/A	#N/A	#N/A	#N/A	#N/A	#N/A	#N/A	#N/A	#N/A	#N/A	#N/A	#N/A	#N/A	#N/A	#N/A	#N/A	#N/A	#N/A
FgramPH1_01t00413	FGSG_00152	FGSG_00152	FGRRES_00152	tetracycline resistance protein (probable transport protein)	GO:0005215;GO:0016021;GO:0055085	transporter activity;integral component of membrane;transmembrane transport			IPR001958;noIPR;IPR011701;noIPR;noIPR;noIPR;noIPR;noIPR;noIPR;noIPR;noIPR;noIPR;noIPR;noIPR;noIPR;noIPR;noIPR;noIPR;noIPR;noIPR;noIPR;noIPR;noIPR;noIPR;noIPR;noIPR;noIPR;noIPR;noIPR;noIPR;IPR020846;IPR020846;noIPR;noIPR;noIPR;noIPR;noIPR;noIPR;noIPR;noIPR;noIPR;noIPR;noIPR	Tetracycline resistance protein TetA/multidrug resistance protein MdtG;Tetracycline resistance protein TetA/multidrug resistance protein MdtG;Major facilitator superfamily;Major facilitator superfamily;Major facilitator superfamily;Major facilitator superfamily;Major facilitator superfamily;Major facilitator superfamily;Major facilitator superfamily;Major facilitator superfamily;Major facilitator…	PR01035 (PRINTS);G3DSA:1.20.1250.20 (GENE3D);PF07690 (PFAM);PTHR23504:SF39 (PANTHER);PTHR23504 (PANTHER);TRANSMEMBRANE (PHOBIUS);NON_CYTOPLASMIC_DOMAIN (PHOBIUS);NON_CYTOPLASMIC_DOMAIN (PHOBIUS);TRANSMEMBRANE (PHOBIUS);CYTOPLASMIC_DOMAIN (PHOBIUS);TRANSMEMBRANE (PHOBIUS);NON_CYTOPLASMIC_DOMAIN (PHOBIUS);NON_CYTOPLASMIC_DOMAIN (PHOBIUS);TRANSMEMBRANE (PHOBIUS);NON_CYTOPLASMIC_DOMAIN (PHOBIUS);TRAN…	GO:0005215;GO:0016021/GO:0055085	transporter activity;integral component of membrane/transmembrane transport	N/A	plas	26	#N/A	#N/A	49.23	50.18	52.57	32.62	36.24	32.89	10.77	9.56	18.92	11.98	8.93	17.38	9.02	10.4	11.38	13.44	5.28	8.98	4.52	9.77	4	0	5.76	8.15	77.91	0	0	77.39	0	0	0
FgramPH1_01t00415	0	FGSG_15697	FGRRES_15697	unnamed protein product	GO:0000981;GO:0003677;GO:0005634;GO:0006357;GO:0008270	RNA polymerase II transcription factor activity, sequence-specific DNA binding;DNA binding;nucleus;regulation of transcription by RNA polymerase II;zinc ion binding			IPR007219;IPR001138;IPR001138;IPR001138;IPR007219;noIPR;noIPR;IPR001138;noIPR;noIPR;noIPR;noIPR;noIPR;noIPR;noIPR;IPR001138;IPR001138	Transcription factor domain, fungi;Zn(2)-C6 fungal-type DNA-binding domain;Zn(2)-C6 fungal-type DNA-binding domain;Zn(2)-C6 fungal-type DNA-binding domain;Transcription factor domain, fungi;Transcription factor domain, fungi;Transcription factor domain, fungi;Zn(2)-C6 fungal-type DNA-binding domain;Zn(2)-C6 fungal-type DNA-binding domain;Zn(2)-C6 fungal-type DNA-binding domain;Zn(2)-C6 fungal-typ…	SM00906 (SMART);SM00066 (SMART);PF00172 (PFAM);G3DSA:4.10.240.10 (GENE3D);PF04082 (PFAM);PTHR31944 (PANTHER);PTHR31944:SF20 (PANTHER);PS00463 (PROSITE_PATTERNS);CYTOPLASMIC_DOMAIN (PHOBIUS);TRANSMEMBRANE (PHOBIUS);NON_CYTOPLASMIC_DOMAIN (PHOBIUS);TRANSMEMBRANE (PHOBIUS);TRANSMEMBRANE (PHOBIUS);NON_CYTOPLASMIC_DOMAIN (PHOBIUS);CYTOPLASMIC_DOMAIN (PHOBIUS);PS50048 (PROSITE_PROFILES);SSF57701 (SUPER…	GO:0006351/GO:0003677/GO:0005634/GO:0008270;GO:0006355/GO:0008270/GO:0000981/GO:0005634;GO:0006355/GO:0008270/GO:0000981/GO:0005634;GO:0006355/GO:0008270/GO:0000981/GO:0005634;GO:0006351/GO:0003677/GO:0005634/GO:0008270;GO:0006355/GO:0008270/GO:0000981/GO:0005634;GO:0006355/GO:0008270/GO:0000981/GO:0005634;GO:0006355/GO:0008270/GO:0000981/GO:0005634	transcription, DNA-templated/DNA binding/nucleus/zinc ion binding;regulation of transcription, DNA-templated/zinc ion binding/RNA polymerase II transcription factor activity, sequence-specific DNA binding/nucleus;regulation of transcription, DNA-templated/zinc ion binding/RNA polymerase II transcription factor activity, sequence-specific DNA binding/nucleus;regulation of transcription, DNA-templa…	N/A	nucl	12.5	#N/A	#N/A	0.63	0.89	0.18	0.96	0.35	0.96	2.26	0.76	1.41	1.87	0.71	0.99	1.75	1.72	0.72	1.23	1.5	7.6	1.46	3.38	11.16	0	4.02	4.64	36.28	0	0	0	0	0	0
FgramPH1_01t00417	FGSG_00154	FGSG_00154	FGRRES_00154	hypothetical protein FGSG_00154	GO:0008270	zinc ion binding			IPR001876;IPR001876	Zinc finger, RanBP2-type;Zinc finger, RanBP2-type	PS01358 (PROSITE_PATTERNS);PS50199 (PROSITE_PROFILES)	GO:0008270;GO:0008270	zinc ion binding;zinc ion binding	N/A	cyto	9	#N/A	#N/A	#N/A	#N/A	#N/A	#N/A	#N/A	#N/A	0	0	0	0	4.18	0	0	0	0	0	0	0	0	0	0	0	0	0	0	0	0	0	0	0	#N/A
FgramPH1_01t00419	FGSG_11688	FGSG_11688	FGRRES_11688	hypothetical protein FGSG_11688										N/A	cyto	14.5	#N/A	#N/A	#N/A	#N/A	#N/A	#N/A	#N/A	#N/A	#N/A	#N/A	#N/A	#N/A	#N/A	#N/A	#N/A	#N/A	#N/A	#N/A	#N/A	#N/A	#N/A	#N/A	#N/A	#N/A	#N/A	#N/A	#N/A	#N/A	#N/A	#N/A	#N/A	#N/A	#N/A
FgramPH1_01t00421	FGSG_11689	FGSG_11689	FGRRES_11689	hypothetical protein FGSG_11689										N/A	nucl	14	#N/A	#N/A	0	0.3	0.3	0	0	0	#N/A	#N/A	#N/A	#N/A	#N/A	#N/A	#N/A	#N/A	#N/A	#N/A	#N/A	#N/A	#N/A	#N/A	#N/A	#N/A	#N/A	#N/A	#N/A	#N/A	#N/A	#N/A	#N/A	#N/A	0
FgramPH1_01t00423	FGSG_00156	FGSG_00156	FGRRES_00156_M	unnamed protein product										N/A	cyto	12	#N/A	#N/A	#N/A	#N/A	#N/A	#N/A	#N/A	#N/A	#N/A	#N/A	#N/A	#N/A	#N/A	#N/A	#N/A	#N/A	#N/A	#N/A	#N/A	#N/A	#N/A	#N/A	#N/A	#N/A	#N/A	#N/A	#N/A	#N/A	#N/A	#N/A	#N/A	#N/A	0
FgramPH1_01t00425	0	#N/A	FGRRES_20007	unnamed protein product										N/A	nucl	14	#N/A	#N/A	#N/A	#N/A	#N/A	#N/A	#N/A	#N/A	#N/A	#N/A	#N/A	#N/A	#N/A	#N/A	#N/A	#N/A	#N/A	#N/A	#N/A	#N/A	#N/A	#N/A	#N/A	#N/A	#N/A	#N/A	#N/A	#N/A	#N/A	#N/A	#N/A	#N/A	#N/A
FgramPH1_01t00427	FGSG_00157	FGSG_00157	FGRRES_00157	protein kinase-like domain partial										N/A	cyto	9.5	#N/A	#N/A	#N/A	#N/A	#N/A	#N/A	#N/A	#N/A	#N/A	#N/A	#N/A	#N/A	#N/A	#N/A	#N/A	#N/A	#N/A	#N/A	#N/A	#N/A	#N/A	#N/A	#N/A	#N/A	#N/A	#N/A	#N/A	#N/A	#N/A	#N/A	#N/A	#N/A	#N/A
FgramPH1_01t00429	0	FGSG_15698	FGRRES_15698	protein kinase-like domain partial	GO:0008152;GO:0016772	metabolic process;transferase activity, transferring phosphorus-containing groups			IPR002575;noIPR;noIPR;IPR011009	Aminoglycoside phosphotransferase;Aminoglycoside phosphotransferase;Aminoglycoside phosphotransferase;Protein kinase-like domain	PF01636 (PFAM);PTHR21310 (PANTHER);PTHR21310:SF3 (PANTHER);SSF56112 (SUPERFAMILY)			N/A	nucl	15.5	#N/A	#N/A	#N/A	#N/A	#N/A	#N/A	#N/A	#N/A	0	0	0	0	0	0	0	0	0.23	0	0	0	0	0	0	0	0	0	0	0	0	0	0	0	#N/A
FgramPH1_01t00431	FGSG_11690	FGSG_11690	FGRRES_11690	hypothetical protein FGSG_11690										N/A	nucl	16	#N/A	#N/A	1.38	1.48	1.85	3.32	3	3.6	1.99	1.88	1.17	3.24	0.19	0.39	0.65	0.18	0.77	0.57	2.24	2.34	0.95	1.56	0	0	1.24	0	0	0	0	0	0	0	0
FgramPH1_01t00433	FGSG_11691	FGSG_11691	FGRRES_11691	hypothetical protein FGSG_11691										N/A	mito	17	#N/A	#N/A	#N/A	#N/A	#N/A	#N/A	#N/A	#N/A	#N/A	#N/A	#N/A	#N/A	#N/A	#N/A	#N/A	#N/A	#N/A	#N/A	#N/A	#N/A	#N/A	#N/A	#N/A	#N/A	#N/A	#N/A	#N/A	#N/A	#N/A	#N/A	#N/A	#N/A	#N/A
FgramPH1_01t00435	0	FGSG_15699	FGRRES_15699	unnamed protein product										N/A	nucl	15	#N/A	#N/A	#N/A	#N/A	#N/A	#N/A	#N/A	#N/A	#N/A	#N/A	#N/A	#N/A	#N/A	#N/A	#N/A	#N/A	#N/A	#N/A	#N/A	#N/A	#N/A	#N/A	#N/A	#N/A	#N/A	#N/A	#N/A	#N/A	#N/A	#N/A	#N/A	#N/A	#N/A
FgramPH1_01t00437	0	FGSG_15052	FGRRES_15052	hypothetical protein FG05_30022										N/A	nucl	9	#N/A	#N/A	#N/A	#N/A	#N/A	#N/A	#N/A	#N/A	0	0	5.16	0	0	4.03	2.18	0	0	3.42	0	0	0	0	0	0	0	0	0	0	0	0	0	0	#N/A
FgramPH1_01t00439	FGSG_00160	FGSG_00160	FGRRES_00160	hypothetical protein FGSG_00160					noIPR;noIPR;noIPR;noIPR	null;null;null;null	NON_CYTOPLASMIC_DOMAIN (PHOBIUS);CYTOPLASMIC_DOMAIN (PHOBIUS);TRANSMEMBRANE (PHOBIUS);TMhelix (TMHMM)			N/A	mito	16.5	#N/A	#N/A	#N/A	#N/A	#N/A	#N/A	#N/A	#N/A	10.31	32.99	70.38	8.24	190.94	120.66	33.33	42.45	10.07	90.59	1.58	5.67	0	0.7	0	0	0	3.15	0	0	0	0	0	0	0
FgramPH1_01t00441	FGSG_00161	FGSG_00161	FGRRES_00161	high affinity methionine permease	GO:0003333;GO:0015171;GO:0016021	amino acid transmembrane transport;amino acid transmembrane transporter activity;integral component of membrane			IPR002293;IPR002293;noIPR;noIPR;noIPR;noIPR;noIPR;noIPR;noIPR;noIPR;noIPR;noIPR;noIPR;noIPR;noIPR;noIPR;noIPR;noIPR;noIPR;noIPR;noIPR;noIPR;noIPR;noIPR;noIPR;noIPR;noIPR;noIPR;noIPR;noIPR;noIPR;noIPR;noIPR;noIPR;noIPR;noIPR;noIPR;noIPR	Amino acid/polyamine transporter I;Amino acid/polyamine transporter I;Amino acid/polyamine transporter I;Amino acid/polyamine transporter I;Amino acid/polyamine transporter I;Amino acid/polyamine transporter I;Amino acid/polyamine transporter I;Amino acid/polyamine transporter I;Amino acid/polyamine transporter I;Amino acid/polyamine transporter I;Amino acid/polyamine transporter I;Amino acid/pol…	PF13520 (PFAM);PTHR11785 (PANTHER);PTHR11785:SF353 (PANTHER);CYTOPLASMIC_DOMAIN (PHOBIUS);TRANSMEMBRANE (PHOBIUS);CYTOPLASMIC_DOMAIN (PHOBIUS);NON_CYTOPLASMIC_DOMAIN (PHOBIUS);CYTOPLASMIC_DOMAIN (PHOBIUS);NON_CYTOPLASMIC_DOMAIN (PHOBIUS);TRANSMEMBRANE (PHOBIUS);TRANSMEMBRANE (PHOBIUS);NON_CYTOPLASMIC_DOMAIN (PHOBIUS);TRANSMEMBRANE (PHOBIUS);CYTOPLASMIC_DOMAIN (PHOBIUS);TRANSMEMBRANE (PHOBIUS);TRA…	GO:0016020/GO:0015171/GO:0003333;GO:0016020/GO:0015171/GO:0003333	membrane/amino acid transmembrane transporter activity/amino acid transmembrane transport;membrane/amino acid transmembrane transporter activity/amino acid transmembrane transport	N/A	plas	27	#N/A	#N/A	#N/A	#N/A	#N/A	#N/A	#N/A	#N/A	2.18	0	0.96	0.14	1.93	1.97	2.53	1.29	0.92	0.69	0.31	3.3	2.24	1.63	0	0	2.91	2.44	0	0	0	0	0	0	#N/A
FgramPH1_01t00443	FGSG_00162	FGSG_00162	FGRRES_00162	related to family oxidoreductase	GO:0016491;GO:0055114	oxidoreductase activity;oxidation-reduction process			noIPR;IPR003819;noIPR;noIPR;noIPR	null;TauD/TfdA-like domain;TauD/TfdA-like domain;TauD/TfdA-like domain;TauD/TfdA-like domain	G3DSA:3.60.130.10 (GENE3D);PF02668 (PFAM);PTHR10696:SF30 (PANTHER);PTHR10696 (PANTHER);SSF51197 (SUPERFAMILY)	GO:0016491/GO:0055114	oxidoreductase activity/oxidation-reduction process	N/A	cyto	9	#N/A	#N/A	0.18	0.35	0	0.35	0	0	5.38	0	0.66	1.12	1.86	4.9	12.2	8.74	2.07	1.3	0.43	6.07	4.97	7.31	0	0	2.68	6.75	0	0	0	0	0	0	0
FgramPH1_01t00445	0	FGSG_15053	FGRRES_15053	unnamed protein product										N/A	mito	19	#N/A	#N/A	0	0	0	0	0	1.52	0	0	1.39	0	10.74	5.49	0	7.66	7.05	2.86	0	0	0	0	0	0	0	0	0	0	0	0	0	0	0
FgramPH1_01t00447	FGSG_00163	FGSG_00163	FGRRES_00163	ubiquitin family protein	GO:0005515;GO:0005737	protein binding;cytoplasm			IPR019956;IPR000626;IPR000626;noIPR;noIPR;IPR000626;IPR029071	Ubiquitin;Ubiquitin domain;Ubiquitin domain;Ubiquitin domain;Ubiquitin domain;Ubiquitin domain;Ubiquitin-related domain	PR00348 (PRINTS);SM00213 (SMART);PF00240 (PFAM);G3DSA:3.10.20.90 (GENE3D);PTHR10666 (PANTHER);PS50053 (PROSITE_PROFILES);SSF54236 (SUPERFAMILY)	GO:0005515;GO:0005515;GO:0005515	protein binding;protein binding;protein binding	N/A	cysk	14	#N/A	#N/A	0.39	0.38	0.57	0.75	0.56	0.56	24.02	13.98	20.53	26.68	1.8	2.8	15.72	5.96	13.82	15.08	20.62	35.88	7.18	5.84	23.96	0	5.75	0.91	0	0	0	0	0	0	0
FgramPH1_01t00449	FGSG_11692	FGSG_11692	FGRRES_11692	hypothetical protein FGSG_11692					noIPR;noIPR;noIPR;noIPR;noIPR;noIPR	null;null;null;null;null;null	NON_CYTOPLASMIC_DOMAIN (PHOBIUS);TRANSMEMBRANE (PHOBIUS);CYTOPLASMIC_DOMAIN (PHOBIUS);NON_CYTOPLASMIC_DOMAIN (PHOBIUS);TRANSMEMBRANE (PHOBIUS);TMhelix (TMHMM)			N/A	extr	9	#N/A	#N/A	1.52	0.99	0.49	0	0.49	0	5.64	4.38	13.82	13.09	2.69	2.41	5.85	2.6	11.16	9	20.57	28.65	4.31	6.38	0	0	1.4	2.37	0	0	0	0	0	0	0
FgramPH1_01t00451	FGSG_11693	FGSG_11693	FGRRES_11693	hypothetical protein FGSG_11693	GO:0008270	zinc ion binding			IPR001876;IPR001876;IPR001876	Zinc finger, RanBP2-type;Zinc finger, RanBP2-type;Zinc finger, RanBP2-type	PS01358 (PROSITE_PATTERNS);PS50199 (PROSITE_PROFILES);SSF90209 (SUPERFAMILY)	GO:0008270;GO:0008270;GO:0008270	zinc ion binding;zinc ion binding;zinc ion binding	N/A	nucl	13.5	#N/A	#N/A	#N/A	#N/A	#N/A	#N/A	#N/A	#N/A	#N/A	#N/A	#N/A	#N/A	#N/A	#N/A	#N/A	#N/A	#N/A	#N/A	#N/A	#N/A	#N/A	#N/A	#N/A	#N/A	#N/A	#N/A	#N/A	#N/A	#N/A	#N/A	#N/A	#N/A	#N/A
FgramPH1_01t00453	FGSG_00164	FGSG_00164	FGRRES_00164	hypothetical protein FGSG_00164	GO:0008270	zinc ion binding								N/A	cyto	9	#N/A	#N/A	#N/A	#N/A	#N/A	#N/A	#N/A	#N/A	#N/A	#N/A	#N/A	#N/A	#N/A	#N/A	#N/A	#N/A	#N/A	#N/A	#N/A	#N/A	#N/A	#N/A	#N/A	#N/A	#N/A	#N/A	#N/A	#N/A	#N/A	#N/A	#N/A	#N/A	#N/A
FgramPH1_01t00455	FGSG_00165	FGSG_00165	FGRRES_00165	probable unsaturated glucuronyl hydrolase involved in regulation of bacterial surface and related proteins	GO:0008152;GO:0016787	metabolic process;hydrolase activity			IPR012341;IPR010905;noIPR;noIPR;IPR008928	Six-hairpin glycosidase;Glycosyl hydrolase, family 88;Glycosyl hydrolase, family 88;Glycosyl hydrolase, family 88;Six-hairpin glycosidase-like	G3DSA:1.50.10.10 (GENE3D);PF07470 (PFAM);PTHR33886:SF2 (PANTHER);PTHR33886 (PANTHER);SSF48208 (SUPERFAMILY)	GO:0003824;GO:0003824	catalytic activity;catalytic activity	N/A	cyto	12	#N/A	#N/A	2.71	1.03	1.02	1.21	1.82	1.82	63.59	47.04	21.21	49.81	7.48	5.57	54.16	8.76	32.5	25.68	38.1	26.43	51.31	72.41	0	0	54.35	21.53	0	0	0	0	0	0	0
FgramPH1_01t00457	FGSG_00166	FGSG_00166	FGRRES_00166	beta-glucosidase	GO:0008422;GO:0030245	beta-glucosidase activity;cellulose catabolic process	EC:3.2.1.21;EC:3.2.1	Beta-glucosidase;Glycosylases	IPR001764;IPR002772;IPR026891;IPR001764;IPR002772;IPR001764;IPR026892;noIPR;IPR019800;noIPR;noIPR;noIPR;IPR017853;IPR002772;noIPR	Glycoside hydrolase, family 3, N-terminal;Glycoside hydrolase family 3 C-terminal domain;Fibronectin type III-like domain;Glycoside hydrolase, family 3, N-terminal;Glycoside hydrolase family 3 C-terminal domain;Glycoside hydrolase, family 3, N-terminal;Glycoside hydrolase family 3;Glycoside hydrolase family 3;Glycoside hydrolase, family 3, active site;Glycoside hydrolase, family 3, active site;Gl…	PR00133 (PRINTS);PF01915 (PFAM);PF14310 (PFAM);PF00933 (PFAM);G3DSA:3.40.50.1700 (GENE3D);G3DSA:3.20.20.300 (GENE3D);PTHR30620 (PANTHER);PTHR30620:SF44 (PANTHER);PS00775 (PROSITE_PATTERNS);NON_CYTOPLASMIC_DOMAIN (PHOBIUS);TRANSMEMBRANE (PHOBIUS);CYTOPLASMIC_DOMAIN (PHOBIUS);SSF51445 (SUPERFAMILY);SSF52279 (SUPERFAMILY);TMhelix (TMHMM)	GO:0004553/GO:0005975;GO:0005975/GO:0004553;GO:0004553/GO:0005975;GO:0005975/GO:0004553;GO:0004553/GO:0005975;GO:0004553;GO:0005975/GO:0004553;GO:0005975/GO:0004553	hydrolase activity, hydrolyzing O-glycosyl compounds/carbohydrate metabolic process;carbohydrate metabolic process/hydrolase activity, hydrolyzing O-glycosyl compounds;hydrolase activity, hydrolyzing O-glycosyl compounds/carbohydrate metabolic process;carbohydrate metabolic process/hydrolase activity, hydrolyzing O-glycosyl compounds;hydrolase activity, hydrolyzing O-glycosyl compounds/carbohydra…	N/A	cyto	9.5	#N/A	#N/A	5.15	4.23	4.74	6.75	6.67	6.61	13.79	13.98	22.97	21.41	9.85	14.26	11.11	12.53	11.64	12.27	14.69	10.71	5.68	12.98	22.96	0	11.23	4.09	32	0	86.45	0	0	0	0
FgramPH1_01t00459	0	FGSG_15700	FGRRES_15700	unnamed protein product					noIPR;IPR027417	null;P-loop containing nucleoside triphosphate hydrolase	PTHR10039 (PANTHER);SSF52540 (SUPERFAMILY)			N/A	nucl	19.5	#N/A	#N/A	2.78	2.42	2.95	4.15	4.95	3.57	1.54	1.21	1.69	1.92	0.53	0.16	0.54	0.78	0.5	1.04	1.06	0.94	1.06	1.74	0	0	0.42	0.52	0	0	0	0	0	0	0
FgramPH1_01t00461	FGSG_00168	FGSG_00168	FGRRES_00168	mitochondrial 40s ribosomal protein mrp2	GO:0003735;GO:0005763;GO:0032543;GO:0042254	structural constituent of ribosome;mitochondrial small ribosomal subunit;mitochondrial translation;ribosome biogenesis			noIPR;IPR001209;IPR001209;IPR018271;noIPR	null;Ribosomal protein S14;Ribosomal protein S14;Ribosomal protein S14, conserved site;Ribosomal protein S14, conserved site	G3DSA:4.10.830.10 (GENE3D);PF00253 (PFAM);PTHR19836 (PANTHER);PS00527 (PROSITE_PATTERNS);SSF57716 (SUPERFAMILY)	GO:0005840/GO:0006412/GO:0005622/GO:0003735;GO:0005840/GO:0006412/GO:0005622/GO:0003735;GO:0005840/GO:0003735/GO:0006412	ribosome/translation/intracellular/structural constituent of ribosome;ribosome/translation/intracellular/structural constituent of ribosome;ribosome/structural constituent of ribosome/translation	N/A	mito	16	#N/A	#N/A	56.28	59.89	58.2	53.56	63.45	53.12	124.02	118.4	89.14	89.94	61.31	79.51	139.1	133.03	144.67	141.9	102.24	92.1	125.63	99.97	81.99	493.97	92.21	118.6	0	508.28	133.37	0	0	0	0
FgramPH1_01t00463	FGSG_00169	FGSG_00169	FGRRES_00169	pre-mrna splicing factor partial	GO:0000398;GO:0005684;GO:0005737	mRNA splicing, via spliceosome;U2-type spliceosomal complex;cytoplasm			IPR019339;IPR019339;IPR022209;noIPR	CBF1-interacting co-repressor CIR, N-terminal domain;CBF1-interacting co-repressor CIR, N-terminal domain;Pre-mRNA splicing factor;Pre-mRNA splicing factor	SM01083 (SMART);PF10197 (PFAM);PF12542 (PFAM);PTHR16196 (PANTHER)			N/A	nucl	21.5	#N/A	#N/A	24	26.79	24.47	35.25	32.22	35.5	40.47	34.59	52.48	36.58	44.09	73.52	41.58	38.63	16.34	36.24	22.41	21.61	15.2	24.62	32.55	0	38.09	21.23	78.77	0	0	0	0	0	0
FgramPH1_01t00465	0	FGSG_00170	FGRRES_00170	gtp-binding protein rho3	GO:0000226;GO:0003924;GO:0005525;GO:0005634;GO:0005829;GO:0005933;GO:0007264;GO:0008152;GO:0010590;GO:0015031;GO:0016020;GO:0030950;GO:0045921;GO:0071963;GO:0090338	microtubule cytoskeleton organization;GTPase activity;GTP binding;nucleus;cytosol;cellular bud;small GTPase mediated signal transduction;metabolic process;regulation of cell separation after cytokinesis;protein transport;membrane;establishment or maintenance of actin cytoskeleton polarity;positive regulation of exocytosis;establishment or maintenance of cell polarity regulating cell shape;positiv…	EC:3.6.1;EC:3.6.1.15	Acting on acid anhydrides;Nucleoside-triphosphate phosphatase	noIPR;IPR003578;IPR020849;IPR003579;IPR027417;IPR005225;IPR001806;noIPR;noIPR;IPR003578;IPR027417	null;Small GTPase superfamily, Rho type;Small GTPase superfamily, Ras type;Small GTPase superfamily, Rab type;P-loop containing nucleoside triphosphate hydrolase;Small GTP-binding protein domain;Small GTPase superfamily;Small GTPase superfamily;Small GTPase superfamily;Small GTPase superfamily, Rho type;P-loop containing nucleoside triphosphate hydrolase	PR00449 (PRINTS);SM00174 (SMART);SM00173 (SMART);SM00175 (SMART);G3DSA:3.40.50.300 (GENE3D);TIGR00231 (TIGRFAM);PF00071 (PFAM);PTHR24072 (PANTHER);PTHR24072:SF0 (PANTHER);PS51420 (PROSITE_PROFILES);SSF52540 (SUPERFAMILY)	GO:0005525/GO:0007264/GO:0005622;GO:0005525/GO:0016020/GO:0007165;GO:0007264/GO:0015031/GO:0005525;GO:0005525;GO:0005525/GO:0007264;GO:0005525/GO:0007264/GO:0005622	GTP binding/small GTPase mediated signal transduction/intracellular;GTP binding/membrane/signal transduction;small GTPase mediated signal transduction/protein transport/GTP binding;GTP binding;GTP binding/small GTPase mediated signal transduction;GTP binding/small GTPase mediated signal transduction/intracellular	N/A	cyto	13.5	#N/A	I1R9M1#PHI:3834#Fgrho3#5518#Fusarium_graminearum#unaffected_pathogenicity	37.75	30.63	31	38.48	40.84	38.7	43.74	44.75	40.83	31.64	57.78	67.77	49.26	33.92	34.74	40.03	35.57	43.91	26.98	40.65	44.27	0	51.26	41.59	0	0	0	0	0	0	0
FgramPH1_01t00467	FGSG_00171	FGSG_00171	FGRRES_00171	gtp-binding protein rho3	GO:0000166	nucleotide binding								N/A	nucl	21.5	#N/A	#N/A	0	1.04	0.52	0	0	0	109.73	178.62	234.18	151.83	188.58	224.19	58.69	245.95	190.19	142.5	20.26	26.53	1.54	6.67	0	0	1.77	1.11	189.47	0	0	187.46	0	0	0
FgramPH1_01t00469	0	FGSG_11696	FGRRES_11696_M	unnamed protein product	GO:0046872	metal ion binding			IPR000571;noIPR;noIPR;IPR027417;IPR000571;noIPR;noIPR;IPR000571;IPR000571;IPR027417	Zinc finger, CCCH-type;Zinc finger, CCCH-type;Zinc finger, CCCH-type;P-loop containing nucleoside triphosphate hydrolase;Zinc finger, CCCH-type;Zinc finger, CCCH-type;Zinc finger, CCCH-type;Zinc finger, CCCH-type;Zinc finger, CCCH-type;P-loop containing nucleoside triphosphate hydrolase	SM00356 (SMART);PF13087 (PFAM);PF13086 (PFAM);G3DSA:3.40.50.300 (GENE3D);G3DSA:4.10.1000.10 (GENE3D);PTHR10887:SF323 (PANTHER);PTHR10887 (PANTHER);PS50103 (PROSITE_PROFILES);SSF90229 (SUPERFAMILY);SSF52540 (SUPERFAMILY)	GO:0046872;GO:0046872;GO:0046872;GO:0046872	metal ion binding;metal ion binding;metal ion binding;metal ion binding	N/A	nucl	11	#N/A	#N/A	0.68	0.6	0.71	0.97	0.86	1.09	0.53	0.15	0.26	0.34	0.16	0.12	0.16	0.11	0.43	0.2	0.96	4.09	0.27	0.71	0	0	0.6	0.19	0	0	0	0	0	0	0
FgramPH1_01t00471	FGSG_00172	FGSG_00172	FGRRES_00172	glutathione s-transferase	GO:0005515;GO:0008152;GO:0016740	protein binding;metabolic process;transferase activity			IPR012336;IPR004045;IPR010987;noIPR;noIPR;IPR010987;IPR004045;IPR010987;IPR012336	Thioredoxin-like fold;Glutathione S-transferase, N-terminal;Glutathione S-transferase, C-terminal-like;Glutathione S-transferase, C-terminal-like;Glutathione S-transferase, C-terminal-like;Glutathione S-transferase, C-terminal-like;Glutathione S-transferase, N-terminal;Glutathione S-transferase, C-terminal-like;Thioredoxin-like fold	G3DSA:3.40.30.10 (GENE3D);PF13417 (PFAM);G3DSA:1.20.1050.10 (GENE3D);PTHR11260 (PANTHER);PTHR11260:SF314 (PANTHER);PS50405 (PROSITE_PROFILES);PS50404 (PROSITE_PROFILES);SSF47616 (SUPERFAMILY);SSF52833 (SUPERFAMILY)	GO:0005515;GO:0005515	protein binding;protein binding	N/A	nucl	11.5	#N/A	#N/A	0.55	1.63	0.81	1.34	1.34	0.54	20.75	20.96	9.84	14.87	11.74	25.93	34.15	23.81	108.66	149.54	66.71	72.26	72.55	42.57	57.05	0	61.58	55.68	0	0	0	0	0	0	0
FgramPH1_01t00473	FGSG_00173	FGSG_00173	FGRRES_00173	related to glycosidases	GO:0004553;GO:0005975	hydrolase activity, hydrolyzing O-glycosyl compounds;carbohydrate metabolic process			IPR000757;IPR013320;noIPR;noIPR;noIPR;noIPR;noIPR;noIPR;noIPR;noIPR;noIPR;IPR000757;noIPR;noIPR;noIPR;IPR013320;noIPR	Glycoside hydrolase family 16;Concanavalin A-like lectin/glucanase domain;Concanavalin A-like lectin/glucanase domain;Concanavalin A-like lectin/glucanase domain;Concanavalin A-like lectin/glucanase domain;Concanavalin A-like lectin/glucanase domain;Concanavalin A-like lectin/glucanase domain;Concanavalin A-like lectin/glucanase domain;Concanavalin A-like lectin/glucanase domain;Concanavalin A-li…	PF00722 (PFAM);G3DSA:2.60.120.200 (GENE3D);PTHR10963:SF27 (PANTHER);PTHR10963 (PANTHER);SIGNAL_PEPTIDE_C_REGION (PHOBIUS);TRANSMEMBRANE (PHOBIUS);NON_CYTOPLASMIC_DOMAIN (PHOBIUS);CYTOPLASMIC_DOMAIN (PHOBIUS);SIGNAL_PEPTIDE_H_REGION (PHOBIUS);SIGNAL_PEPTIDE_N_REGION (PHOBIUS);SIGNAL_PEPTIDE (PHOBIUS);PS51762 (PROSITE_PROFILES);SignalP-TM (SIGNALP_GRAM_POSITIVE);SignalP-noTM (SIGNALP_EUK);SignalP-n…	GO:0005975/GO:0004553;GO:0005975/GO:0004553	carbohydrate metabolic process/hydrolase activity, hydrolyzing O-glycosyl compounds;carbohydrate metabolic process/hydrolase activity, hydrolyzing O-glycosyl compounds	N/A	extr	20	#N/A	#N/A	9.2	7.7	8.71	13.59	15.26	11.8	48.19	51.25	54.85	46.41	14.07	34.59	69.06	24.55	23.91	45.47	65.56	88.31	53.59	55.32	83.92	0	108.12	97.34	125.3	0	253.73	0	0	0	0
FgramPH1_01t00475	FGSG_00174	FGSG_00174	FGRRES_00174	murein transglycosylase	GO:0008080;GO:0042967	N-acetyltransferase activity;obsolete acyl-carrier-protein biosynthetic process	EC:2.3.1	Acyltransferases	IPR000182;IPR016181;noIPR;noIPR;IPR000182;IPR016181	GNAT domain;Acyl-CoA N-acyltransferase;Acyl-CoA N-acyltransferase;Acyl-CoA N-acyltransferase;GNAT domain;Acyl-CoA N-acyltransferase	PF00583 (PFAM);G3DSA:3.40.630.30 (GENE3D);PTHR23091 (PANTHER);PTHR23091:SF184 (PANTHER);PS51186 (PROSITE_PROFILES);SSF55729 (SUPERFAMILY)	GO:0008080;GO:0008080	N-acetyltransferase activity;N-acetyltransferase activity	N/A	cyto	12.5	#N/A	#N/A	52.13	61.41	55.41	81.85	61.12	76.33	16.87	28.1	35.62	24.38	58.74	62.85	23.17	33.7	14.97	48.89	20.34	25.42	29.43	35.84	0	0	35.11	44.41	169.32	0	0	0	0	0	0
FgramPH1_01t00477	FGSG_00175	FGSG_00175	FGRRES_00175	2-methylcitrate mitochondrial	GO:0004108;GO:0005759;GO:0006099;GO:0019629;GO:0044262;GO:0046487;GO:0050440	citrate (Si)-synthase activity;mitochondrial matrix;tricarboxylic acid cycle;propionate catabolic process, 2-methylcitrate cycle;cellular carbohydrate metabolic process;glyoxylate metabolic process;2-methylcitrate synthase activity	EC:2.3.3.1;EC:2.3.3.5	Citrate (Si)-synthase;2-methylcitrate synthase	IPR002020;IPR002020;IPR016142;noIPR;IPR002020;IPR019810;IPR002020	Citrate synthase;Citrate synthase;Citrate synthase-like, large alpha subdomain;Citrate synthase-like, large alpha subdomain;Citrate synthase;Citrate synthase active site;Citrate synthase	PR00143 (PRINTS);PF00285 (PFAM);G3DSA:1.10.580.10 (GENE3D);PTHR11739:SF15 (PANTHER);PTHR11739 (PANTHER);PS00480 (PROSITE_PATTERNS);SSF48256 (SUPERFAMILY)	GO:0046912;GO:0046912;GO:0046912;GO:0046912/GO:0006099;GO:0046912	transferase activity, transferring acyl groups, acyl groups converted into alkyl on transfer;transferase activity, transferring acyl groups, acyl groups converted into alkyl on transfer;transferase activity, transferring acyl groups, acyl groups converted into alkyl on transfer;transferase activity, transferring acyl groups, acyl groups converted into alkyl on transfer/tricarboxylic acid cycle;tr…	N/A	mito	24	#N/A	#N/A	86.23	93.44	90.15	95.66	96.18	101.96	288.24	276.7	122.41	254.37	19.69	31.43	242.1	82.78	234.76	173.78	222.08	155.66	344.48	391.14	179.04	141.14	168.53	196.43	56.12	145.14	0	222.69	0	275.46	0
FgramPH1_01t00479	FGSG_00176	FGSG_00176	FGRRES_00176	isocitrate lyase	GO:0004451;GO:0005759;GO:0006097;GO:0019629;GO:0046421	isocitrate lyase activity;mitochondrial matrix;glyoxylate cycle;propionate catabolic process, 2-methylcitrate cycle;methylisocitrate lyase activity	EC:4.1.3.1;EC:4.1.3.30	Isocitrate lyase;Methylisocitrate lyase	IPR006254;IPR015813;IPR006254;noIPR;noIPR;IPR018523;noIPR;noIPR;noIPR;noIPR;noIPR;noIPR;IPR015813	Isocitrate lyase;Pyruvate/Phosphoenolpyruvate kinase-like domain;Isocitrate lyase;Isocitrate lyase;Isocitrate lyase;Isocitrate lyase/phosphorylmutase, conserved site;Isocitrate lyase/phosphorylmutase, conserved site;Isocitrate lyase/phosphorylmutase, conserved site;Isocitrate lyase/phosphorylmutase, conserved site;Isocitrate lyase/phosphorylmutase, conserved site;Isocitrate lyase/phosphorylmutase…	TIGR01346 (TIGRFAM);G3DSA:3.20.20.60 (GENE3D);PF00463 (PFAM);PTHR21631:SF13 (PANTHER);PTHR21631 (PANTHER);PS00161 (PROSITE_PATTERNS);SIGNAL_PEPTIDE_C_REGION (PHOBIUS);SIGNAL_PEPTIDE (PHOBIUS);SIGNAL_PEPTIDE_N_REGION (PHOBIUS);NON_CYTOPLASMIC_DOMAIN (PHOBIUS);SIGNAL_PEPTIDE_H_REGION (PHOBIUS);SignalP-TM (SIGNALP_GRAM_POSITIVE);SSF51621 (SUPERFAMILY)	GO:0004451/GO:0019752;GO:0003824;GO:0004451/GO:0019752;GO:0003824/GO:0008152;GO:0003824	isocitrate lyase activity/carboxylic acid metabolic process;catalytic activity;isocitrate lyase activity/carboxylic acid metabolic process;catalytic activity/metabolic process;catalytic activity	N/A	mito	25.5	#N/A	#N/A	58.13	58.38	62.52	83.19	95.33	82.17	55.91	48.15	28	44.96	6.9	11.91	42.36	23.74	32.29	29.66	43.46	28.59	55.73	71.03	30.63	0	48.89	33.73	0	0	0	0	0	0	0
FgramPH1_01t00481	FGSG_00177	FGSG_00177	FGRRES_00177	glucose 1-dehydrogenase	GO:0016491;GO:0055114	oxidoreductase activity;oxidation-reduction process			IPR002347;IPR002198;IPR002198;IPR016040;noIPR;noIPR;IPR020904;IPR016040	Glucose/ribitol dehydrogenase;Short-chain dehydrogenase/reductase SDR;Short-chain dehydrogenase/reductase SDR;NAD(P)-binding domain;NAD(P)-binding domain;NAD(P)-binding domain;Short-chain dehydrogenase/reductase, conserved site;NAD(P)-binding domain	PR00081 (PRINTS);PR00080 (PRINTS);PF00106 (PFAM);G3DSA:3.40.50.720 (GENE3D);PTHR24322 (PANTHER);PTHR24322:SF330 (PANTHER);PS00061 (PROSITE_PATTERNS);SSF51735 (SUPERFAMILY)	GO:0008152/GO:0016491;GO:0008152/GO:0016491;GO:0016491	metabolic process/oxidoreductase activity;metabolic process/oxidoreductase activity;oxidoreductase activity	N/A	cyto	18.5	#N/A	#N/A	32.88	31.9	33.85	45.6	43.62	40.41	67.94	54.29	55.68	52.61	21.87	30.79	84.78	77.34	73.83	91.02	99.75	77.33	162.86	127.98	85.01	0	154.46	155.14	74.85	0	0	0	180.26	0	0
FgramPH1_01t00483	FGSG_11697	FGSG_11697	FGRRES_11697	glutamine synthetase	GO:0004356;GO:0006542;GO:0009252	glutamate-ammonia ligase activity;glutamine biosynthetic process;peptidoglycan biosynthetic process	EC:6.3.1;EC:6.3.1.2	Forming carbon-nitrogen bonds;Glutamine synthetase	IPR008147;IPR008146;IPR014746;noIPR;noIPR;noIPR;IPR008147	Glutamine synthetase, beta-Grasp domain;Glutamine synthetase, catalytic domain;Glutamine synthetase/guanido kinase, catalytic domain;Glutamine synthetase/guanido kinase, catalytic domain;Glutamine synthetase/guanido kinase, catalytic domain;Glutamine synthetase/guanido kinase, catalytic domain;Glutamine synthetase, beta-Grasp domain	G3DSA:3.10.20.70 (GENE3D);PF00120 (PFAM);G3DSA:3.30.590.10 (GENE3D);PTHR20852 (PANTHER);PTHR20852:SF35 (PANTHER);SSF55931 (SUPERFAMILY);SSF54368 (SUPERFAMILY)	GO:0006807/GO:0004356/GO:0006542;GO:0004356/GO:0006807;GO:0003824;GO:0006807/GO:0004356/GO:0006542	nitrogen compound metabolic process/glutamate-ammonia ligase activity/glutamine biosynthetic process;glutamate-ammonia ligase activity/nitrogen compound metabolic process;catalytic activity;nitrogen compound metabolic process/glutamate-ammonia ligase activity/glutamine biosynthetic process	N/A	cyto	11	#N/A	#N/A	0.47	1.04	1.37	1.24	1.24	0.91	21.13	19.7	23.18	23.23	3.06	5.01	13.84	7.78	10.99	9.98	13.87	10.85	17.39	19	4.83	0	26.99	23	0	0	63.49	0	0	0	0
FgramPH1_01t00485	FGSG_11698	FGSG_11698	FGRRES_11698	adp-ribose pyrophosphatase	GO:0005634;GO:0005739;GO:0005829;GO:0006144;GO:0009191;GO:0019693;GO:0047631	nucleus;mitochondrion;cytosol;purine nucleobase metabolic process;ribonucleoside diphosphate catabolic process;ribose phosphate metabolic process;ADP-ribose diphosphatase activity	EC:3.6.1;EC:3.6.1.13	Acting on acid anhydrides;ADP-ribose diphosphatase	IPR020476;IPR000086;IPR015797;noIPR;noIPR;IPR020084;IPR000086;noIPR;IPR015797	NUDIX hydrolase;NUDIX hydrolase domain;NUDIX hydrolase domain-like;NUDIX hydrolase domain-like;NUDIX hydrolase domain-like;NUDIX hydrolase, conserved site;NUDIX hydrolase domain;NUDIX hydrolase domain;NUDIX hydrolase domain-like	PR00502 (PRINTS);PF00293 (PFAM);G3DSA:3.90.79.10 (GENE3D);PTHR11839:SF11 (PANTHER);PTHR11839 (PANTHER);PS00893 (PROSITE_PATTERNS);PS51462 (PROSITE_PROFILES);SignalP-TM (SIGNALP_GRAM_POSITIVE);SSF55811 (SUPERFAMILY)	GO:0016787;GO:0016787;GO:0016787;GO:0016787;GO:0016787	hydrolase activity;hydrolase activity;hydrolase activity;hydrolase activity;hydrolase activity	N/A	mito	20	#N/A	#N/A	22.93	19.29	22.42	32.24	25.77	30.63	28.35	19.39	28.11	19.4	16.4	21.24	24.32	18.63	20.75	16.27	17.88	16.52	17.3	21.56	0	0	24.95	18.36	0	285.48	0	0	0	0	0
FgramPH1_01t00487	0	FGSG_15054	FGRRES_15054_M	unnamed protein product										N/A	mito_nucl	12.166	#N/A	#N/A	9.94	6.18	6.98	9.66	14.14	8.72	17.98	33.98	23.42	23.74	79.64	55.81	39.24	31.76	50.18	34.74	14.79	53.06	29.73	16.83	0	0	0	29.56	0	0	0	0	0	0	0
FgramPH1_01t00489	FGSG_11699	FGSG_11699	FGRRES_11699	nucleoside diphosphate-sugar hydrolase of the family	GO:0008152;GO:0016787	metabolic process;hydrolase activity			IPR000086;IPR015797;noIPR;noIPR;noIPR;noIPR;noIPR;noIPR;noIPR;noIPR;IPR015797	NUDIX hydrolase domain;NUDIX hydrolase domain-like;NUDIX hydrolase domain-like;NUDIX hydrolase domain-like;NUDIX hydrolase domain-like;NUDIX hydrolase domain-like;NUDIX hydrolase domain-like;NUDIX hydrolase domain-like;NUDIX hydrolase domain-like;NUDIX hydrolase domain-like;NUDIX hydrolase domain-like	PF00293 (PFAM);G3DSA:3.90.79.10 (GENE3D);PTHR11839:SF6 (PANTHER);PTHR11839 (PANTHER);SIGNAL_PEPTIDE_H_REGION (PHOBIUS);SIGNAL_PEPTIDE (PHOBIUS);SIGNAL_PEPTIDE_C_REGION (PHOBIUS);NON_CYTOPLASMIC_DOMAIN (PHOBIUS);SIGNAL_PEPTIDE_N_REGION (PHOBIUS);SignalP-TM (SIGNALP_GRAM_POSITIVE);SSF55811 (SUPERFAMILY)	GO:0016787;GO:0016787;GO:0016787	hydrolase activity;hydrolase activity;hydrolase activity	N/A	mito	22.5	#N/A	#N/A	14.3	13.85	11.99	16.13	11.18	17.5	8.8	17.55	15.31	13.42	24.31	21.6	9.99	18	17.68	17.03	3.23	16.69	3.5	7.02	0.38	0	4.06	2.71	0	0	0	0	0	0	#N/A
FgramPH1_01t00491	FGSG_00179	FGSG_00179	FGRRES_00179	trans-aconitate 2-methyltransferase	GO:0008168;GO:0032259	methyltransferase activity;methylation			IPR029063;noIPR;noIPR;noIPR;IPR029063	S-adenosyl-L-methionine-dependent methyltransferase;S-adenosyl-L-methionine-dependent methyltransferase;S-adenosyl-L-methionine-dependent methyltransferase;S-adenosyl-L-methionine-dependent methyltransferase;S-adenosyl-L-methionine-dependent methyltransferase	G3DSA:3.40.50.150 (GENE3D);PF13489 (PFAM);PTHR10108 (PANTHER);PTHR10108:SF905 (PANTHER);SSF53335 (SUPERFAMILY)			N/A	cyto	10.5	#N/A	#N/A	6.3	4.48	4.71	7.1	6	5.45	2.97	2.22	7.27	8.55	1.51	2.52	5.24	2.28	2.16	3.47	10.25	12.36	7.58	9.87	23.74	0	14.1	12.28	0	0	0	0	0	0	0
FgramPH1_01t00493	0	FGSG_15055	FGRRES_15055	unnamed protein product										N/A	nucl	20	#N/A	#N/A	#N/A	#N/A	#N/A	#N/A	#N/A	#N/A	#N/A	#N/A	#N/A	#N/A	#N/A	#N/A	#N/A	#N/A	#N/A	#N/A	#N/A	#N/A	#N/A	#N/A	#N/A	#N/A	#N/A	#N/A	#N/A	#N/A	#N/A	#N/A	#N/A	#N/A	#N/A
FgramPH1_01t00495	0	FGSG_15701	FGRRES_15701	hypothetical protein FG05_00180					IPR019400;noIPR;IPR003323;noIPR	Peptidase C65, otubain;Peptidase C65, otubain;OTU domain;OTU domain	PF10275 (PFAM);PTHR12931 (PANTHER);PS50802 (PROSITE_PROFILES);SSF54001 (SUPERFAMILY)			N/A	extr	12	#N/A	#N/A	2.34	2.78	3.13	3.72	3.27	3.73	11.03	5.75	12.34	16.43	2.13	5.72	6.93	1.8	2.34	3.39	13.15	21.4	6.09	11.55	23.29	0	16.09	8.8	0	0	51.11	0	0	0	0
FgramPH1_01t00497	FGSG_00181	FGSG_00181	FGRRES_00181	hypothetical protein FGSG_00181					noIPR;noIPR;noIPR	null;null;null	TRANSMEMBRANE (PHOBIUS);CYTOPLASMIC_DOMAIN (PHOBIUS);NON_CYTOPLASMIC_DOMAIN (PHOBIUS)			N/A	nucl	10	#N/A	#N/A	0.83	0	0	0.8	0	0	0	0	0.74	1.67	1.11	1.43	0	0	0	0.31	0	0	0	0	0	0	6.07	0	0	0	0	0	0	0	0
FgramPH1_01t00499	FGSG_00182	FGSG_00182	FGRRES_00182	cop9 signalosome complex subunit 2	GO:0005515;GO:0005634;GO:0005829;GO:0006974;GO:0090052;GO:0090054	protein binding;nucleus;cytosol;cellular response to DNA damage stimulus;regulation of chromatin silencing at centromere;regulation of chromatin silencing at silent mating-type cassette			IPR013143;IPR000717;IPR011990;IPR011991;IPR000717;IPR011990;noIPR;noIPR;IPR011991	PCI/PINT associated module;Proteasome component (PCI) domain;Tetratricopeptide-like helical domain;Winged helix-turn-helix DNA-binding domain;Proteasome component (PCI) domain;Tetratricopeptide-like helical domain;Tetratricopeptide-like helical domain;Tetratricopeptide-like helical domain;Winged helix-turn-helix DNA-binding domain	SM00753 (SMART);SM00088 (SMART);G3DSA:1.25.40.10 (GENE3D);G3DSA:1.10.10.10 (GENE3D);PF01399 (PFAM);G3DSA:1.25.40.10 (GENE3D);PTHR10678 (PANTHER);PTHR10678:SF3 (PANTHER);SSF46785 (SUPERFAMILY)	GO:0005515;GO:0005515;GO:0005515;GO:0005515	protein binding;protein binding;protein binding;protein binding	N/A	nucl	11	#N/A	#N/A	24.14	27.88	27.25	38.63	33.5	36.48	46.27	38.67	52.91	50.55	26.05	45.13	37.74	45.28	34	45.01	38.25	27.02	37.91	38.42	22.82	0	29.6	31.04	44.43	0	0	0	0	0	0
FgramPH1_01t00501	0	FGSG_00183	FGRRES_00183	hypothetical protein FG05_00183	GO:0016021;GO:0055085	integral component of membrane;transmembrane transport			noIPR;noIPR;IPR011701;noIPR;noIPR;noIPR;noIPR;noIPR;noIPR;noIPR;noIPR;noIPR;noIPR;noIPR;noIPR;noIPR;noIPR;noIPR;noIPR;noIPR;noIPR;noIPR;noIPR;noIPR;noIPR;noIPR;noIPR;noIPR;IPR020846;noIPR;noIPR;noIPR;noIPR;noIPR;noIPR;noIPR;noIPR;noIPR;noIPR	null;null;Major facilitator superfamily;Major facilitator superfamily;Major facilitator superfamily;Major facilitator superfamily;Major facilitator superfamily;Major facilitator superfamily;Major facilitator superfamily;Major facilitator superfamily;Major facilitator superfamily;Major facilitator superfamily;Major facilitator superfamily;Major facilitator superfamily;Major facilitator superfamily…	G3DSA:1.20.1250.20 (GENE3D);G3DSA:1.20.1250.20 (GENE3D);PF07690 (PFAM);PTHR23507:SF1 (PANTHER);PTHR23507 (PANTHER);TRANSMEMBRANE (PHOBIUS);TRANSMEMBRANE (PHOBIUS);TRANSMEMBRANE (PHOBIUS);NON_CYTOPLASMIC_DOMAIN (PHOBIUS);CYTOPLASMIC_DOMAIN (PHOBIUS);TRANSMEMBRANE (PHOBIUS);CYTOPLASMIC_DOMAIN (PHOBIUS);TRANSMEMBRANE (PHOBIUS);TRANSMEMBRANE (PHOBIUS);NON_CYTOPLASMIC_DOMAIN (PHOBIUS);TRANSMEMBRANE (P…	GO:0016021/GO:0055085	integral component of membrane/transmembrane transport	N/A	plas	25	#N/A	#N/A	28.27	28.86	24.51	26.97	26.97	29.27	17.92	21	27.36	26.17	39.25	39.21	22.71	9.96	12.8	18.33	26.15	42.49	16.48	20.7	45	0	25.33	24.23	0	0	147.61	0	0	0	0
FgramPH1_01t00503	FGSG_00184	FGSG_00184	FGRRES_00184	hypothetical protein FPSE_06928	GO:0004553;GO:0005975	hydrolase activity, hydrolyzing O-glycosyl compounds;carbohydrate metabolic process			IPR013320;IPR000757;noIPR;noIPR;noIPR;noIPR;noIPR;noIPR;noIPR;IPR000757;noIPR;noIPR;noIPR;IPR013320	Concanavalin A-like lectin/glucanase domain;Glycoside hydrolase family 16;Glycoside hydrolase family 16;Glycoside hydrolase family 16;Glycoside hydrolase family 16;Glycoside hydrolase family 16;Glycoside hydrolase family 16;Glycoside hydrolase family 16;Glycoside hydrolase family 16;Glycoside hydrolase family 16;Glycoside hydrolase family 16;Glycoside hydrolase family 16;Glycoside hydrolase famil…	G3DSA:2.60.120.200 (GENE3D);PF00722 (PFAM);PTHR38121 (PANTHER);PTHR38121:SF1 (PANTHER);SIGNAL_PEPTIDE_C_REGION (PHOBIUS);NON_CYTOPLASMIC_DOMAIN (PHOBIUS);SIGNAL_PEPTIDE (PHOBIUS);SIGNAL_PEPTIDE_N_REGION (PHOBIUS);SIGNAL_PEPTIDE_H_REGION (PHOBIUS);PS51762 (PROSITE_PROFILES);SignalP-TM (SIGNALP_GRAM_POSITIVE);SignalP-noTM (SIGNALP_GRAM_NEGATIVE);SignalP-noTM (SIGNALP_EUK);SSF49899 (SUPERFAMILY)	GO:0005975/GO:0004553;GO:0005975/GO:0004553	carbohydrate metabolic process/hydrolase activity, hydrolyzing O-glycosyl compounds;carbohydrate metabolic process/hydrolase activity, hydrolyzing O-glycosyl compounds	Non-effector	extr	25	#N/A	#N/A	8.01	5.92	9.05	11.15	12.13	12.37	174.43	103.04	159.29	220.92	24.13	42.37	70.66	38.31	14.53	31.7	27.87	25.35	12.87	7.3	20.68	0	16.75	14.08	0	256.39	0	394.56	0	0	0
FgramPH1_01t00505	FGSG_00185	FGSG_00185	FGRRES_00185	hypothetical protein FGSG_00185					noIPR	null	SignalP-noTM (SIGNALP_EUK)			N/A	cyto_nucl	11	#N/A	#N/A	65.9	59.36	60.67	32.26	33.31	30.74	53	56.39	79.93	50.34	50.49	90.69	53.09	69	39.41	54.83	28.2	36.5	20.27	27.41	7.45	0	24.14	16.05	0	186.25	97.42	0	0	0	DOWN
FgramPH1_01t00507	FGSG_00186	FGSG_00186	FGRRES_00186	homoserine o-acetyltransferase	GO:0004414;GO:0005739;GO:0009086;GO:0019344;GO:0042967	homoserine O-acetyltransferase activity;mitochondrion;methionine biosynthetic process;cysteine biosynthetic process;obsolete acyl-carrier-protein biosynthetic process	EC:2.3.1.31;EC:2.3.1	Homoserine O-acetyltransferase;Acyltransferases	IPR008220;IPR000073;IPR008220;IPR029058;noIPR;noIPR;noIPR;noIPR;noIPR;noIPR;noIPR;IPR029058	Homoserine acetyltransferase;Alpha/beta hydrolase fold-1;Homoserine acetyltransferase;Alpha/Beta hydrolase fold;Alpha/Beta hydrolase fold;Alpha/Beta hydrolase fold;Alpha/Beta hydrolase fold;Alpha/Beta hydrolase fold;Alpha/Beta hydrolase fold;Alpha/Beta hydrolase fold;Alpha/Beta hydrolase fold;Alpha/Beta hydrolase fold	PIRSF000443 (PIRSF);PF00561 (PFAM);TIGR01392 (TIGRFAM);G3DSA:3.40.50.1820 (GENE3D);PTHR10992 (PANTHER);PTHR10992:SF756 (PANTHER);SIGNAL_PEPTIDE_H_REGION (PHOBIUS);NON_CYTOPLASMIC_DOMAIN (PHOBIUS);SIGNAL_PEPTIDE_C_REGION (PHOBIUS);SIGNAL_PEPTIDE (PHOBIUS);SIGNAL_PEPTIDE_N_REGION (PHOBIUS);SSF53474 (SUPERFAMILY)	GO:0005737/GO:0004414/GO:0009086;GO:0005737/GO:0004414/GO:0009086	cytoplasm/homoserine O-acetyltransferase activity/methionine biosynthetic process;cytoplasm/homoserine O-acetyltransferase activity/methionine biosynthetic process	N/A	mito	23	#N/A	I1R9N5#PHI:3910#FgSAT#5518#Fusarium_graminearum#unaffected_pathogenicity	61.41	71.15	68.41	67.59	61.35	65.4	36.06	33.57	35.35	39.75	10.71	24	27.05	36.4	29.28	32.64	34.15	29.11	40.6	32.65	30.99	0	24.56	21.79	0	0	81.26	0	0	0	0
FgramPH1_01t00509	0	FGSG_15702	FGRRES_15702	unnamed protein product										N/A	nucl	23.5	#N/A	#N/A	1.44	1.69	1.81	1.65	1.59	2.59	7.47	6.65	8.38	8.28	1.15	3.46	2.66	1.99	2.77	4.48	2.11	4.05	4.84	5.78	19.83	0	11.74	9.63	0	0	0	0	0	0	0
FgramPH1_01t00511	FGSG_00188	FGSG_00188	FGRRES_00188	pre-mrna-splicing factor isy-1	GO:0000350;GO:0000389;GO:0000974;GO:0005829;GO:0071006;GO:0071007;GO:0071014;GO:0071020	generation of catalytic spliceosome for second transesterification step;mRNA 3'-splice site recognition;Prp19 complex;cytosol;U2-type catalytic step 1 spliceosome;U2-type catalytic step 2 spliceosome;post-mRNA release spliceosomal complex;post-spliceosomal complex			IPR009360;IPR009360;noIPR	Isy1-like splicing;Isy1-like splicing;Isy1-like splicing	PF06246 (PFAM);PTHR13021 (PANTHER);SSF140102 (SUPERFAMILY)			N/A	mito	13	#N/A	#N/A	24.82	24.7	21.99	27.21	25.87	22.25	20.69	17.8	22.93	24.03	7.34	13.98	18.13	13.95	13.2	15.33	18.31	13.84	20.3	29.03	87.11	0	36.58	45.02	0	0	0	0	0	0	0
FgramPH1_01t00513	FGSG_00189	FGSG_00189	FGRRES_00189	oligosaccharyl transferase complex subunit ost4	GO:0000278;GO:0004579;GO:0005635;GO:0008250;GO:0016021;GO:0018279	mitotic cell cycle;dolichyl-diphosphooligosaccharide-protein glycotransferase activity;nuclear envelope;oligosaccharyltransferase complex;integral component of membrane;protein N-linked glycosylation via asparagine	EC:2.4.1.119;EC:2.4.1	Glycosyltransferases;Glycosyltransferases	IPR005013;noIPR;IPR005013;noIPR;noIPR;noIPR;noIPR;noIPR;noIPR;noIPR;noIPR;noIPR;noIPR;noIPR;noIPR	Dolichyl-diphosphooligosaccharide--protein glycosyltransferase 48 kDa subunit;Dolichyl-diphosphooligosaccharide--protein glycosyltransferase 48 kDa subunit;Dolichyl-diphosphooligosaccharide--protein glycosyltransferase 48 kDa subunit;Dolichyl-diphosphooligosaccharide--protein glycosyltransferase 48 kDa subunit;Dolichyl-diphosphooligosaccharide--protein glycosyltransferase 48 kDa subunit;Dolichyl-…	PF03345 (PFAM);PTHR10830:SF0 (PANTHER);PTHR10830 (PANTHER);SIGNAL_PEPTIDE_C_REGION (PHOBIUS);CYTOPLASMIC_DOMAIN (PHOBIUS);SIGNAL_PEPTIDE_N_REGION (PHOBIUS);SIGNAL_PEPTIDE_H_REGION (PHOBIUS);TRANSMEMBRANE (PHOBIUS);SIGNAL_PEPTIDE (PHOBIUS);NON_CYTOPLASMIC_DOMAIN (PHOBIUS);SignalP-noTM (SIGNALP_EUK);SignalP-noTM (SIGNALP_GRAM_NEGATIVE);SignalP-TM (SIGNALP_GRAM_POSITIVE);TMhelix (TMHMM);TMhelix (TMH…	GO:0018279/GO:0005789;GO:0018279/GO:0005789	protein N-linked glycosylation via asparagine/endoplasmic reticulum membrane;protein N-linked glycosylation via asparagine/endoplasmic reticulum membrane	N/A	extr	11	#N/A	#N/A	37.48	40.11	36.11	51.16	50.64	47.61	66.76	61.69	49.63	71.83	18.7	27.2	49.58	46.44	62.5	53.94	68.33	71.49	67.1	66.26	70.03	0	68.9	62.29	0	135.53	141.44	0	0	0	0
FgramPH1_01t00515	FGSG_00190	FGSG_00190	FGRRES_00190	nadh-ubiquinone oxidoreductase kda subunit					noIPR;noIPR;noIPR;noIPR;noIPR;noIPR;noIPR	null;null;null;null;null;null;null	PTHR38488:SF1 (PANTHER);PTHR38488 (PANTHER);TRANSMEMBRANE (PHOBIUS);CYTOPLASMIC_DOMAIN (PHOBIUS);NON_CYTOPLASMIC_DOMAIN (PHOBIUS);PD750912 (PRODOM);TMhelix (TMHMM)			N/A	mito	11	#N/A	#N/A	111.87	128.79	136.79	132.53	125.32	133.16	184.57	171.98	135.74	134.21	49.55	63.21	165.03	209.39	263.6	221.84	148.13	130.72	187.75	132.91	166.37	306.02	98.97	132.2	0	315	0	0	294.79	1199.73	0
FgramPH1_01t00517	FGSG_11703	FGSG_11703	FGRRES_11703	hypothetical protein FOTG_12972	GO:0005515	protein binding			IPR001680;IPR000409;IPR023362;IPR015943;IPR023362;IPR000409;noIPR;IPR013320;IPR000409;noIPR;noIPR;noIPR;noIPR;IPR019775;IPR001680;IPR000409;IPR017986;IPR013320;IPR000409;IPR011993;IPR017986	WD40 repeat;BEACH domain;PH-BEACH domain;WD40/YVTN repeat-like-containing domain;PH-BEACH domain;BEACH domain;BEACH domain;Concanavalin A-like lectin/glucanase domain;BEACH domain;BEACH domain;BEACH domain;BEACH domain;BEACH domain;WD40 repeat, conserved site;WD40 repeat;BEACH domain;WD40-repeat-containing domain;Concanavalin A-like lectin/glucanase domain;BEACH domain;PH domain-like;WD40-repeat-…	SM00320 (SMART);SM01026 (SMART);PF14844 (PFAM);G3DSA:2.130.10.10 (GENE3D);G3DSA:2.30.29.40 (GENE3D);G3DSA:1.10.1540.10 (GENE3D);PF13385 (PFAM);G3DSA:2.60.120.200 (GENE3D);PF02138 (PFAM);PTHR13743:SF84 (PANTHER);PTHR13743:SF84 (PANTHER);PTHR13743 (PANTHER);PTHR13743 (PANTHER);PS00678 (PROSITE_PATTERNS);PS50082 (PROSITE_PROFILES);PS50197 (PROSITE_PROFILES);PS50294 (PROSITE_PROFILES);SSF49899 (SUPER…	GO:0005515;GO:0005515;GO:0005515;GO:0005515;GO:0005515	protein binding;protein binding;protein binding;protein binding;protein binding	N/A	mito	12	#N/A	#N/A	13.94	13.65	13.78	15.73	15.85	13.65	7.45	5.24	8.76	9.93	3.29	6.79	4.97	5.24	5.16	5.43	8.62	12.67	7.47	10.63	18.75	0	15.63	6.9	0	0	0	45.67	0	0	0
FgramPH1_01t00519	FGSG_11704	FGSG_11704	FGRRES_11704	hypothetical protein FGSG_11704										N/A	nucl	13	#N/A	#N/A	1.71	0.83	0	0	0	0.82	5.01	0	0	1.73	0	0.49	0	2.69	1.08	3.16	0	0	0	2.65	0	0	0	0	0	0	0	0	0	0	0
FgramPH1_01t00521	FGSG_00192	FGSG_00192	FGRRES_00192	subtilisin-like proteinase spm1	GO:0004252;GO:0090472	serine-type endopeptidase activity;dibasic protein processing	EC:3.4.21	Acting on peptide bonds (peptidases)	IPR015500;IPR000209;IPR010259;IPR010259;IPR000209;IPR015500;noIPR;IPR022398;IPR023828;noIPR;noIPR;noIPR;noIPR;noIPR;noIPR;noIPR;noIPR;IPR000209;IPR009020	Peptidase S8, subtilisin-related;Peptidase S8/S53 domain;Peptidase S8 propeptide/proteinase inhibitor I9;Peptidase S8 propeptide/proteinase inhibitor I9;Peptidase S8/S53 domain;Peptidase S8, subtilisin-related;Peptidase S8, subtilisin-related;Peptidase S8, subtilisin, His-active site;Peptidase S8, subtilisin, Ser-active site;Peptidase S8, subtilisin, Ser-active site;Peptidase S8, subtilisin, Ser-…	PR00723 (PRINTS);PF00082 (PFAM);PF05922 (PFAM);G3DSA:3.30.70.80 (GENE3D);G3DSA:3.40.50.200 (GENE3D);PTHR10795 (PANTHER);PTHR10795:SF414 (PANTHER);PS00137 (PROSITE_PATTERNS);PS00138 (PROSITE_PATTERNS);SIGNAL_PEPTIDE_H_REGION (PHOBIUS);SIGNAL_PEPTIDE (PHOBIUS);SIGNAL_PEPTIDE_N_REGION (PHOBIUS);SIGNAL_PEPTIDE_C_REGION (PHOBIUS);NON_CYTOPLASMIC_DOMAIN (PHOBIUS);SignalP-TM (SIGNALP_GRAM_POSITIVE);Sign…	GO:0004252/GO:0006508;GO:0004252/GO:0006508;GO:0004252/GO:0006508	serine-type endopeptidase activity/proteolysis;serine-type endopeptidase activity/proteolysis;serine-type endopeptidase activity/proteolysis	N/A	cyto	19.5	#N/A	#N/A	233.35	236.58	231.76	258.11	256.92	271.2	514.42	530.71	794.04	686.15	269.81	532.11	413.98	462.62	391.73	592.81	435.44	380.01	266.91	238.92	275.23	0	437.07	251.7	681.14	705.75	429.24	180.34	548.22	223.11	0
FgramPH1_01t00523	FGSG_00193	FGSG_00193	FGRRES_00193	hypothetical protein FGSG_00193					noIPR	null	SignalP-TM (SIGNALP_GRAM_POSITIVE)			N/A	nucl	17.5	#N/A	#N/A	0.37	0.37	0.27	0.81	0.18	0.27	0.11	0	0.77	0.19	0.05	0.32	0	0.06	0.12	0.18	0.66	2.35	0	0.19	0	0	0	0	0	0	0	0	0	0	0
FgramPH1_01t00525	FGSG_00194	FGSG_00194	FGRRES_00194	hypothetical protein FGSG_00194	GO:0003847;GO:0008247;GO:0016042;GO:0046486	1-alkyl-2-acetylglycerophosphocholine esterase activity;1-alkyl-2-acetylglycerophosphocholine esterase complex;lipid catabolic process;glycerolipid metabolic process	EC:3.1.1.47;EC:3.1.1.1	1-alkyl-2-acetylglycerophosphocholine esterase;Carboxylesterase	IPR016715;IPR029058;IPR005065;noIPR;IPR005065;noIPR;noIPR;noIPR;IPR029058;noIPR	Platelet-activating factor acetylhydrolase, eucaryote;Alpha/Beta hydrolase fold;Platelet-activating factor acetylhydrolase;Platelet-activating factor acetylhydrolase;Platelet-activating factor acetylhydrolase;Platelet-activating factor acetylhydrolase;Platelet-activating factor acetylhydrolase;Platelet-activating factor acetylhydrolase;Alpha/Beta hydrolase fold;Alpha/Beta hydrolase fold	PIRSF018169 (PIRSF);G3DSA:3.40.50.1820 (GENE3D);PF03403 (PFAM);PTHR10272:SF11 (PANTHER);PTHR10272 (PANTHER);CYTOPLASMIC_DOMAIN (PHOBIUS);NON_CYTOPLASMIC_DOMAIN (PHOBIUS);TRANSMEMBRANE (PHOBIUS);SSF53474 (SUPERFAMILY);TMhelix (TMHMM)	GO:0003847;GO:0016042/GO:0003847;GO:0016042/GO:0003847	1-alkyl-2-acetylglycerophosphocholine esterase activity;lipid catabolic process/1-alkyl-2-acetylglycerophosphocholine esterase activity;lipid catabolic process/1-alkyl-2-acetylglycerophosphocholine esterase activity	N/A	cyto_nucl	11.5	#N/A	#N/A	26.94	27.88	31.46	18.18	23.58	19.19	7.38	10.66	20.27	8.95	6.79	8.98	5.29	7.84	9.91	17.52	14.29	15.74	7.39	4.93	5.93	0	5.34	5.38	0	0	0	0	0	0	0
FgramPH1_01t00527	FGSG_00195	FGSG_00195	FGRRES_00195	monocarboxylate transporter 2	GO:0016021;GO:0055085	integral component of membrane;transmembrane transport			noIPR;noIPR;IPR011701;noIPR;noIPR;noIPR;noIPR;noIPR;noIPR;noIPR;noIPR;noIPR;noIPR;noIPR;noIPR;noIPR;noIPR;noIPR;noIPR;noIPR;noIPR;noIPR;noIPR;noIPR;noIPR;noIPR;noIPR;noIPR;noIPR;noIPR;IPR020846;noIPR;noIPR;noIPR;noIPR;noIPR;noIPR;noIPR;noIPR;noIPR;noIPR;noIPR	null;null;Major facilitator superfamily;Major facilitator superfamily;Major facilitator superfamily;Major facilitator superfamily;Major facilitator superfamily;Major facilitator superfamily;Major facilitator superfamily;Major facilitator superfamily;Major facilitator superfamily;Major facilitator superfamily;Major facilitator superfamily;Major facilitator superfamily;Major facilitator superfamily…	G3DSA:1.20.1250.20 (GENE3D);G3DSA:1.20.1250.20 (GENE3D);PF07690 (PFAM);PTHR11360 (PANTHER);PTHR11360:SF120 (PANTHER);TRANSMEMBRANE (PHOBIUS);NON_CYTOPLASMIC_DOMAIN (PHOBIUS);NON_CYTOPLASMIC_DOMAIN (PHOBIUS);CYTOPLASMIC_DOMAIN (PHOBIUS);TRANSMEMBRANE (PHOBIUS);TRANSMEMBRANE (PHOBIUS);TRANSMEMBRANE (PHOBIUS);CYTOPLASMIC_DOMAIN (PHOBIUS);TRANSMEMBRANE (PHOBIUS);TRANSMEMBRANE (PHOBIUS);CYTOPLASMIC_DO…	GO:0016021/GO:0055085	integral component of membrane/transmembrane transport	N/A	plas	26	#N/A	#N/A	2.02	1.83	1.65	2.6	2.12	3.43	0.6	1.11	0.93	2.62	0.41	0.78	1.96	1.88	0.07	1.15	1.6	1.42	2.25	4.56	0	0	8.77	2.37	0	0	0	0	0	0	0
FgramPH1_01t00529	0	FGSG_15056	FGRRES_15056	unnamed protein product					noIPR	null	G3DSA:1.20.5.170 (GENE3D)			N/A	nucl	20	#N/A	#N/A	0	0	2.69	0	0	1.35	1.63	11.47	19.81	1.4	212.97	202.99	33.97	25.75	9.77	20.97	0	0	0	1.45	0	0	0	0	0	0	0	0	0	0	0
FgramPH1_01t00531	0	FGSG_00196	FGRRES_00196_M	hypothetical protein FPSE_06940	GO:0000981;GO:0005634;GO:0006357;GO:0008270	RNA polymerase II transcription factor activity, sequence-specific DNA binding;nucleus;regulation of transcription by RNA polymerase II;zinc ion binding			IPR001138;IPR021858;IPR001138;IPR001138;IPR001138	Zn(2)-C6 fungal-type DNA-binding domain;Fungal transcription factor;Zn(2)-C6 fungal-type DNA-binding domain;Zn(2)-C6 fungal-type DNA-binding domain;Zn(2)-C6 fungal-type DNA-binding domain	G3DSA:4.10.240.10 (GENE3D);PF11951 (PFAM);PS00463 (PROSITE_PATTERNS);PS50048 (PROSITE_PROFILES);SSF57701 (SUPERFAMILY)	GO:0005634/GO:0000981/GO:0006355/GO:0008270;GO:0005634/GO:0000981/GO:0006355/GO:0008270;GO:0005634/GO:0000981/GO:0006355/GO:0008270;GO:0005634/GO:0000981/GO:0006355/GO:0008270	nucleus/RNA polymerase II transcription factor activity, sequence-specific DNA binding/regulation of transcription, DNA-templated/zinc ion binding;nucleus/RNA polymerase II transcription factor activity, sequence-specific DNA binding/regulation of transcription, DNA-templated/zinc ion binding;nucleus/RNA polymerase II transcription factor activity, sequence-specific DNA binding/regulation of tran…	N/A	nucl	11	#N/A	I1R9P3#PHI:1995#GzZC310#5518#Fusarium_graminearum#unaffected_pathogenicity	7.64	7.91	6.77	7.76	12.17	8.01	5.32	3.83	7.59	4.75	10.65	8.37	6.71	7.81	5.2	6.23	9.08	7.29	3.77	6.04	10.2	0	3.68	6.94	49.62	0	0	0	0	0	0
FgramPH1_01t00533	FGSG_00197	FGSG_00197	FGRRES_00197	riboflavin transporter mch5	GO:0016021;GO:0055085	integral component of membrane;transmembrane transport			noIPR;noIPR;IPR011701;noIPR;noIPR;noIPR;noIPR;noIPR;noIPR;noIPR;noIPR;noIPR;noIPR;noIPR;noIPR;noIPR;noIPR;noIPR;noIPR;noIPR;noIPR;noIPR;noIPR;noIPR;noIPR;noIPR;noIPR;noIPR;noIPR;noIPR;IPR020846;IPR020846;noIPR;noIPR;noIPR;noIPR;noIPR;noIPR;noIPR;noIPR;noIPR;noIPR;noIPR;noIPR	null;null;Major facilitator superfamily;Major facilitator superfamily;Major facilitator superfamily;Major facilitator superfamily;Major facilitator superfamily;Major facilitator superfamily;Major facilitator superfamily;Major facilitator superfamily;Major facilitator superfamily;Major facilitator superfamily;Major facilitator superfamily;Major facilitator superfamily;Major facilitator superfamily…	G3DSA:1.20.1250.20 (GENE3D);G3DSA:1.20.1250.20 (GENE3D);PF07690 (PFAM);PTHR11360 (PANTHER);PTHR11360:SF112 (PANTHER);NON_CYTOPLASMIC_DOMAIN (PHOBIUS);CYTOPLASMIC_DOMAIN (PHOBIUS);TRANSMEMBRANE (PHOBIUS);CYTOPLASMIC_DOMAIN (PHOBIUS);TRANSMEMBRANE (PHOBIUS);TRANSMEMBRANE (PHOBIUS);TRANSMEMBRANE (PHOBIUS);CYTOPLASMIC_DOMAIN (PHOBIUS);CYTOPLASMIC_DOMAIN (PHOBIUS);NON_CYTOPLASMIC_DOMAIN (PHOBIUS);TRAN…	GO:0055085/GO:0016021	transmembrane transport/integral component of membrane	N/A	plas	27	#N/A	#N/A	3.37	2.7	2.52	8.86	6.22	8.1	2.5	2.12	1.47	0.17	10.21	9.04	3.12	1.69	4.91	5.97	1.14	0	3.98	5.19	0	0	11.97	6.78	0	0	0	0	0	0	UP
FgramPH1_01t00535	FGSG_00198	FGSG_00198	FGRRES_00198	hypothetical protein FGSG_00198					IPR010281;noIPR	Protein of unknown function DUF885;Protein of unknown function DUF885	PF05960 (PFAM);PTHR33361 (PANTHER)			N/A	nucl	7	#N/A	#N/A	0.26	0	0	0	0	0	17.67	16.69	25.31	23.03	24.32	35.8	15.33	17.23	34.03	30.41	23.96	12.02	10.25	10.25	5.35	0	1.93	3.03	52.04	134.67	0	0	0	0	0
FgramPH1_01t00537	FGSG_00199	FGSG_00199	FGRRES_00199	hypothetical protein FGSG_00199										N/A	cyto	15.5	#N/A	#N/A	0.39	0	0	0.38	0	1.14	92.12	75.29	102.77	84.75	369.51	458.35	257.4	223.45	242.17	338.4	112.51	39.82	37	35.21	16.24	0	8.76	5.53	0	0	209.12	0	0	377.42	0
FgramPH1_01t00539	FGSG_00200	FGSG_00200	FGRRES_00200	choline dehydrogenase	GO:0016614;GO:0050660;GO:0055114	oxidoreductase activity, acting on CH-OH group of donors;flavin adenine dinucleotide binding;oxidation-reduction process			IPR012132;IPR000172;IPR023753;IPR007867;noIPR;noIPR;IPR000172;IPR000172;noIPR;IPR023753	Glucose-methanol-choline oxidoreductase;Glucose-methanol-choline oxidoreductase, N-terminal;FAD/NAD(P)-binding domain;Glucose-methanol-choline oxidoreductase, C-terminal;Glucose-methanol-choline oxidoreductase, C-terminal;Glucose-methanol-choline oxidoreductase, C-terminal;Glucose-methanol-choline oxidoreductase, N-terminal;Glucose-methanol-choline oxidoreductase, N-terminal;Glucose-methanol-chol…	PIRSF000137 (PIRSF);PF00732 (PFAM);G3DSA:3.50.50.60 (GENE3D);PF05199 (PFAM);PTHR11552:SF134 (PANTHER);PTHR11552 (PANTHER);PS00624 (PROSITE_PATTERNS);PS00623 (PROSITE_PATTERNS);SSF54373 (SUPERFAMILY);SSF51905 (SUPERFAMILY)	GO:0016614/GO:0055114/GO:0050660;GO:0016614/GO:0050660/GO:0055114;GO:0016491/GO:0055114;GO:0055114/GO:0016614;GO:0016614/GO:0050660/GO:0055114;GO:0016614/GO:0050660/GO:0055114;GO:0016491/GO:0055114	oxidoreductase activity, acting on CH-OH group of donors/oxidation-reduction process/flavin adenine dinucleotide binding;oxidoreductase activity, acting on CH-OH group of donors/flavin adenine dinucleotide binding/oxidation-reduction process;oxidoreductase activity/oxidation-reduction process;oxidation-reduction process/oxidoreductase activity, acting on CH-OH group of donors;oxidoreductase activ…	N/A	cyto	10.5	#N/A	#N/A	7.35	7.73	7.21	7.81	6.65	6.79	112.29	140.26	96.01	120.56	18.69	31.04	172.66	70.58	154.25	119.63	274.96	306.62	290.98	372.95	294.47	481.05	341.32	351.04	47.75	123.66	257.94	94.81	0	117.29	0
FgramPH1_01t00541	FGSG_00201	FGSG_00201	FGRRES_00201	related to integral membrane protein pth11					noIPR;noIPR;noIPR;noIPR;noIPR;noIPR;noIPR;noIPR;noIPR;noIPR;noIPR;noIPR;noIPR;noIPR;noIPR;noIPR;noIPR;noIPR;noIPR;noIPR;noIPR	null;null;null;null;null;null;null;null;null;null;null;null;null;null;null;null;null;null;null;null;null	PTHR33048:SF2 (PANTHER);PTHR33048 (PANTHER);TRANSMEMBRANE (PHOBIUS);CYTOPLASMIC_DOMAIN (PHOBIUS);TRANSMEMBRANE (PHOBIUS);TRANSMEMBRANE (PHOBIUS);NON_CYTOPLASMIC_DOMAIN (PHOBIUS);TRANSMEMBRANE (PHOBIUS);TRANSMEMBRANE (PHOBIUS);NON_CYTOPLASMIC_DOMAIN (PHOBIUS);TRANSMEMBRANE (PHOBIUS);CYTOPLASMIC_DOMAIN (PHOBIUS);CYTOPLASMIC_DOMAIN (PHOBIUS);NON_CYTOPLASMIC_DOMAIN (PHOBIUS);NON_CYTOPLASMIC_DOMAIN (P…			N/A	plas	23	#N/A	#N/A	8.84	8.73	9	9.23	8.06	7.06	83.39	93.77	62.02	79.11	22.87	38.73	122.08	89.48	173.93	168.78	261.26	241.62	194.79	220.15	215.13	174.48	225.98	248.03	0	358.93	281.52	0	167.49	170.42	0
FgramPH1_01t00543	0	FGSG_15703	FGRRES_15703	interferon-regulated resistance gtp-binding protein	GO:0003924;GO:0005525;GO:0008152	GTPase activity;GTP binding;metabolic process	EC:3.6.1;EC:3.6.1.15	Acting on acid anhydrides;Nucleoside-triphosphate phosphatase	IPR022812;IPR001401;IPR027417;IPR022812;IPR000375;noIPR;IPR022812;IPR020850;IPR030381;IPR027417	Dynamin superfamily;Dynamin, GTPase domain;P-loop containing nucleoside triphosphate hydrolase;Dynamin superfamily;Dynamin central domain;Dynamin central domain;Dynamin superfamily;GTPase effector domain;Dynamin-type guanine nucleotide-binding (G) domain;P-loop containing nucleoside triphosphate hydrolase	PR00195 (PRINTS);SM00053 (SMART);G3DSA:3.40.50.300 (GENE3D);PF00350 (PFAM);PF01031 (PFAM);PTHR11566:SF70 (PANTHER);PTHR11566 (PANTHER);PS51388 (PROSITE_PROFILES);PS51718 (PROSITE_PROFILES);SSF52540 (SUPERFAMILY)	GO:0005525/GO:0003924;GO:0005525;GO:0005525	GTP binding/GTPase activity;GTP binding;GTP binding	N/A	cyto	12	#N/A	#N/A	0.76	0.85	0.94	1.02	1.2	1.02	7.8	7.59	5.68	9.75	0.61	1.28	6.13	2.89	7.18	6.5	9.24	3.95	7.97	9.83	15.41	0	9.22	10.84	0	0	0	0	0	0	0
FgramPH1_01t00545	FGSG_11706	FGSG_11706	FGRRES_11706	hypothetical protein FGSG_11706					noIPR	null	PTHR34724 (PANTHER)			N/A	mito	22	#N/A	#N/A	9.8	10.04	6.01	9.35	7.8	10.3	0.52	0	0	0	14	12.26	0	7.88	1.63	2.4	0	10.3	0	0	0	0	1.45	0	0	0	0	0	0	0	0
FgramPH1_01t00547	FGSG_11707	FGSG_11707	FGRRES_11707	hypothetical protein FGSG_11707					IPR010699;noIPR;noIPR;noIPR;noIPR;noIPR;noIPR;noIPR;noIPR;noIPR;noIPR;noIPR;noIPR;noIPR;noIPR;noIPR;noIPR;noIPR;noIPR;noIPR	Protein of unknown function DUF1275;Protein of unknown function DUF1275;Protein of unknown function DUF1275;Protein of unknown function DUF1275;Protein of unknown function DUF1275;Protein of unknown function DUF1275;Protein of unknown function DUF1275;Protein of unknown function DUF1275;Protein of unknown function DUF1275;Protein of unknown function DUF1275;Protein of unknown function DUF1275;Pro…	PF06912 (PFAM);PTHR37488:SF2 (PANTHER);PTHR37488 (PANTHER);TRANSMEMBRANE (PHOBIUS);CYTOPLASMIC_DOMAIN (PHOBIUS);TRANSMEMBRANE (PHOBIUS);CYTOPLASMIC_DOMAIN (PHOBIUS);NON_CYTOPLASMIC_DOMAIN (PHOBIUS);CYTOPLASMIC_DOMAIN (PHOBIUS);TRANSMEMBRANE (PHOBIUS);TRANSMEMBRANE (PHOBIUS);NON_CYTOPLASMIC_DOMAIN (PHOBIUS);TRANSMEMBRANE (PHOBIUS);TRANSMEMBRANE (PHOBIUS);CYTOPLASMIC_DOMAIN (PHOBIUS);NON_CYTOPLASMI…			N/A	plas	15	#N/A	#N/A	0	0	0	0	0.3	0	1.11	1.46	0.28	0.32	0.15	0.18	0	0	0.68	0.35	1.47	0	0	1.3	0	0	0	0	0	0	0	0	0	0	0
FgramPH1_01t00549	FGSG_00203	FGSG_00203	FGRRES_00203	het domain-containing protein					IPR010730;noIPR;noIPR	Heterokaryon incompatibility;Heterokaryon incompatibility;Heterokaryon incompatibility	PF06985 (PFAM);PTHR10622 (PANTHER);PTHR10622:SF10 (PANTHER)			N/A	cysk	10	#N/A	#N/A	4.18	4.57	4.54	5.24	3.71	4.38	2.57	1.49	2.28	3.76	0.5	0.07	2.85	0.37	5.02	2.1	5.9	3.82	2.05	3.3	0	0	0	2.65	0	0	0	0	0	0	0
FgramPH1_01t00551	0	FGSG_11708	FGRRES_11708	transcriptional regulatory protein	GO:0000981;GO:0003677;GO:0005515;GO:0005634;GO:0006357;GO:0008270;GO:0043531	RNA polymerase II transcription factor activity, sequence-specific DNA binding;DNA binding;protein binding;nucleus;regulation of transcription by RNA polymerase II;zinc ion binding;ADP binding			IPR019734;IPR007219;IPR027417;IPR011990;IPR011990;IPR007219;IPR011990;noIPR;noIPR;noIPR;noIPR;noIPR;IPR019734;IPR019734;IPR019734;IPR013026;IPR019734;IPR019734;IPR019734;IPR011990;IPR011990;IPR027417;IPR011990	Tetratricopeptide repeat;Transcription factor domain, fungi;P-loop containing nucleoside triphosphate hydrolase;Tetratricopeptide-like helical domain;Tetratricopeptide-like helical domain;Transcription factor domain, fungi;Tetratricopeptide-like helical domain;Tetratricopeptide-like helical domain;Tetratricopeptide-like helical domain;Tetratricopeptide-like helical domain;Tetratricopeptide-like h…	SM00028 (SMART);SM00906 (SMART);G3DSA:3.40.50.300 (GENE3D);G3DSA:1.25.40.10 (GENE3D);G3DSA:1.25.40.10 (GENE3D);PF04082 (PFAM);G3DSA:1.25.40.10 (GENE3D);PF13424 (PFAM);PTHR19959 (PANTHER);TRANSMEMBRANE (PHOBIUS);CYTOPLASMIC_DOMAIN (PHOBIUS);NON_CYTOPLASMIC_DOMAIN (PHOBIUS);PS50005 (PROSITE_PROFILES);PS50005 (PROSITE_PROFILES);PS50005 (PROSITE_PROFILES);PS50293 (PROSITE_PROFILES);PS50005 (PROSITE_P…	GO:0005515;GO:0005634/GO:0003677/GO:0006351/GO:0008270;GO:0005515;GO:0005515;GO:0005634/GO:0003677/GO:0006351/GO:0008270;GO:0005515;GO:0005515;GO:0005515;GO:0005515;GO:0005515;GO:0005515;GO:0005515;GO:0005515;GO:0005515;GO:0005515;GO:0005515	protein binding;nucleus/DNA binding/transcription, DNA-templated/zinc ion binding;protein binding;protein binding;nucleus/DNA binding/transcription, DNA-templated/zinc ion binding;protein binding;protein binding;protein binding;protein binding;protein binding;protein binding;protein binding;protein binding;protein binding;protein binding;protein binding	N/A	cyto	8	#N/A	#N/A	0.35	0.1	0.24	0.29	0.24	0.15	0.36	0.14	0.05	0.16	0.05	0.09	0.29	0.33	0.07	0.23	0.24	0	0.14	0.62	0	0	0.37	0.7	0	0	0	0	0	0	0
FgramPH1_01t00553	FGSG_00205	FGSG_00205	FGRRES_00205	beta transducin-like protein het-e2c*40	GO:0005515	protein binding			IPR020472;IPR001680;noIPR;IPR031359;IPR015943;IPR001680;IPR015943;IPR015943;noIPR;IPR019775;IPR001680;IPR007111;IPR017986;IPR017986;IPR011047	G-protein beta WD-40 repeat;WD40 repeat;WD40 repeat;NWD NACHT-NTPase, N-terminal;WD40/YVTN repeat-like-containing domain;WD40 repeat;WD40/YVTN repeat-like-containing domain;WD40/YVTN repeat-like-containing domain;WD40/YVTN repeat-like-containing domain;WD40 repeat, conserved site;WD40 repeat;NACHT nucleoside triphosphatase;WD40-repeat-containing domain;WD40-repeat-containing domain;Quinoprotein a…	PR00320 (PRINTS);SM00320 (SMART);PF05729 (PFAM);PF17100 (PFAM);G3DSA:2.130.10.10 (GENE3D);PF00400 (PFAM);G3DSA:2.130.10.10 (GENE3D);G3DSA:2.130.10.10 (GENE3D);PTHR22847 (PANTHER);PS00678 (PROSITE_PATTERNS);PS50082 (PROSITE_PROFILES);PS50837 (PROSITE_PROFILES);PS50294 (PROSITE_PROFILES);SSF50978 (SUPERFAMILY);SSF50998 (SUPERFAMILY)	GO:0005515;GO:0005515;GO:0005515;GO:0005515;GO:0005515;GO:0005515;GO:0005515;GO:0005515	protein binding;protein binding;protein binding;protein binding;protein binding;protein binding;protein binding;protein binding	N/A	nucl	15.5	#N/A	#N/A	#N/A	#N/A	#N/A	#N/A	#N/A	#N/A	0.19	0.05	0.14	0.38	0.15	0.03	0.1	0.24	0	0	0	0.44	0.1	0	0	0	0	0	0	0	0	0	0	0	#N/A
FgramPH1_01t00555	0	FGSG_15704	FGRRES_15704	hypothetical protein FG05_00206	GO:0003950;GO:0008152	NAD+ ADP-ribosyltransferase activity;metabolic process	EC:2.4.2.30	NAD(+) ADP-ribosyltransferase	noIPR;noIPR;noIPR;noIPR	null;null;null;null	NON_CYTOPLASMIC_DOMAIN (PHOBIUS);TRANSMEMBRANE (PHOBIUS);CYTOPLASMIC_DOMAIN (PHOBIUS);TMhelix (TMHMM)			N/A	extr	25	#N/A	#N/A	0.75	2.72	1.23	1.22	2.92	2.19	9.59	7.07	8.5	8.85	7.37	4.95	5.34	4.11	4.42	4.37	3.57	4.24	5.74	7.06	41.51	0	3.73	8.24	0	0	0	0	0	0	0
FgramPH1_01t00557	FGSG_11710	FGSG_11710	FGRRES_11710	hypothetical protein FGSG_11710	GO:0003950;GO:0008152	NAD+ ADP-ribosyltransferase activity;metabolic process	EC:2.4.2.30	NAD(+) ADP-ribosyltransferase	IPR012317;IPR012317;noIPR;noIPR;noIPR	Poly(ADP-ribose) polymerase, catalytic domain;Poly(ADP-ribose) polymerase, catalytic domain;Poly(ADP-ribose) polymerase, catalytic domain;Poly(ADP-ribose) polymerase, catalytic domain;Poly(ADP-ribose) polymerase, catalytic domain	G3DSA:3.90.228.10 (GENE3D);PF00644 (PFAM);PTHR31681:SF1 (PANTHER);PTHR31681 (PANTHER);SSF56399 (SUPERFAMILY)	GO:0003950;GO:0003950	NAD+ ADP-ribosyltransferase activity;NAD+ ADP-ribosyltransferase activity	N/A	mito	11	#N/A	#N/A	#N/A	#N/A	#N/A	#N/A	#N/A	#N/A	0	0	0	0	0.37	0	0	0	0	0	0	0	0	0	0	0	0	0	0	0	0	0	0	0	#N/A
FgramPH1_01t00559	FGSG_00207	FGSG_00207	FGRRES_00207	hypothetical protein FG05_00207					noIPR	null	SignalP-TM (SIGNALP_GRAM_POSITIVE)			N/A	mito	21.5	#N/A	#N/A	12.8	14.03	9.77	12.32	12.66	12.61	61.75	51.94	45.16	72.8	24.01	23.83	46.16	17.54	25.09	31.2	29.66	33.21	29.45	31.23	91.54	0	29.45	31.42	105.8	0	0	0	0	0	0
FgramPH1_01t00561	0	FGSG_15705	FGRRES_15705	neuropathy target esterase	GO:0004622;GO:0005789;GO:0009395	lysophospholipase activity;endoplasmic reticulum membrane;phospholipid catabolic process	EC:3.1.1.5;EC:3.1.1;EC:3.1.1.1	Lysophospholipase;Acting on ester bonds;Carboxylesterase	IPR000595;noIPR;IPR002641;IPR014710;IPR014710;noIPR;noIPR;IPR000595;IPR018490;IPR018490;IPR016035	Cyclic nucleotide-binding domain;Cyclic nucleotide-binding domain;Patatin/Phospholipase A2-related;RmlC-like jelly roll fold;RmlC-like jelly roll fold;RmlC-like jelly roll fold;RmlC-like jelly roll fold;Cyclic nucleotide-binding domain;Cyclic nucleotide-binding-like;Cyclic nucleotide-binding-like;Acyl transferase/acyl hydrolase/lysophospholipase	PF00027 (PFAM);G3DSA:3.40.1090.10 (GENE3D);PF01734 (PFAM);G3DSA:2.60.120.10 (GENE3D);G3DSA:2.60.120.10 (GENE3D);PTHR14226:SF29 (PANTHER);PTHR14226 (PANTHER);PS50042 (PROSITE_PROFILES);SSF51206 (SUPERFAMILY);SSF51206 (SUPERFAMILY);SSF52151 (SUPERFAMILY)	GO:0006629;GO:0008152	lipid metabolic process;metabolic process	N/A	nucl	10	#N/A	#N/A	#N/A	#N/A	#N/A	#N/A	#N/A	#N/A	0.24	0.38	0.49	0.98	0.53	0.35	0.13	0.4	0.42	0.15	0	0	0.26	0.35	0	0	0	0	0	0	0	0	0	0	#N/A
FgramPH1_01t00563	FGSG_11711	FGSG_11711	FGRRES_11711	hypothetical protein FGSG_11711										N/A	nucl	18.5	#N/A	#N/A	#N/A	#N/A	#N/A	#N/A	#N/A	#N/A	#N/A	#N/A	#N/A	#N/A	#N/A	#N/A	#N/A	#N/A	#N/A	#N/A	#N/A	#N/A	#N/A	#N/A	#N/A	#N/A	#N/A	#N/A	#N/A	#N/A	#N/A	#N/A	#N/A	#N/A	#N/A
FgramPH1_01t00565	FGSG_11712	FGSG_11712	FGRRES_11712	hypothetical protein FGSG_11712										N/A	nucl	20	#N/A	#N/A	#N/A	#N/A	#N/A	#N/A	#N/A	#N/A	#N/A	#N/A	#N/A	#N/A	#N/A	#N/A	#N/A	#N/A	#N/A	#N/A	#N/A	#N/A	#N/A	#N/A	#N/A	#N/A	#N/A	#N/A	#N/A	#N/A	#N/A	#N/A	#N/A	#N/A	#N/A
FgramPH1_01t00567	FGSG_00209	FGSG_00209	FGRRES_00209	hypothetical protein FGSG_00209					noIPR;noIPR;noIPR;noIPR;noIPR;noIPR;noIPR;noIPR;noIPR;noIPR;noIPR	null;null;null;null;null;null;null;null;null;null;null	G3DSA:2.120.10.70 (GENE3D);SIGNAL_PEPTIDE_H_REGION (PHOBIUS);SIGNAL_PEPTIDE_N_REGION (PHOBIUS);CYTOPLASMIC_DOMAIN (PHOBIUS);SIGNAL_PEPTIDE_C_REGION (PHOBIUS);SIGNAL_PEPTIDE (PHOBIUS);TRANSMEMBRANE (PHOBIUS);NON_CYTOPLASMIC_DOMAIN (PHOBIUS);SignalP-noTM (SIGNALP_EUK);SSF89372 (SUPERFAMILY);TMhelix (TMHMM)			N/A	extr	24	#N/A	#N/A	4.33	3.73	3.97	5.01	5.95	4.75	23.27	13.95	25.41	27.35	2.62	3.57	15.74	9.58	5.27	12.31	6.64	5.9	3.87	4.23	0	0	13.54	9.83	0	0	0	334.46	0	0	0
FgramPH1_01t00569	0	FGSG_15706	FGRRES_15706	unnamed protein product					noIPR;noIPR;noIPR;noIPR;noIPR;noIPR;noIPR;noIPR	null;null;null;null;null;null;null;null	SIGNAL_PEPTIDE (PHOBIUS);NON_CYTOPLASMIC_DOMAIN (PHOBIUS);SIGNAL_PEPTIDE_C_REGION (PHOBIUS);SIGNAL_PEPTIDE_N_REGION (PHOBIUS);SIGNAL_PEPTIDE_H_REGION (PHOBIUS);SignalP-noTM (SIGNALP_GRAM_NEGATIVE);SignalP-noTM (SIGNALP_EUK);SignalP-TM (SIGNALP_GRAM_POSITIVE)			Non-effector	extr	21	#N/A	#N/A	#N/A	#N/A	#N/A	#N/A	#N/A	#N/A	0	1.02	0	0	0	0	1.05	0.89	0	0.1	0	0	0	0.56	0	0	0	0	0	0	0	0	0	0	#N/A
FgramPH1_01t00571	FGSG_00211	FGSG_00211	FGRRES_00211	protein rta1	GO:0006950;GO:0016021	response to stress;integral component of membrane			IPR007568;noIPR;noIPR;noIPR;noIPR;noIPR;noIPR;noIPR;noIPR;noIPR;noIPR;noIPR;noIPR;noIPR;noIPR;noIPR;noIPR;noIPR;noIPR;noIPR;noIPR;noIPR;noIPR;noIPR;noIPR	RTA-like protein;RTA-like protein;RTA-like protein;RTA-like protein;RTA-like protein;RTA-like protein;RTA-like protein;RTA-like protein;RTA-like protein;RTA-like protein;RTA-like protein;RTA-like protein;RTA-like protein;RTA-like protein;RTA-like protein;RTA-like protein;RTA-like protein;RTA-like protein;RTA-like protein;RTA-like protein;RTA-like protein;RTA-like protein;RTA-like protein;RTA-like…	PF04479 (PFAM);PTHR31465 (PANTHER);PTHR31465:SF1 (PANTHER);NON_CYTOPLASMIC_DOMAIN (PHOBIUS);NON_CYTOPLASMIC_DOMAIN (PHOBIUS);TRANSMEMBRANE (PHOBIUS);NON_CYTOPLASMIC_DOMAIN (PHOBIUS);CYTOPLASMIC_DOMAIN (PHOBIUS);TRANSMEMBRANE (PHOBIUS);TRANSMEMBRANE (PHOBIUS);TRANSMEMBRANE (PHOBIUS);NON_CYTOPLASMIC_DOMAIN (PHOBIUS);CYTOPLASMIC_DOMAIN (PHOBIUS);CYTOPLASMIC_DOMAIN (PHOBIUS);CYTOPLASMIC_DOMAIN (PHOBI…	GO:0006950/GO:0016021	response to stress/integral component of membrane	N/A	plas	19	#N/A	#N/A	#N/A	#N/A	#N/A	#N/A	#N/A	#N/A	#N/A	#N/A	#N/A	#N/A	#N/A	#N/A	#N/A	#N/A	#N/A	#N/A	#N/A	#N/A	#N/A	#N/A	#N/A	#N/A	#N/A	#N/A	#N/A	#N/A	#N/A	#N/A	#N/A	#N/A	#N/A
FgramPH1_01t00573	0	FGSG_15707	FGRRES_15707_M	unnamed protein product	GO:0000981;GO:0005634;GO:0006357;GO:0008270	RNA polymerase II transcription factor activity, sequence-specific DNA binding;nucleus;regulation of transcription by RNA polymerase II;zinc ion binding			IPR001138;IPR001138;IPR001138;noIPR;noIPR;IPR001138;IPR001138;IPR001138	Zn(2)-C6 fungal-type DNA-binding domain;Zn(2)-C6 fungal-type DNA-binding domain;Zn(2)-C6 fungal-type DNA-binding domain;Zn(2)-C6 fungal-type DNA-binding domain;Zn(2)-C6 fungal-type DNA-binding domain;Zn(2)-C6 fungal-type DNA-binding domain;Zn(2)-C6 fungal-type DNA-binding domain;Zn(2)-C6 fungal-type DNA-binding domain	SM00066 (SMART);G3DSA:4.10.240.10 (GENE3D);PF00172 (PFAM);PTHR31263:SF12 (PANTHER);PTHR31263 (PANTHER);PS00463 (PROSITE_PATTERNS);PS50048 (PROSITE_PROFILES);SSF57701 (SUPERFAMILY)	GO:0008270/GO:0000981/GO:0005634/GO:0006355;GO:0008270/GO:0000981/GO:0005634/GO:0006355;GO:0008270/GO:0000981/GO:0005634/GO:0006355;GO:0008270/GO:0000981/GO:0005634/GO:0006355;GO:0008270/GO:0000981/GO:0005634/GO:0006355;GO:0008270/GO:0000981/GO:0005634/GO:0006355	zinc ion binding/RNA polymerase II transcription factor activity, sequence-specific DNA binding/nucleus/regulation of transcription, DNA-templated;zinc ion binding/RNA polymerase II transcription factor activity, sequence-specific DNA binding/nucleus/regulation of transcription, DNA-templated;zinc ion binding/RNA polymerase II transcription factor activity, sequence-specific DNA binding/nucleus/r…	N/A	nucl	10	#N/A	#N/A	1.84	5.18	3.85	3.81	4.07	5.09	0	1.48	0.48	0.54	0.51	0.76	0	0	0	0.2	0	0	0.5	0	10.85	0	0	1.23	0	0	0	0	0	0	0
FgramPH1_01t00575	FGSG_00213	FGSG_00213	FGRRES_00213	alcohol dehydrogenase bli-4-like protein	GO:0016491;GO:0055114	oxidoreductase activity;oxidation-reduction process			IPR002347;IPR002198;IPR016040;noIPR;noIPR;IPR016040	Glucose/ribitol dehydrogenase;Short-chain dehydrogenase/reductase SDR;NAD(P)-binding domain;NAD(P)-binding domain;NAD(P)-binding domain;NAD(P)-binding domain	PR00081 (PRINTS);PF00106 (PFAM);G3DSA:3.40.50.720 (GENE3D);PTHR24320:SF60 (PANTHER);PTHR24320 (PANTHER);SSF51735 (SUPERFAMILY)	GO:0016491/GO:0008152	oxidoreductase activity/metabolic process	N/A	cyto	24	#N/A	#N/A	0	0	0	0.49	0	0	0	0.96	0	0.79	0	0.15	0	0	0	0.19	0	0	0	0	0	0	1.9	0	0	0	0	0	0	0	0
FgramPH1_01t00577	FGSG_00214	FGSG_00214	FGRRES_00214	type vi secretion system vgr family protein										N/A	nucl	17.5	#N/A	#N/A	2.7	2.66	5.56	3.48	5.23	7.55	3.57	1.68	2.46	3.72	2.05	2.26	2.89	3.52	3.55	5.66	4.26	2.53	2.57	3.43	0	0	2.23	4.21	0	0	0	0	0	0	0
FgramPH1_01t00579	0	FGSG_15708	FGRRES_15708_M	hybrid signal transduction histidine kinase k	GO:0000160;GO:0005622	phosphorelay signal transduction system;intracellular			IPR001789;noIPR;IPR001789;noIPR;noIPR;noIPR;noIPR;noIPR;noIPR;noIPR;IPR001789;IPR011006	Signal transduction response regulator, receiver domain;Signal transduction response regulator, receiver domain;Signal transduction response regulator, receiver domain;Signal transduction response regulator, receiver domain;Signal transduction response regulator, receiver domain;Signal transduction response regulator, receiver domain;Signal transduction response regulator, receiver domain;Signal …	SM00448 (SMART);G3DSA:3.40.50.2300 (GENE3D);PF00072 (PFAM);PTHR24423:SF414 (PANTHER);PTHR24423 (PANTHER);SIGNAL_PEPTIDE (PHOBIUS);SIGNAL_PEPTIDE_H_REGION (PHOBIUS);SIGNAL_PEPTIDE_N_REGION (PHOBIUS);NON_CYTOPLASMIC_DOMAIN (PHOBIUS);SIGNAL_PEPTIDE_C_REGION (PHOBIUS);PS50110 (PROSITE_PROFILES);SSF52172 (SUPERFAMILY)	GO:0000160;GO:0000160;GO:0000160	phosphorelay signal transduction system;phosphorelay signal transduction system;phosphorelay signal transduction system	N/A	mito	13	#N/A	#N/A	0.35	1.37	1.36	3.04	2.71	5.06	3.32	0.33	2.54	2.16	20.84	12.51	0	6.11	1.98	1.58	0.82	0	1.32	1.09	0	0	2.59	1.63	0	0	0	0	0	0	UP
FgramPH1_01t00581	FGSG_00216	FGSG_00216	FGRRES_00216	hypothetical protein FGSG_00216					IPR027377	Zinc-binding domain	PF13695 (PFAM)			N/A	nucl	13	#N/A	#N/A	#N/A	#N/A	#N/A	#N/A	#N/A	#N/A	0	0	0	0	0	0.75	0	0	0	0	0	0	0	0	0	0	0	0	0	0	0	0	0	0	#N/A
FgramPH1_01t00583	FGSG_00217	FGSG_00217	FGRRES_00217	hypothetical protein FGSG_00217	GO:0000981;GO:0003677;GO:0005634;GO:0006357;GO:0008270	RNA polymerase II transcription factor activity, sequence-specific DNA binding;DNA binding;nucleus;regulation of transcription by RNA polymerase II;zinc ion binding			IPR007219;IPR001138;IPR007219;IPR001138;IPR001138;noIPR;noIPR;IPR001138;IPR001138	Transcription factor domain, fungi;Zn(2)-C6 fungal-type DNA-binding domain;Transcription factor domain, fungi;Zn(2)-C6 fungal-type DNA-binding domain;Zn(2)-C6 fungal-type DNA-binding domain;Zn(2)-C6 fungal-type DNA-binding domain;Zn(2)-C6 fungal-type DNA-binding domain;Zn(2)-C6 fungal-type DNA-binding domain;Zn(2)-C6 fungal-type DNA-binding domain	SM00906 (SMART);SM00066 (SMART);PF04082 (PFAM);PF00172 (PFAM);G3DSA:4.10.240.10 (GENE3D);PTHR31001:SF54 (PANTHER);PTHR31001 (PANTHER);PS50048 (PROSITE_PROFILES);SSF57701 (SUPERFAMILY)	GO:0006351/GO:0008270/GO:0005634/GO:0003677;GO:0006355/GO:0008270/GO:0000981/GO:0005634;GO:0006351/GO:0008270/GO:0005634/GO:0003677;GO:0006355/GO:0008270/GO:0000981/GO:0005634;GO:0006355/GO:0008270/GO:0000981/GO:0005634;GO:0006355/GO:0008270/GO:0000981/GO:0005634;GO:0006355/GO:0008270/GO:0000981/GO:0005634	transcription, DNA-templated/zinc ion binding/nucleus/DNA binding;regulation of transcription, DNA-templated/zinc ion binding/RNA polymerase II transcription factor activity, sequence-specific DNA binding/nucleus;transcription, DNA-templated/zinc ion binding/nucleus/DNA binding;regulation of transcription, DNA-templated/zinc ion binding/RNA polymerase II transcription factor activity, sequence-sp…	N/A	nucl	15	#N/A	I1R9R2#PHI:1996#GzZC311#5518#Fusarium_graminearum#unaffected_pathogenicity	3.98	3.52	4.01	5.07	4.56	4.88	4.9	2.47	4.04	3.71	1.71	3.04	2.65	2.7	2.79	2.43	3.23	6.19	2.6	3.82	4.33	0	6.25	1.97	0	0	0	0	0	0	0
FgramPH1_01t00585	FGSG_00218	FGSG_00218	FGRRES_00218	hypothetical protein FGSG_00218	GO:0005634;GO:0005829;GO:0006508;GO:0008237;GO:0016805;GO:0046872	nucleus;cytosol;proteolysis;metallopeptidase activity;dipeptidase activity;metal ion binding	EC:3.4.13	Acting on peptide bonds (peptidases)	IPR008257;noIPR;noIPR;IPR008257;IPR008257;IPR032466	Renal dipeptidase family;Renal dipeptidase family;Renal dipeptidase family;Renal dipeptidase family;Renal dipeptidase family;Metal-dependent hydrolase	PF01244 (PFAM);G3DSA:3.20.20.140 (GENE3D);PTHR10443:SF12 (PANTHER);PTHR10443 (PANTHER);PS51365 (PROSITE_PROFILES);SSF51556 (SUPERFAMILY)	GO:0006508/GO:0016805;GO:0006508/GO:0016805;GO:0006508/GO:0016805	proteolysis/dipeptidase activity;proteolysis/dipeptidase activity;proteolysis/dipeptidase activity	N/A	cyto	11	#N/A	#N/A	0	0	0.18	0.18	0	0	2.9	2.63	1.37	2.13	4.03	4.54	3.61	0.98	1.65	3.81	6.19	0	0.89	3.11	0	0	0	4.37	0	0	0	0	0	0	0
FgramPH1_01t00587	FGSG_00219	FGSG_00219	FGRRES_00219	dal5-allantoate and ureidosuccinate permease	GO:0016021;GO:0055085	integral component of membrane;transmembrane transport			IPR011701;noIPR;noIPR;noIPR;noIPR;noIPR;noIPR;noIPR;noIPR;noIPR;noIPR;noIPR;noIPR;noIPR;noIPR;noIPR;noIPR;noIPR;noIPR;noIPR;noIPR;noIPR;noIPR;noIPR;noIPR;noIPR;noIPR;noIPR;IPR020846;noIPR;noIPR;noIPR;noIPR;noIPR;noIPR;noIPR;noIPR;noIPR;noIPR;noIPR	Major facilitator superfamily;Major facilitator superfamily;Major facilitator superfamily;Major facilitator superfamily;Major facilitator superfamily;Major facilitator superfamily;Major facilitator superfamily;Major facilitator superfamily;Major facilitator superfamily;Major facilitator superfamily;Major facilitator superfamily;Major facilitator superfamily;Major facilitator superfamily;Major fac…	PF07690 (PFAM);G3DSA:1.20.1250.20 (GENE3D);G3DSA:1.20.1250.20 (GENE3D);PTHR11662 (PANTHER);PTHR11662:SF241 (PANTHER);TRANSMEMBRANE (PHOBIUS);TRANSMEMBRANE (PHOBIUS);TRANSMEMBRANE (PHOBIUS);NON_CYTOPLASMIC_DOMAIN (PHOBIUS);NON_CYTOPLASMIC_DOMAIN (PHOBIUS);TRANSMEMBRANE (PHOBIUS);CYTOPLASMIC_DOMAIN (PHOBIUS);NON_CYTOPLASMIC_DOMAIN (PHOBIUS);TRANSMEMBRANE (PHOBIUS);TRANSMEMBRANE (PHOBIUS);CYTOPLASMI…	GO:0016021/GO:0055085	integral component of membrane/transmembrane transport	N/A	plas	27	#N/A	#N/A	0	0	0	0	0	0.45	6.99	5.12	4.87	7.87	4.19	6.54	4.89	3.58	7.64	17.77	13.85	3.36	9.36	9.12	0	0	3.49	3.66	0	0	0	124.43	0	0	0
FgramPH1_01t00589	FGSG_00220	FGSG_00220	FGRRES_00220	related to sodium-dependent serotonin transporter	GO:0005328;GO:0006812;GO:0006836;GO:0016021;GO:0055085	neurotransmitter:sodium symporter activity;cation transport;neurotransmitter transport;integral component of membrane;transmembrane transport			IPR000175;IPR000175;IPR000175;noIPR;noIPR;noIPR;noIPR;noIPR;noIPR;noIPR;noIPR;noIPR;noIPR;noIPR;noIPR;noIPR;noIPR;noIPR;noIPR;noIPR;noIPR;noIPR;noIPR;noIPR;noIPR;noIPR;noIPR;noIPR;noIPR;noIPR;noIPR;noIPR;noIPR;IPR000175;noIPR;noIPR;noIPR;noIPR;noIPR;noIPR;noIPR;noIPR;noIPR;noIPR;noIPR;noIPR;noIPR;noIPR;noIPR	Sodium:neurotransmitter symporter;Sodium:neurotransmitter symporter;Sodium:neurotransmitter symporter;Sodium:neurotransmitter symporter;Sodium:neurotransmitter symporter;Sodium:neurotransmitter symporter;Sodium:neurotransmitter symporter;Sodium:neurotransmitter symporter;Sodium:neurotransmitter symporter;Sodium:neurotransmitter symporter;Sodium:neurotransmitter symporter;Sodium:neurotransmitter s…	PR00176 (PRINTS);PF00209 (PFAM);PTHR11616 (PANTHER);PTHR11616:SF11 (PANTHER);CYTOPLASMIC_DOMAIN (PHOBIUS);TRANSMEMBRANE (PHOBIUS);CYTOPLASMIC_DOMAIN (PHOBIUS);TRANSMEMBRANE (PHOBIUS);NON_CYTOPLASMIC_DOMAIN (PHOBIUS);TRANSMEMBRANE (PHOBIUS);CYTOPLASMIC_DOMAIN (PHOBIUS);CYTOPLASMIC_DOMAIN (PHOBIUS);TRANSMEMBRANE (PHOBIUS);TRANSMEMBRANE (PHOBIUS);NON_CYTOPLASMIC_DOMAIN (PHOBIUS);CYTOPLASMIC_DOMAIN (…	GO:0005328/GO:0016021/GO:0006836;GO:0005328/GO:0016021/GO:0006836;GO:0005328/GO:0016021/GO:0006836;GO:0005328/GO:0016021/GO:0006836	neurotransmitter:sodium symporter activity/integral component of membrane/neurotransmitter transport;neurotransmitter:sodium symporter activity/integral component of membrane/neurotransmitter transport;neurotransmitter:sodium symporter activity/integral component of membrane/neurotransmitter transport;neurotransmitter:sodium symporter activity/integral component of membrane/neurotransmitter trans…	N/A	plas	21	#N/A	#N/A	0	0.11	0	0	0.11	0	8.89	8.22	9.82	11.47	2.86	5.57	3.82	7.12	3.05	3.94	0.52	0	0.31	0.23	0	0	0	0	0	0	0	0	0	0	0
FgramPH1_01t00591	0	FGSG_15709	FGRRES_15709	unnamed protein product										N/A	nucl	8.5	#N/A	#N/A	0	0.35	0.17	0	0.51	0	270.21	208.43	426.54	331.46	242.72	128.27	93.02	192.74	45.85	82.43	28.87	19.36	0.67	1.1	0	0	6.57	0	212.04	0	0	140.1	340.55	692.99	0
FgramPH1_01t00593	FGSG_00222	FGSG_00222	FGRRES_00222	hypothetical protein FGSG_00222	GO:0003854;GO:0005515;GO:0006694;GO:0008207;GO:0008209;GO:0008210;GO:0016787;GO:0055114	3-beta-hydroxy-delta5-steroid dehydrogenase activity;protein binding;steroid biosynthetic process;C21-steroid hormone metabolic process;androgen metabolic process;estrogen metabolic process;hydrolase activity;oxidation-reduction process	EC:1.1.1;EC:1.1.1.145	Acting on the CH-OH group of donors;3-beta-hydroxy-Delta(5)-steroid dehydrogenase	IPR011990;IPR011990	Tetratricopeptide-like helical domain;Tetratricopeptide-like helical domain	G3DSA:1.25.40.10 (GENE3D);SSF48452 (SUPERFAMILY)	GO:0005515;GO:0005515	protein binding;protein binding	N/A	mito	12	#N/A	#N/A	0.4	0	0	0	0.19	0.39	0.48	0.19	0	0	0	0	0	0	0	0.08	0	0	0	0.21	0	0	0	0	0	0	0	0	0	0	0
FgramPH1_01t00595	0	FGSG_11713	FGRRES_11713	hypothetical protein FPSE_06967	GO:0003854;GO:0006694;GO:0008207;GO:0008209;GO:0008210;GO:0016787;GO:0055114	3-beta-hydroxy-delta5-steroid dehydrogenase activity;steroid biosynthetic process;C21-steroid hormone metabolic process;androgen metabolic process;estrogen metabolic process;hydrolase activity;oxidation-reduction process	EC:1.1.1;EC:1.1.1.145	Acting on the CH-OH group of donors;3-beta-hydroxy-Delta(5)-steroid dehydrogenase	IPR031352	NACHT-NTPase and P-loop NTPases, N-terminal domain	PF17107 (PFAM)			N/A	cysk	13	#N/A	#N/A	0.36	0.36	0.71	0	0.7	0	0	0	0.33	0.75	0.53	0	0	0.24	0.16	0.27	0	0	0	0	0	0	0	0	0	0	0	0	0	0	0
FgramPH1_01t00597	FGSG_11714	FGSG_11714	FGRRES_11714	sterol-4-alpha-carboxylate 3- partial	GO:0000252;GO:0003854;GO:0005789;GO:0005794;GO:0006696;GO:0008207;GO:0008209;GO:0008210;GO:0055114	C-3 sterol dehydrogenase (C-4 sterol decarboxylase) activity;3-beta-hydroxy-delta5-steroid dehydrogenase activity;endoplasmic reticulum membrane;Golgi apparatus;ergosterol biosynthetic process;C21-steroid hormone metabolic process;androgen metabolic process;estrogen metabolic process;oxidation-reduction process	EC:1.1.1.145;EC:1.1.1	3-beta-hydroxy-Delta(5)-steroid dehydrogenase;Acting on the CH-OH group of donors	IPR002225;noIPR;IPR016040;noIPR;noIPR;IPR016040	3-beta hydroxysteroid dehydrogenase/isomerase;3-beta hydroxysteroid dehydrogenase/isomerase;NAD(P)-binding domain;NAD(P)-binding domain;NAD(P)-binding domain;NAD(P)-binding domain	PF01073 (PFAM);G3DSA:3.90.25.10 (GENE3D);G3DSA:3.40.50.720 (GENE3D);PTHR10366:SF242 (PANTHER);PTHR10366 (PANTHER);SSF51735 (SUPERFAMILY)	GO:0055114/GO:0006694/GO:0016616/GO:0003854	oxidation-reduction process/steroid biosynthetic process/oxidoreductase activity, acting on the CH-OH group of donors, NAD or NADP as acceptor/3-beta-hydroxy-delta5-steroid dehydrogenase activity	N/A	nucl	10	#N/A	#N/A	#N/A	#N/A	#N/A	#N/A	#N/A	#N/A	0	0	0	0	0	0	0	0	0	0.2	0	0	0	0	0	0	0	0	0	0	0	0	0	0	0
FgramPH1_01t00599	FGSG_00224	FGSG_00224	FGRRES_00224	hypothetical protein FGSG_00224					IPR018712;noIPR;noIPR	Domain of unknown function DUF2235;Domain of unknown function DUF2235;Domain of unknown function DUF2235	PF09994 (PFAM);PTHR33840 (PANTHER);PTHR33840:SF2 (PANTHER)			N/A	nucl	15	#N/A	#N/A	#N/A	#N/A	#N/A	#N/A	#N/A	#N/A	#N/A	#N/A	#N/A	#N/A	#N/A	#N/A	#N/A	#N/A	#N/A	#N/A	#N/A	#N/A	#N/A	#N/A	#N/A	#N/A	#N/A	#N/A	#N/A	#N/A	#N/A	#N/A	#N/A	#N/A	0
FgramPH1_01t00601	0	FGSG_15710	FGRRES_15710	pyrimidine 5 -nucleotidase	GO:0008152;GO:0016787	metabolic process;hydrolase activity			IPR010237;IPR023214;IPR023214;IPR006439;noIPR;noIPR;noIPR;noIPR;noIPR;noIPR;noIPR;noIPR;IPR023214	Pyrimidine 5-nucleotidase;HAD-like domain;HAD-like domain;HAD hydrolase, subfamily IA;HAD hydrolase, subfamily IA;HAD hydrolase, subfamily IA;HAD hydrolase, subfamily IA;HAD hydrolase, subfamily IA;HAD hydrolase, subfamily IA;HAD hydrolase, subfamily IA;HAD hydrolase, subfamily IA;HAD hydrolase, subfamily IA;HAD-like domain	TIGR01993 (TIGRFAM);PF13419 (PFAM);G3DSA:3.40.50.1000 (GENE3D);TIGR01509 (TIGRFAM);PTHR12725 (PANTHER);PTHR12725:SF76 (PANTHER);SIGNAL_PEPTIDE_C_REGION (PHOBIUS);SIGNAL_PEPTIDE_H_REGION (PHOBIUS);SIGNAL_PEPTIDE (PHOBIUS);NON_CYTOPLASMIC_DOMAIN (PHOBIUS);SIGNAL_PEPTIDE_N_REGION (PHOBIUS);SignalP-noTM (SIGNALP_EUK);SSF56784 (SUPERFAMILY)	GO:0008152/GO:0016787	metabolic process/hydrolase activity	N/A	nucl	11	#N/A	#N/A	2.21	4.05	3.4	3.13	4.27	4.89	3.35	4.97	4.65	2.6	27.14	29.28	4.87	5.37	5.14	7.64	3.07	2.09	3.29	4.59	0	0	2.35	1.48	0	0	0	0	0	0	0
FgramPH1_01t00603	FGSG_00226	FGSG_00226	FGRRES_00226	drug proton antiporter yhk8	GO:0005215;GO:0016021;GO:0055085	transporter activity;integral component of membrane;transmembrane transport			noIPR;IPR011701;noIPR;noIPR;IPR005829;noIPR;noIPR;noIPR;noIPR;noIPR;noIPR;noIPR;noIPR;noIPR;noIPR;noIPR;noIPR;noIPR;noIPR;noIPR;noIPR;noIPR;noIPR;noIPR;noIPR;noIPR;noIPR;noIPR;noIPR;noIPR;IPR020846;IPR020846;noIPR;noIPR;noIPR;noIPR;noIPR;noIPR;noIPR;noIPR;noIPR;noIPR;noIPR;noIPR	null;Major facilitator superfamily;Major facilitator superfamily;Major facilitator superfamily;Sugar transporter, conserved site;Sugar transporter, conserved site;Sugar transporter, conserved site;Sugar transporter, conserved site;Sugar transporter, conserved site;Sugar transporter, conserved site;Sugar transporter, conserved site;Sugar transporter, conserved site;Sugar transporter, conserved sit…	G3DSA:1.20.1250.20 (GENE3D);PF07690 (PFAM);PTHR23502 (PANTHER);PTHR23502:SF7 (PANTHER);PS00216 (PROSITE_PATTERNS);TRANSMEMBRANE (PHOBIUS);TRANSMEMBRANE (PHOBIUS);TRANSMEMBRANE (PHOBIUS);CYTOPLASMIC_DOMAIN (PHOBIUS);TRANSMEMBRANE (PHOBIUS);CYTOPLASMIC_DOMAIN (PHOBIUS);CYTOPLASMIC_DOMAIN (PHOBIUS);CYTOPLASMIC_DOMAIN (PHOBIUS);TRANSMEMBRANE (PHOBIUS);TRANSMEMBRANE (PHOBIUS);TRANSMEMBRANE (PHOBIUS);N…	GO:0016021/GO:0055085;GO:0016021/GO:0005215/GO:0055085	integral component of membrane/transmembrane transport;integral component of membrane/transporter activity/transmembrane transport	N/A	plas	26	#N/A	#N/A	2.3	1.06	0.75	3.71	3.12	4.31	0.92	0.14	1.55	1.44	1.28	3.47	1.49	1.01	1.77	2.39	0.36	0	0.88	0.96	0	0	1.14	0.72	0	0	0	0	0	0	UP
FgramPH1_01t00605	FGSG_00227	FGSG_00227	FGRRES_00227	hypothetical protein FPSE_06972	GO:0000981;GO:0003677;GO:0005634;GO:0006357;GO:0008270	RNA polymerase II transcription factor activity, sequence-specific DNA binding;DNA binding;nucleus;regulation of transcription by RNA polymerase II;zinc ion binding			IPR001138;IPR007219;IPR001138;IPR007219;IPR001138;noIPR;noIPR;IPR001138;IPR001138;IPR001138	Zn(2)-C6 fungal-type DNA-binding domain;Transcription factor domain, fungi;Zn(2)-C6 fungal-type DNA-binding domain;Transcription factor domain, fungi;Zn(2)-C6 fungal-type DNA-binding domain;Zn(2)-C6 fungal-type DNA-binding domain;Zn(2)-C6 fungal-type DNA-binding domain;Zn(2)-C6 fungal-type DNA-binding domain;Zn(2)-C6 fungal-type DNA-binding domain;Zn(2)-C6 fungal-type DNA-binding domain	SM00066 (SMART);SM00906 (SMART);PF00172 (PFAM);PF04082 (PFAM);G3DSA:4.10.240.10 (GENE3D);PTHR19444 (PANTHER);PTHR19444:SF31 (PANTHER);PS00463 (PROSITE_PATTERNS);PS50048 (PROSITE_PROFILES);SSF57701 (SUPERFAMILY)	GO:0006355/GO:0008270/GO:0000981/GO:0005634;GO:0003677/GO:0006351/GO:0005634/GO:0008270;GO:0006355/GO:0008270/GO:0000981/GO:0005634;GO:0003677/GO:0006351/GO:0005634/GO:0008270;GO:0006355/GO:0008270/GO:0000981/GO:0005634;GO:0006355/GO:0008270/GO:0000981/GO:0005634;GO:0006355/GO:0008270/GO:0000981/GO:0005634;GO:0006355/GO:0008270/GO:0000981/GO:0005634	regulation of transcription, DNA-templated/zinc ion binding/RNA polymerase II transcription factor activity, sequence-specific DNA binding/nucleus;DNA binding/transcription, DNA-templated/nucleus/zinc ion binding;regulation of transcription, DNA-templated/zinc ion binding/RNA polymerase II transcription factor activity, sequence-specific DNA binding/nucleus;DNA binding/transcription, DNA-template…	N/A	nucl	11	#N/A	I1R9S1#PHI:1994#GzZC309#5518#Fusarium_graminearum#unaffected_pathogenicity	2.13	2.1	2.28	2.84	3.72	3.73	2.79	1.91	2.89	2.01	1.1	1.76	1.18	1.14	2.48	2	2.65	1.71	1.45	2.22	0	0	2.27	0.95	0	0	0	0	0	0	0
FgramPH1_01t00607	FGSG_11715	FGSG_11715	FGRRES_11715	hypothetical protein FGSG_11715	GO:0000166	nucleotide binding			noIPR;noIPR;noIPR;noIPR;noIPR;noIPR;noIPR;noIPR	null;null;null;null;null;null;null;null	SIGNAL_PEPTIDE_H_REGION (PHOBIUS);SIGNAL_PEPTIDE_C_REGION (PHOBIUS);NON_CYTOPLASMIC_DOMAIN (PHOBIUS);SIGNAL_PEPTIDE (PHOBIUS);SIGNAL_PEPTIDE_N_REGION (PHOBIUS);SignalP-noTM (SIGNALP_EUK);SignalP-TM (SIGNALP_GRAM_POSITIVE);SignalP-noTM (SIGNALP_GRAM_NEGATIVE)			Non-effector	extr	25	#N/A	#N/A	#N/A	#N/A	#N/A	#N/A	#N/A	#N/A	#N/A	#N/A	#N/A	#N/A	#N/A	#N/A	#N/A	#N/A	#N/A	#N/A	#N/A	#N/A	#N/A	#N/A	#N/A	#N/A	#N/A	#N/A	#N/A	#N/A	#N/A	#N/A	#N/A	#N/A	#N/A
FgramPH1_01t00609	0	FGSG_15711	FGRRES_15711	unnamed protein product	GO:0005524	ATP binding			IPR003593;IPR027417;IPR003959;noIPR;noIPR;IPR027417	AAA+ ATPase domain;P-loop containing nucleoside triphosphate hydrolase;ATPase, AAA-type, core;ATPase, AAA-type, core;ATPase, AAA-type, core;P-loop containing nucleoside triphosphate hydrolase	SM00382 (SMART);G3DSA:3.40.50.300 (GENE3D);PF00004 (PFAM);PTHR23077 (PANTHER);PTHR23077:SF89 (PANTHER);SSF52540 (SUPERFAMILY)	GO:0005524	ATP binding	N/A	nucl	17.5	#N/A	#N/A	5.83	6.46	5.18	7.21	6.87	6.82	5.66	2.92	3.69	6.31	1.36	1.06	2.33	1.96	1.85	1.87	2.68	5.35	2.08	2.13	0	0	3.67	1.98	0	0	0	0	0	0	0
FgramPH1_01t00611	0	FGSG_00229	FGRRES_00229	hypothetical protein FGSG_00229										N/A	nucl	18.5	#N/A	#N/A	4.3	3.43	3.4	5.64	6.31	7.94	2.66	1.18	1.15	2.46	0.55	0.72	0.81	0.46	0.12	0.69	0.99	2.34	0.4	0.29	0	0	1.03	2.6	0	0	0	0	0	0	0
FgramPH1_01t00613	FGSG_00230	FGSG_00230	FGRRES_00230	hypothetical protein FGSG_00230					noIPR;noIPR;noIPR;noIPR;noIPR;noIPR;noIPR;noIPR	null;null;null;null;null;null;null;null	SIGNAL_PEPTIDE_H_REGION (PHOBIUS);SIGNAL_PEPTIDE_C_REGION (PHOBIUS);SIGNAL_PEPTIDE_N_REGION (PHOBIUS);SIGNAL_PEPTIDE (PHOBIUS);NON_CYTOPLASMIC_DOMAIN (PHOBIUS);SignalP-TM (SIGNALP_GRAM_POSITIVE);SignalP-noTM (SIGNALP_GRAM_NEGATIVE);SignalP-noTM (SIGNALP_EUK)			Effector	extr	23	#N/A	#N/A	#N/A	#N/A	#N/A	#N/A	#N/A	#N/A	0	0	0	0	0	0	0	0	0	0	0	0	0.66	2.18	0	0	0	0	0	0	0	0	0	0	#N/A
FgramPH1_01t00615	FGSG_11717	FGSG_11717	FGRRES_11717	hypothetical protein FGSG_11717										N/A	nucl	24	#N/A	#N/A	#N/A	#N/A	#N/A	#N/A	#N/A	#N/A	#N/A	#N/A	#N/A	#N/A	#N/A	#N/A	#N/A	#N/A	#N/A	#N/A	#N/A	#N/A	#N/A	#N/A	#N/A	#N/A	#N/A	#N/A	#N/A	#N/A	#N/A	#N/A	#N/A	#N/A	#N/A
FgramPH1_01t00617	FGSG_11718	FGSG_11718	FGRRES_11718	hypothetical protein FGSG_11718										N/A	nucl	22	#N/A	#N/A	#N/A	#N/A	#N/A	#N/A	#N/A	#N/A	#N/A	#N/A	#N/A	#N/A	#N/A	#N/A	#N/A	#N/A	#N/A	#N/A	#N/A	#N/A	#N/A	#N/A	#N/A	#N/A	#N/A	#N/A	#N/A	#N/A	#N/A	#N/A	#N/A	#N/A	#N/A
FgramPH1_01t00619	FGSG_00231	FGSG_00231	FGRRES_00231	alcohol dehydrogenase zinc-type	GO:0008270;GO:0016491;GO:0055114	zinc ion binding;oxidoreductase activity;oxidation-reduction process			IPR020843;IPR011032;IPR016040;IPR013154;IPR013149;IPR002085;noIPR;IPR002328;IPR016040;IPR011032	Polyketide synthase, enoylreductase domain;GroES-like;NAD(P)-binding domain;Alcohol dehydrogenase, N-terminal;Alcohol dehydrogenase, C-terminal;Alcohol dehydrogenase superfamily, zinc-type;Alcohol dehydrogenase superfamily, zinc-type;Alcohol dehydrogenase, zinc-type, conserved site;NAD(P)-binding domain;GroES-like	SM00829 (SMART);G3DSA:3.90.180.10 (GENE3D);G3DSA:3.40.50.720 (GENE3D);PF08240 (PFAM);PF00107 (PFAM);PTHR11695 (PANTHER);PTHR11695:SF487 (PANTHER);PS00059 (PROSITE_PATTERNS);SSF51735 (SUPERFAMILY);SSF50129 (SUPERFAMILY)	GO:0016491;GO:0055114;GO:0055114;GO:0055114/GO:0008270/GO:0016491;GO:0055114/GO:0016491/GO:0008270	oxidoreductase activity;oxidation-reduction process;oxidation-reduction process;oxidation-reduction process/zinc ion binding/oxidoreductase activity;oxidation-reduction process/oxidoreductase activity/zinc ion binding	N/A	cyto	14	#N/A	#N/A	0	0	0	0.21	0	0.21	11.47	13.63	34.97	14.61	122.28	77.21	11.16	27.28	11.57	14.7	3.04	0	0	0	0	0	3.18	0	0	0	0	0	205.17	0	0
FgramPH1_01t00621	FGSG_00232	FGSG_00232	FGRRES_00232	hypothetical protein FGSG_00232										N/A	nucl	14.5	#N/A	#N/A	0.67	1	1.65	1.63	1.31	2.94	6.02	11.35	6.15	9.4	10.66	6.45	9.1	7.89	2.95	5.21	1.59	0	0.32	1.4	0	0	0	0	0	0	0	0	0	0	0
FgramPH1_01t00623	FGSG_11719	FGSG_11719	FGRRES_11719	hypothetical protein FGSG_11719	GO:0005524;GO:0008152;GO:0016773;GO:0046677	ATP binding;metabolic process;phosphotransferase activity, alcohol group as acceptor;response to antibiotic			noIPR	null	G3DSA:3.90.1200.10 (GENE3D)			N/A	cyto	12.5	#N/A	#N/A	#N/A	#N/A	#N/A	#N/A	#N/A	#N/A	0	0	0.33	0.74	1.4	0.21	0	0	0.47	0	0	0	0.34	0	0	0	0	0	0	0	0	0	0	0	0
FgramPH1_01t00625	0	FGSG_15712	FGRRES_15712	unnamed protein product					IPR022085	Protein of unknown function DUF3632	PF12311 (PFAM)			N/A	cyto	14.5	#N/A	#N/A	#N/A	#N/A	#N/A	#N/A	#N/A	#N/A	0.44	0	0.34	3.47	0	0	0.72	0	0.33	0.98	0	3.15	0.71	0.78	0	0	0	0	0	0	0	0	0	0	#N/A
FgramPH1_01t00627	FGSG_00234	FGSG_00234	FGRRES_00234	related to zinc-binding dehydrogenase	GO:0008270;GO:0016491;GO:0055114	zinc ion binding;oxidoreductase activity;oxidation-reduction process			IPR020843;IPR011032;IPR016040;IPR013149;IPR002085;IPR016040;IPR011032	Polyketide synthase, enoylreductase domain;GroES-like;NAD(P)-binding domain;Alcohol dehydrogenase, C-terminal;Alcohol dehydrogenase superfamily, zinc-type;NAD(P)-binding domain;GroES-like	SM00829 (SMART);G3DSA:3.90.180.10 (GENE3D);G3DSA:3.40.50.720 (GENE3D);PF00107 (PFAM);PTHR11695 (PANTHER);SSF51735 (SUPERFAMILY);SSF50129 (SUPERFAMILY)	GO:0016491;GO:0055114;GO:0055114/GO:0016491/GO:0008270	oxidoreductase activity;oxidation-reduction process;oxidation-reduction process/oxidoreductase activity/zinc ion binding	N/A	extr	11	#N/A	#N/A	#N/A	#N/A	#N/A	#N/A	#N/A	#N/A	0	0	0.2	0.7	1.2	2.59	1.3	0.44	0.59	1.1	1.59	0	0.43	0.47	0	0	8.31	6.29	0	0	0	0	0	0	#N/A
FgramPH1_01t00629	FGSG_00235	FGSG_00235	FGRRES_00235	hypothetical protein FGSG_00235	GO:0000981;GO:0005634;GO:0006357;GO:0008270	RNA polymerase II transcription factor activity, sequence-specific DNA binding;nucleus;regulation of transcription by RNA polymerase II;zinc ion binding			IPR001138;IPR001138;IPR001138;noIPR;noIPR;IPR001138;IPR001138;IPR001138	Zn(2)-C6 fungal-type DNA-binding domain;Zn(2)-C6 fungal-type DNA-binding domain;Zn(2)-C6 fungal-type DNA-binding domain;Zn(2)-C6 fungal-type DNA-binding domain;Zn(2)-C6 fungal-type DNA-binding domain;Zn(2)-C6 fungal-type DNA-binding domain;Zn(2)-C6 fungal-type DNA-binding domain;Zn(2)-C6 fungal-type DNA-binding domain	SM00066 (SMART);PF00172 (PFAM);G3DSA:4.10.240.10 (GENE3D);PTHR31263:SF4 (PANTHER);PTHR31263 (PANTHER);PS00463 (PROSITE_PATTERNS);PS50048 (PROSITE_PROFILES);SSF57701 (SUPERFAMILY)	GO:0008270/GO:0000981/GO:0006355/GO:0005634;GO:0008270/GO:0000981/GO:0006355/GO:0005634;GO:0008270/GO:0000981/GO:0006355/GO:0005634;GO:0008270/GO:0000981/GO:0006355/GO:0005634;GO:0008270/GO:0000981/GO:0006355/GO:0005634;GO:0008270/GO:0000981/GO:0006355/GO:0005634	zinc ion binding/RNA polymerase II transcription factor activity, sequence-specific DNA binding/regulation of transcription, DNA-templated/nucleus;zinc ion binding/RNA polymerase II transcription factor activity, sequence-specific DNA binding/regulation of transcription, DNA-templated/nucleus;zinc ion binding/RNA polymerase II transcription factor activity, sequence-specific DNA binding/regulatio…	N/A	mito	10	#N/A	I1R9S7#PHI:1993#GzZC308#5518#Fusarium_graminearum#unaffected_pathogenicity	2.65	1	2.39	2.76	3.55	4.74	2.19	0.57	2.05	3.17	0.1	0	1.18	0.4	0.81	1.47	3.86	1.72	1.16	1.7	0	0	3.03	0.95	0	0	0	0	0	0	0
FgramPH1_01t00631	FGSG_00236	FGSG_00236	FGRRES_00236	alcohol dehydrogenase	GO:0008270;GO:0016491;GO:0055114	zinc ion binding;oxidoreductase activity;oxidation-reduction process			IPR020843;IPR016040;IPR013149;IPR011032;IPR013154;noIPR;IPR002085;IPR016040;IPR011032	Polyketide synthase, enoylreductase domain;NAD(P)-binding domain;Alcohol dehydrogenase, C-terminal;GroES-like;Alcohol dehydrogenase, N-terminal;Alcohol dehydrogenase, N-terminal;Alcohol dehydrogenase superfamily, zinc-type;NAD(P)-binding domain;GroES-like	SM00829 (SMART);G3DSA:3.40.50.720 (GENE3D);PF00107 (PFAM);G3DSA:3.90.180.10 (GENE3D);PF08240 (PFAM);PTHR11695:SF596 (PANTHER);PTHR11695 (PANTHER);SSF51735 (SUPERFAMILY);SSF50129 (SUPERFAMILY)	GO:0016491;GO:0055114;GO:0055114;GO:0008270/GO:0055114/GO:0016491	oxidoreductase activity;oxidation-reduction process;oxidation-reduction process;zinc ion binding/oxidation-reduction process/oxidoreductase activity	N/A	cyto	16	#N/A	#N/A	0	0.22	0.44	0.22	0.22	0.66	9.96	19.26	10.53	14.5	6.63	6.67	16.15	8.42	4.37	4.18	29.39	41.87	16.54	16.68	74.56	0	97.29	78.24	0	0	0	0	0	0	0
FgramPH1_01t00633	FGSG_00237	FGSG_00237	FGRRES_00237	hypothetical protein FGSG_00237	GO:0008152;GO:0016747	metabolic process;transferase activity, transferring acyl groups other than amino-acyl groups			IPR023213;IPR023213;IPR003480;noIPR;noIPR	Chloramphenicol acetyltransferase-like domain;Chloramphenicol acetyltransferase-like domain;Transferase;Transferase;Transferase	G3DSA:3.30.559.10 (GENE3D);G3DSA:3.30.559.10 (GENE3D);PF02458 (PFAM);PTHR31642 (PANTHER);PTHR31642:SF34 (PANTHER)	GO:0016747	transferase activity, transferring acyl groups other than amino-acyl groups	N/A	cyto	8	#N/A	#N/A	0.48	0.64	0.47	0.78	0.63	0.78	219.35	287.6	162.52	252.34	30.85	42.81	337.78	103.47	346.6	438.83	580.6	673.71	508.27	506.2	634.5	162.76	502.79	646	324	167.39	87.48	128.49	156.19	158.92	0
FgramPH1_01t00635	FGSG_11720	FGSG_11720	FGRRES_11720	hypothetical protein FGSG_11720	GO:0000981;GO:0005634;GO:0006357;GO:0008270	RNA polymerase II transcription factor activity, sequence-specific DNA binding;nucleus;regulation of transcription by RNA polymerase II;zinc ion binding			IPR021858;IPR001138;IPR001138;noIPR;noIPR;noIPR;noIPR;IPR001138	Fungal transcription factor;Zn(2)-C6 fungal-type DNA-binding domain;Zn(2)-C6 fungal-type DNA-binding domain;Zn(2)-C6 fungal-type DNA-binding domain;Zn(2)-C6 fungal-type DNA-binding domain;Zn(2)-C6 fungal-type DNA-binding domain;Zn(2)-C6 fungal-type DNA-binding domain;Zn(2)-C6 fungal-type DNA-binding domain	PF11951 (PFAM);G3DSA:4.10.240.10 (GENE3D);PF00172 (PFAM);PTHR38791 (PANTHER);TRANSMEMBRANE (PHOBIUS);NON_CYTOPLASMIC_DOMAIN (PHOBIUS);CYTOPLASMIC_DOMAIN (PHOBIUS);SSF57701 (SUPERFAMILY)	GO:0005634/GO:0000981/GO:0008270/GO:0006355;GO:0005634/GO:0000981/GO:0008270/GO:0006355;GO:0005634/GO:0000981/GO:0008270/GO:0006355	nucleus/RNA polymerase II transcription factor activity, sequence-specific DNA binding/zinc ion binding/regulation of transcription, DNA-templated;nucleus/RNA polymerase II transcription factor activity, sequence-specific DNA binding/zinc ion binding/regulation of transcription, DNA-templated;nucleus/RNA polymerase II transcription factor activity, sequence-specific DNA binding/zinc ion binding/r…	N/A	nucl	14.5	#N/A	I1S4F3#PHI:1736#GzZC051#5518#Fusarium_graminearum#unaffected_pathogenicity	0.15	0.44	0.44	1.01	1.45	0.87	3.4	1.41	0.41	0.47	0.88	1.04	2.61	1.38	1.66	1.42	0.71	0	1.57	1.72	0	0	3.34	2.1	0	0	0	0	0	0	UP
FgramPH1_01t00637	FGSG_11721	FGSG_11721	FGRRES_11721	hypothetical protein FGSG_11721	GO:0046872	metal ion binding			IPR006035;IPR023696;IPR006035;IPR006035;IPR006035;noIPR	Ureohydrolase;Ureohydrolase domain;Ureohydrolase;Ureohydrolase;Ureohydrolase;Ureohydrolase	PR00116 (PRINTS);G3DSA:3.40.800.10 (GENE3D);PF00491 (PFAM);PTHR11358 (PANTHER);PS51409 (PROSITE_PROFILES);SSF52768 (SUPERFAMILY)	GO:0046872;GO:0046872;GO:0046872;GO:0046872	metal ion binding;metal ion binding;metal ion binding;metal ion binding	N/A	cyto	25.5	#N/A	#N/A	3.14	3.1	4.1	7.61	6.09	7.36	33.44	37.82	39.51	26.32	149.89	117.99	23.8	89.21	31.66	31.79	9.93	11.05	9.98	5.18	0	0	3.9	6.14	0	0	281.44	0	0	0	0
FgramPH1_01t00639	FGSG_11722	FGSG_11722	FGRRES_11722	hypothetical protein FGSG_11722										N/A	cyto	10	#N/A	#N/A	#N/A	#N/A	#N/A	#N/A	#N/A	#N/A	0	0.73	0.24	0.54	0	0	0	0.34	0	0	0	0	0	0	0	0	0	0	0	0	0	0	0	0	0
FgramPH1_01t00641	FGSG_11723	FGSG_11723	FGRRES_11723	hypothetical protein FGSG_11723	GO:0003723;GO:0004540;GO:0051252;GO:0090501	RNA binding;ribonuclease activity;regulation of RNA metabolic process;RNA phosphodiester bond hydrolysis	EC:3.1	Acting on ester bonds						N/A	mito	9	#N/A	#N/A	0	0	0	0.79	0	0	0	1.5	4.39	0.83	0	0	0	1.55	0.69	1.51	0	0	0	0	0	0	0	0	0	0	0	0	0	0	0
FgramPH1_01t00643	0	FGSG_15713	FGRRES_15713	unnamed protein product	GO:0005515	protein binding			IPR002110;noIPR;IPR020683;IPR020683;noIPR;noIPR;IPR020683;IPR002110;IPR020683;IPR020683;IPR027417	Ankyrin repeat;Ankyrin repeat;Ankyrin repeat-containing domain;Ankyrin repeat-containing domain;Ankyrin repeat-containing domain;Ankyrin repeat-containing domain;Ankyrin repeat-containing domain;Ankyrin repeat;Ankyrin repeat-containing domain;Ankyrin repeat-containing domain;P-loop containing nucleoside triphosphate hydrolase	SM00248 (SMART);PF05729 (PFAM);PF12796 (PFAM);G3DSA:1.25.40.20 (GENE3D);PF13857 (PFAM);PTHR24198 (PANTHER);PS50297 (PROSITE_PROFILES);PS50088 (PROSITE_PROFILES);SSF48403 (SUPERFAMILY);SSF48403 (SUPERFAMILY);SSF52540 (SUPERFAMILY)	GO:0005515;GO:0005515	protein binding;protein binding	N/A	nucl	18.5	#N/A	#N/A	1	1.17	0.92	1.33	1.57	1.52	1.5	1.65	2.13	2.48	0.62	0.8	1.22	1.49	0.78	2.05	1.34	1.59	0.18	0.98	0	0	0.93	0.59	0	0	0	0	0	0	0
FgramPH1_01t00645	0	FGSG_15714	FGRRES_15714_M	unnamed protein product					IPR029033;noIPR;noIPR;noIPR;noIPR;noIPR;noIPR;noIPR;noIPR;IPR029033;noIPR	Histidine phosphatase superfamily;Histidine phosphatase superfamily;Histidine phosphatase superfamily;Histidine phosphatase superfamily;Histidine phosphatase superfamily;Histidine phosphatase superfamily;Histidine phosphatase superfamily;Histidine phosphatase superfamily;Histidine phosphatase superfamily;Histidine phosphatase superfamily;Histidine phosphatase superfamily	G3DSA:3.40.50.1240 (GENE3D);PTHR11567:SF36 (PANTHER);PTHR11567 (PANTHER);SIGNAL_PEPTIDE_H_REGION (PHOBIUS);SIGNAL_PEPTIDE_N_REGION (PHOBIUS);SIGNAL_PEPTIDE_C_REGION (PHOBIUS);NON_CYTOPLASMIC_DOMAIN (PHOBIUS);SIGNAL_PEPTIDE (PHOBIUS);SignalP-TM (SIGNALP_GRAM_POSITIVE);SSF53254 (SUPERFAMILY);TMhelix (TMHMM)			Non-effector	extr	21	#N/A	#N/A	5.2	6.22	7.38	7.68	6.49	5.97	7.38	6.45	5.15	6.13	8.85	10.56	3.46	3.88	2.06	2.65	3.25	0	3.53	4.14	0	0	9.18	5.78	0	0	0	0	0	0	0
FgramPH1_01t00647	0	FGSG_15715	FGRRES_15715	related to zinc finger protein	GO:0016740;GO:0046872	transferase activity;metal ion binding			IPR015880;noIPR;noIPR;noIPR;IPR007087;IPR007087;noIPR	Zinc finger, C2H2-like;Zinc finger, C2H2-like;Zinc finger, C2H2-like;Zinc finger, C2H2-like;Zinc finger, C2H2;Zinc finger, C2H2;Zinc finger, C2H2	SM00355 (SMART);PF12874 (PFAM);PTHR24409:SF49 (PANTHER);PTHR24409 (PANTHER);PS00028 (PROSITE_PATTERNS);PS50157 (PROSITE_PROFILES);SSF57667 (SUPERFAMILY)	GO:0046872;GO:0046872	metal ion binding;metal ion binding	N/A	nucl	21	#N/A	#N/A	18.93	20.66	18.5	25.68	24.29	21.45	3.82	4.91	6.65	7.23	2.99	2.36	5.62	0.95	2.81	2.09	15.86	12.29	3.6	6.37	12.03	0	23.81	20.48	0	0	0	0	0	282.53	0
FgramPH1_01t00649	0	FGSG_15716	FGRRES_15716	unnamed protein product	GO:0000775;GO:0000785;GO:0003677;GO:0003682;GO:0005634;GO:0006355;GO:0046872	chromosome, centromeric region;chromatin;DNA binding;chromatin binding;nucleus;regulation of transcription, DNA-templated;metal ion binding			IPR015880;IPR015115;noIPR;noIPR;IPR007087;IPR007087	Zinc finger, C2H2-like;Centromere protein CENP-B, dimerisation domain;Centromere protein CENP-B, dimerisation domain;Centromere protein CENP-B, dimerisation domain;Zinc finger, C2H2;Zinc finger, C2H2	SM00355 (SMART);PF09026 (PFAM);PTHR24375 (PANTHER);PTHR24375:SF196 (PANTHER);PS00028 (PROSITE_PATTERNS);PS50157 (PROSITE_PROFILES)	GO:0005634/GO:0000775/GO:0003677/GO:0003682;GO:0046872;GO:0046872	nucleus/chromosome, centromeric region/DNA binding/chromatin binding;metal ion binding;metal ion binding	N/A	nucl	24.5	#N/A	#N/A	0.08	0	0	0	0	0	0	0	0.08	0.09	0.29	0.05	0	0	0	0	0.2	0.71	0	0.18	0	0	0	0	0	0	0	0	0	0	0
FgramPH1_01t00651	0	FGSG_11727	FGRRES_11727_M	unnamed protein product	GO:0005524	ATP binding			IPR003593;IPR027417;IPR003959;noIPR;noIPR;IPR027417	AAA+ ATPase domain;P-loop containing nucleoside triphosphate hydrolase;ATPase, AAA-type, core;ATPase, AAA-type, core;ATPase, AAA-type, core;P-loop containing nucleoside triphosphate hydrolase	SM00382 (SMART);G3DSA:3.40.50.300 (GENE3D);PF00004 (PFAM);PTHR23077 (PANTHER);PTHR23077:SF47 (PANTHER);SSF52540 (SUPERFAMILY)	GO:0005524	ATP binding	N/A	mito	10.5	#N/A	#N/A	#N/A	#N/A	#N/A	#N/A	#N/A	#N/A	#N/A	#N/A	#N/A	#N/A	#N/A	#N/A	#N/A	#N/A	#N/A	#N/A	#N/A	#N/A	#N/A	#N/A	#N/A	#N/A	#N/A	#N/A	#N/A	#N/A	#N/A	#N/A	#N/A	#N/A	#N/A
FgramPH1_01t00653	FGSG_00242	FGSG_00242	FGRRES_00242_M	unnamed protein product					noIPR;noIPR;noIPR;noIPR;noIPR;noIPR;noIPR	null;null;null;null;null;null;null	CYTOPLASMIC_DOMAIN (PHOBIUS);TRANSMEMBRANE (PHOBIUS);NON_CYTOPLASMIC_DOMAIN (PHOBIUS);TRANSMEMBRANE (PHOBIUS);NON_CYTOPLASMIC_DOMAIN (PHOBIUS);TMhelix (TMHMM);TMhelix (TMHMM)			N/A	plas	18	#N/A	#N/A	#N/A	#N/A	#N/A	#N/A	#N/A	#N/A	#N/A	#N/A	#N/A	#N/A	#N/A	#N/A	#N/A	#N/A	#N/A	#N/A	#N/A	#N/A	#N/A	#N/A	#N/A	#N/A	#N/A	#N/A	#N/A	#N/A	#N/A	#N/A	#N/A	#N/A	#N/A
FgramPH1_01t00655	FGSG_11728	FGSG_11728	FGRRES_11728	hypothetical protein FGSG_11728										N/A	mito	10	#N/A	#N/A	0.4	1.57	0.78	0.39	0	0.39	0.95	3.73	2.55	0.82	0.78	3.24	1.54	4.41	0.17	0.3	5.67	0	1.52	2.08	0	0	0	0	0	0	0	0	0	0	0
FgramPH1_01t00657	FGSG_00243	FGSG_00243	FGRRES_00243	hypothetical protein FGSG_00243										N/A	nucl	19.5	#N/A	#N/A	84.63	85.61	79.07	83.37	87.16	86.97	38.71	43.95	40.95	40.12	11.84	22.19	39.37	47.48	42.94	54.91	42.92	44.21	47.65	53.12	76.59	212.05	40.52	55.36	80.83	0	0	327.69	0	202.57	0
FgramPH1_01t00659	0	FGSG_11729	FGRRES_11729	catechol o-methyltransferase	GO:0008171;GO:0032259	O-methyltransferase activity;methylation	EC:2.1.1	Transferring one-carbon groups	IPR029063;IPR002935;noIPR;noIPR;IPR002935;IPR029063	S-adenosyl-L-methionine-dependent methyltransferase;O-methyltransferase, family 3;O-methyltransferase, family 3;O-methyltransferase, family 3;O-methyltransferase, family 3;S-adenosyl-L-methionine-dependent methyltransferase	G3DSA:3.40.50.150 (GENE3D);PF01596 (PFAM);PTHR10509:SF25 (PANTHER);PTHR10509 (PANTHER);PS51682 (PROSITE_PROFILES);SSF53335 (SUPERFAMILY)	GO:0008171;GO:0008171	O-methyltransferase activity;O-methyltransferase activity	N/A	cyto_nucl	12	#N/A	#N/A	11.35	11.66	9.47	10.25	11.58	12.95	68.2	45.44	55.19	48.05	26.4	34.59	17.41	49.71	53.58	57.84	0	4.04	0	0	0	0	0	0	0	159.22	83.17	122.19	148.54	0	0
FgramPH1_01t00661	FGSG_11730	FGSG_11730	FGRRES_11730	hypothetical protein FGSG_11730										N/A	nucl	10.5	#N/A	#N/A	#N/A	#N/A	#N/A	#N/A	#N/A	#N/A	0	0.47	0.45	0	0	0	0.96	0.32	0	0	0	0	0.48	1.56	0	0	0	0	0	0	0	0	0	0	#N/A
FgramPH1_01t00663	FGSG_11731	FGSG_11731	FGRRES_11731	hypothetical protein FGSG_11731										N/A	mito	21	#N/A	#N/A	0	0.45	0	0	0.88	0.88	0	0	0	0	0	0	0	1.17	0	0.68	0	0	0	0	0	0	0	0	0	0	0	0	0	0	0
FgramPH1_01t00665	FGSG_00245	FGSG_00245	FGRRES_00245	hypothetical protein FGSG_00245										N/A	cyto	12	#N/A	#N/A	0	0.46	0	0	0.45	0	0	0	0	0	0.22	0	0	0	0	0	0	0	0	0	0	0	0	0	0	0	0	0	0	0	0
FgramPH1_01t00667	0	FGSG_00246	FGRRES_00246	hypothetical protein FG05_00246	GO:0016209;GO:0016491;GO:0055114	antioxidant activity;oxidoreductase activity;oxidation-reduction process			noIPR;noIPR	null;null	PTHR42336 (PANTHER);PTHR42336:SF2 (PANTHER)			N/A	mito	16	#N/A	#N/A	2.46	3.77	1.07	1.32	2.39	1.59	3.38	2.88	3.03	6.12	1.5	1.78	5.48	1.25	2.29	4.02	5.78	7.98	4.05	6.89	0	0	26.35	11.08	0	0	0	0	0	0	0
FgramPH1_01t00669	0	FGSG_00247	FGRRES_00247	hypothetical protein FGSG_00247										N/A	mito	18	#N/A	#N/A	1.01	0.2	0.79	0.78	0.97	1.17	0.24	0.76	2.03	0.63	1.09	0.23	0.39	1.45	2.04	2.67	2.39	0	1.92	0.63	0	0	7.49	3.77	0	0	0	0	0	0	0
FgramPH1_01t00671	0	FGSG_15717	FGRRES_15717	unnamed protein product	GO:0008152;GO:0016779	metabolic process;nucleotidyltransferase activity			IPR002058;noIPR;IPR002934;noIPR;noIPR;noIPR;noIPR;noIPR;noIPR;noIPR	PAP/25A-associated;PAP/25A-associated;Polymerase, nucleotidyl transferase domain;Polymerase, nucleotidyl transferase domain;Polymerase, nucleotidyl transferase domain;Polymerase, nucleotidyl transferase domain;Polymerase, nucleotidyl transferase domain;Polymerase, nucleotidyl transferase domain;Polymerase, nucleotidyl transferase domain;Polymerase, nucleotidyl transferase domain	PF03828 (PFAM);G3DSA:3.30.460.10 (GENE3D);PF01909 (PFAM);PTHR12271 (PANTHER);PTHR12271:SF63 (PANTHER);NON_CYTOPLASMIC_DOMAIN (PHOBIUS);CYTOPLASMIC_DOMAIN (PHOBIUS);TRANSMEMBRANE (PHOBIUS);SSF81301 (SUPERFAMILY);SSF81631 (SUPERFAMILY)	GO:0016779	nucleotidyltransferase activity	N/A	nucl	22.5	#N/A	#N/A	13.91	13.58	14.19	17.08	16.4	16.84	7.47	8.22	12.37	12.19	4.28	10.08	8.77	10.7	11.12	10.19	11.8	16.12	7.84	11.9	20.53	39.12	15.66	13.6	0	0	20.88	30.76	0	0	0
FgramPH1_01t00673	FGSG_11732	FGSG_11732	FGRRES_11732	hypothetical protein FGSG_11732										N/A	nucl	13	#N/A	#N/A	#N/A	#N/A	#N/A	#N/A	#N/A	#N/A	#N/A	#N/A	#N/A	#N/A	#N/A	#N/A	#N/A	#N/A	#N/A	#N/A	#N/A	#N/A	#N/A	#N/A	#N/A	#N/A	#N/A	#N/A	#N/A	#N/A	#N/A	#N/A	#N/A	#N/A	#N/A
FgramPH1_01t00675	FGSG_00249	FGSG_00249	FGRRES_00249	hypothetical protein FG05_00249	GO:0008270;GO:0016491;GO:0055114	zinc ion binding;oxidoreductase activity;oxidation-reduction process			IPR020843;IPR016040;IPR011032;noIPR;IPR002085;IPR011032;IPR016040	Polyketide synthase, enoylreductase domain;NAD(P)-binding domain;GroES-like;GroES-like;Alcohol dehydrogenase superfamily, zinc-type;GroES-like;NAD(P)-binding domain	SM00829 (SMART);G3DSA:3.40.50.720 (GENE3D);G3DSA:3.90.180.10 (GENE3D);PTHR11695:SF607 (PANTHER);PTHR11695 (PANTHER);SSF50129 (SUPERFAMILY);SSF51735 (SUPERFAMILY)	GO:0016491;GO:0016491/GO:0055114/GO:0008270	oxidoreductase activity;oxidoreductase activity/oxidation-reduction process/zinc ion binding	N/A	cyto	19	#N/A	#N/A	55.59	52.14	51.25	39.79	44.83	55.33	17.03	8.31	15.53	20.91	19.75	21.82	9.99	3.54	6.6	11.54	14.57	8.31	10.78	19.48	10.17	0	7.32	2.31	0	0	0	0	0	0	0
FgramPH1_01t00677	0	FGSG_15718	FGRRES_15718	hypothetical protein FG05_11733										N/A	nucl	18.5	#N/A	#N/A	4.02	4.29	5.14	5.13	4.69	5.14	3.14	2.65	5.58	2.07	1.27	2.45	1.87	2.45	1.31	1.92	1.21	3.78	0.49	1.93	0	0	3.81	1.2	0	0	0	0	0	0	0
FgramPH1_01t00679	FGSG_00251	FGSG_00251	FGRRES_00251_M	tpa_inf: galactose oxidase precursor	GO:0005515	protein binding			IPR006652;IPR000421;IPR000421;IPR015202;IPR006652;IPR015916;IPR008979;IPR013783;noIPR;noIPR;noIPR;noIPR;noIPR;noIPR;noIPR;IPR000421;noIPR;IPR008979;IPR014756;IPR011043	Kelch repeat type 1;Coagulation factor 5/8 C-terminal domain;Coagulation factor 5/8 C-terminal domain;Domain of unknown function DUF1929;Kelch repeat type 1;Galactose oxidase, beta-propeller;Galactose-binding domain-like;Immunoglobulin-like fold;Immunoglobulin-like fold;Immunoglobulin-like fold;Immunoglobulin-like fold;Immunoglobulin-like fold;Immunoglobulin-like fold;Immunoglobulin-like fold;Imm…	SM00612 (SMART);SM00231 (SMART);PF00754 (PFAM);PF09118 (PFAM);PF01344 (PFAM);G3DSA:2.130.10.80 (GENE3D);G3DSA:2.60.120.260 (GENE3D);G3DSA:2.60.40.10 (GENE3D);PTHR32208 (PANTHER);PTHR32208:SF26 (PANTHER);SIGNAL_PEPTIDE_C_REGION (PHOBIUS);SIGNAL_PEPTIDE_N_REGION (PHOBIUS);NON_CYTOPLASMIC_DOMAIN (PHOBIUS);SIGNAL_PEPTIDE (PHOBIUS);SIGNAL_PEPTIDE_H_REGION (PHOBIUS);PS50022 (PROSITE_PROFILES);SignalP-n…	GO:0005515;GO:0005515	protein binding;protein binding	N/A	extr	14	#N/A	#N/A	0	0	0	0.07	0	0	0	0	0	0	0	0	0	0	0.06	0	0	0	0	0.07	0	0	0	0	0	0	0	0	0	0	0
FgramPH1_01t00681	FGSG_00252	FGSG_00252	FGRRES_00252	hypothetical protein FGSG_00252					noIPR;noIPR;noIPR	null;null;null	CYTOPLASMIC_DOMAIN (PHOBIUS);NON_CYTOPLASMIC_DOMAIN (PHOBIUS);TRANSMEMBRANE (PHOBIUS)			N/A	cysk	15	#N/A	#N/A	0	0	0	0.11	0	0.11	0.96	0.11	0	0	0.51	0.6	0.44	0.08	0.61	0.04	0	0	0	0	0	0	0	0	0	0	0	0	0	0	0
FgramPH1_01t00683	FGSG_00253	FGSG_00253	FGRRES_00253	hypothetical protein FGSG_00253					noIPR	null	G3DSA:3.30.710.10 (GENE3D)			N/A	nucl	9.5	#N/A	#N/A	#N/A	#N/A	#N/A	#N/A	#N/A	#N/A	#N/A	#N/A	#N/A	#N/A	#N/A	#N/A	#N/A	#N/A	#N/A	#N/A	#N/A	#N/A	#N/A	#N/A	#N/A	#N/A	#N/A	#N/A	#N/A	#N/A	#N/A	#N/A	#N/A	#N/A	#N/A
FgramPH1_01t00685	FGSG_00254	FGSG_00254	FGRRES_00254	hypothetical protein FGSG_00254					noIPR	null	G3DSA:3.30.710.10 (GENE3D)			N/A	nucl	14	#N/A	#N/A	#N/A	#N/A	#N/A	#N/A	#N/A	#N/A	#N/A	#N/A	#N/A	#N/A	#N/A	#N/A	#N/A	#N/A	#N/A	#N/A	#N/A	#N/A	#N/A	#N/A	#N/A	#N/A	#N/A	#N/A	#N/A	#N/A	#N/A	#N/A	#N/A	#N/A	0
FgramPH1_01t00687	FGSG_11735	FGSG_11735	FGRRES_11735	hypothetical protein FGSG_11735										N/A	mito	13	#N/A	#N/A	0	0	0.79	0	0	0	0	0	0	0	0	0.47	0	0.52	0	0	0	0	0	0	0	0	0	0	0	0	0	0	0	0	0
FgramPH1_01t00689	FGSG_00255	FGSG_00255	FGRRES_00255	hypothetical protein FGSG_00255										N/A	nucl	11.5	#N/A	#N/A	#N/A	#N/A	#N/A	#N/A	#N/A	#N/A	0	0	0	0	0.22	0	0	0	0	0	0	0	0	0	0	0	0	0	0	0	0	0	0	0	0
FgramPH1_01t00691	0	FGSG_00256	FGRRES_00256	hypothetical protein FG05_00256					noIPR;noIPR	null;null	PTHR22743:SF140 (PANTHER);PTHR22743 (PANTHER)			N/A	nucl	11	#N/A	#N/A	0.92	1.13	0.9	1.11	0.45	1.34	0	0	0	0.24	0.34	0.13	0	0.15	0.51	0.17	1.09	0	0.22	0.72	0	0	0	0	0	0	0	0	0	0	0
FgramPH1_01t00693	FGSG_00257	FGSG_00257	FGRRES_00257	related to solute carrier family 35 member f2	GO:0005794;GO:0006810;GO:0016021	Golgi apparatus;transport;integral component of membrane			IPR009262;noIPR;noIPR;noIPR;noIPR;noIPR;noIPR;noIPR;noIPR;noIPR;noIPR;noIPR;noIPR;noIPR;noIPR;noIPR;noIPR;noIPR;noIPR;noIPR;noIPR;noIPR;noIPR;noIPR;noIPR;noIPR;noIPR;noIPR;noIPR;noIPR;noIPR;noIPR	Solute carrier family 35 member SLC35F1/F2/F6;Solute carrier family 35 member SLC35F1/F2/F6;Solute carrier family 35 member SLC35F1/F2/F6;Solute carrier family 35 member SLC35F1/F2/F6;Solute carrier family 35 member SLC35F1/F2/F6;Solute carrier family 35 member SLC35F1/F2/F6;Solute carrier family 35 member SLC35F1/F2/F6;Solute carrier family 35 member SLC35F1/F2/F6;Solute carrier family 35 member…	PF06027 (PFAM);PTHR14233 (PANTHER);PTHR14233:SF4 (PANTHER);TRANSMEMBRANE (PHOBIUS);TRANSMEMBRANE (PHOBIUS);CYTOPLASMIC_DOMAIN (PHOBIUS);CYTOPLASMIC_DOMAIN (PHOBIUS);NON_CYTOPLASMIC_DOMAIN (PHOBIUS);CYTOPLASMIC_DOMAIN (PHOBIUS);TRANSMEMBRANE (PHOBIUS);TRANSMEMBRANE (PHOBIUS);TRANSMEMBRANE (PHOBIUS);NON_CYTOPLASMIC_DOMAIN (PHOBIUS);NON_CYTOPLASMIC_DOMAIN (PHOBIUS);TRANSMEMBRANE (PHOBIUS);CYTOPLASMI…	GO:0016021/GO:0006810	integral component of membrane/transport	N/A	plas	26	#N/A	#N/A	6.86	9.52	8.51	13.26	15.67	12.33	11.6	17.63	18.55	10.23	6.41	8.83	28.79	14.65	11.94	15.11	17.94	13	15.44	15.08	23.9	0	31.57	28.03	53.35	0	0	0	0	0	0
FgramPH1_01t00695	0	FGSG_00258	FGRRES_00258	hypothetical protein FPSE_04334										N/A	nucl	18	#N/A	#N/A	1.83	1.2	1.19	2.37	2.38	2.96	12.99	5.66	4.97	9.37	23.36	15.2	2.33	8.6	3.41	3.88	2.88	0	7.52	5.08	0	0	4.51	11.45	0	0	0	0	0	0	0
FgramPH1_01t00697	FGSG_00259	FGSG_00259	FGRRES_00259	hypothetical protein FGSG_00259	GO:0000324;GO:0005829;GO:0009166;GO:0016787	fungal-type vacuole;cytosol;nucleotide catabolic process;hydrolase activity			IPR014485;IPR029052;IPR004843;IPR008334;IPR006179;noIPR;noIPR;noIPR;noIPR;noIPR;noIPR;noIPR;noIPR;noIPR;IPR029052;IPR008334	Predicted phosphoesterase, C1039.02 type;Metallo-dependent phosphatase-like;Calcineurin-like phosphoesterase domain, apaH type;5'-Nucleotidase, C-terminal;5'-Nucleotidase/apyrase;5'-Nucleotidase/apyrase;5'-Nucleotidase/apyrase;5'-Nucleotidase/apyrase;5'-Nucleotidase/apyrase;5'-Nucleotidase/apyrase;5'-Nucleotidase/apyrase;5'-Nucleotidase/apyrase;5'-Nucleotidase/apyrase;5'-Nucleotidase/apyrase;Meta…	PIRSF017316 (PIRSF);G3DSA:3.60.21.10 (GENE3D);PF00149 (PFAM);G3DSA:3.90.780.10 (GENE3D);PTHR11575 (PANTHER);PTHR11575:SF22 (PANTHER);NON_CYTOPLASMIC_DOMAIN (PHOBIUS);SIGNAL_PEPTIDE_H_REGION (PHOBIUS);SIGNAL_PEPTIDE_C_REGION (PHOBIUS);SIGNAL_PEPTIDE_N_REGION (PHOBIUS);SIGNAL_PEPTIDE (PHOBIUS);SignalP-TM (SIGNALP_GRAM_POSITIVE);SignalP-noTM (SIGNALP_EUK);SignalP-noTM (SIGNALP_GRAM_NEGATIVE);SSF5630…	GO:0016787;GO:0009166/GO:0016787;GO:0009166/GO:0016787;GO:0009166/GO:0016787	hydrolase activity;nucleotide catabolic process/hydrolase activity;nucleotide catabolic process/hydrolase activity;nucleotide catabolic process/hydrolase activity	N/A	extr	11	#N/A	#N/A	17.58	22.57	19.33	23.09	21.89	24.13	23.23	18.48	24.71	24.28	7.86	11.9	22.43	15.31	13.29	16.18	20.76	31.24	15.62	17.76	4.64	0	54.3	48.87	0	0	0	0	0	0	0
FgramPH1_01t00699	FGSG_00260	FGSG_00260	FGRRES_00260	hypothetical protein FGSG_00260					noIPR;noIPR;noIPR;noIPR;noIPR;noIPR;noIPR;noIPR	null;null;null;null;null;null;null;null	NON_CYTOPLASMIC_DOMAIN (PHOBIUS);SIGNAL_PEPTIDE_C_REGION (PHOBIUS);SIGNAL_PEPTIDE_H_REGION (PHOBIUS);SIGNAL_PEPTIDE_N_REGION (PHOBIUS);SIGNAL_PEPTIDE (PHOBIUS);SignalP-noTM (SIGNALP_GRAM_NEGATIVE);SignalP-noTM (SIGNALP_EUK);SignalP-TM (SIGNALP_GRAM_POSITIVE)			Effector	extr	20	#N/A	#N/A	701.84	679.72	717.25	920.62	944.25	947.91	1.54	8.46	4.7	1.33	3.66	2.31	0	0.82	12.02	33.01	74.06	210.88	4.96	10.97	0	1160.86	9.68	0	0	0	0	0	0	0	0
FgramPH1_01t00701	FGSG_00261	FGSG_00261	FGRRES_00261	hypothetical protein FGSG_00261	GO:0034975;GO:0072546	protein folding in endoplasmic reticulum;ER membrane protein complex			IPR027295;IPR002372;IPR011678;IPR026895;noIPR;noIPR;noIPR;noIPR;noIPR;noIPR;noIPR;noIPR;noIPR;noIPR;noIPR;IPR011047;noIPR	Quinoprotein alcohol dehydrogenase-like domain;Pyrrolo-quinoline quinone repeat;Domain of unknown function DUF1620;ER membrane protein complex subunit 1;ER membrane protein complex subunit 1;ER membrane protein complex subunit 1;ER membrane protein complex subunit 1;ER membrane protein complex subunit 1;ER membrane protein complex subunit 1;ER membrane protein complex subunit 1;ER membrane protei…	G3DSA:2.140.10.10 (GENE3D);PF13360 (PFAM);PF07774 (PFAM);PTHR21573:SF0 (PANTHER);PTHR21573 (PANTHER);SIGNAL_PEPTIDE_H_REGION (PHOBIUS);SIGNAL_PEPTIDE (PHOBIUS);TRANSMEMBRANE (PHOBIUS);SIGNAL_PEPTIDE_N_REGION (PHOBIUS);NON_CYTOPLASMIC_DOMAIN (PHOBIUS);SIGNAL_PEPTIDE_C_REGION (PHOBIUS);CYTOPLASMIC_DOMAIN (PHOBIUS);SignalP-noTM (SIGNALP_GRAM_NEGATIVE);SignalP-noTM (SIGNALP_EUK);SignalP-TM (SIGNALP_G…	GO:0072546	ER membrane protein complex	N/A	extr	17	#N/A	#N/A	54.4	54.36	53.98	52.66	57.97	54.93	48.73	44.1	56.8	51.48	19.58	45.54	45.06	47.96	45.61	49.59	43.6	43.66	42.34	49.35	60.25	0	55.93	43.01	58.81	0	0	0	142.2	72.34	0
FgramPH1_01t00703	FGSG_00262	FGSG_00262	FGRRES_00262_M	unnamed protein product					noIPR;noIPR;noIPR;noIPR;noIPR;noIPR;noIPR;noIPR;noIPR;noIPR;noIPR;noIPR	null;null;null;null;null;null;null;null;null;null;null;null	TRANSMEMBRANE (PHOBIUS);NON_CYTOPLASMIC_DOMAIN (PHOBIUS);CYTOPLASMIC_DOMAIN (PHOBIUS);TRANSMEMBRANE (PHOBIUS);CYTOPLASMIC_DOMAIN (PHOBIUS);NON_CYTOPLASMIC_DOMAIN (PHOBIUS);TRANSMEMBRANE (PHOBIUS);TRANSMEMBRANE (PHOBIUS);CYTOPLASMIC_DOMAIN (PHOBIUS);TMhelix (TMHMM);TMhelix (TMHMM);TMhelix (TMHMM)			N/A	plas	22	#N/A	#N/A	0.88	0	0.43	0.21	1.28	0.85	1.31	4.13	4.83	1.37	0.54	2.04	4.26	3.89	10.38	5.25	12.52	16.72	1.05	0.69	0	0	3.27	2.06	0	0	0	0	0	0	0
FgramPH1_01t00705	FGSG_00263	FGSG_00263	FGRRES_00263	related to apopolysialoglycoprotein										N/A	cyto_nucl	13.833	#N/A	#N/A	12.64	12.03	13.18	16.82	13.83	13.65	13.05	8.88	11.6	11.43	3.21	5.97	7.78	6.93	6.76	8.64	6.27	11.49	7.79	9.51	36.41	0	13.66	13.5	0	0	0	0	0	173.11	0
FgramPH1_01t00707	FGSG_00264	FGSG_00264	FGRRES_00264	lyr motif-containing protein 4	GO:0005759;GO:0008047;GO:0016226;GO:0031314;GO:0043085;GO:1990221	mitochondrial matrix;enzyme activator activity;iron-sulfur cluster assembly;extrinsic component of mitochondrial inner membrane;positive regulation of catalytic activity;L-cysteine desulfurase complex			IPR008011;noIPR;noIPR	Complex 1 LYR protein;Complex 1 LYR protein;Complex 1 LYR protein	PF13232 (PFAM);PTHR13166:SF7 (PANTHER);PTHR13166 (PANTHER)			N/A	mito	17	#N/A	#N/A	125.04	118.4	123.47	120.05	124.85	113.15	152.75	170.68	145.88	100.38	1121.28	689.05	191.03	235.89	142.19	187.2	92.97	130.97	104.34	103.24	168.76	0	128.4	119.36	330.62	0	840.22	0	0	0	0
FgramPH1_01t00709	0	FGSG_00265	FGRRES_00265	wd-repeat protein crb3	GO:0000027;GO:0003682;GO:0005515;GO:0005656;GO:0005720;GO:0005829;GO:0006267;GO:0006364;GO:0030174;GO:0030702;GO:0032153;GO:0044732;GO:0097344	ribosomal large subunit assembly;chromatin binding;protein binding;nuclear pre-replicative complex;nuclear heterochromatin;cytosol;pre-replicative complex assembly involved in nuclear cell cycle DNA replication;rRNA processing;regulation of DNA-dependent DNA replication initiation;chromatin silencing at centromere;cell division site;mitotic spindle pole body;Rix1 complex			IPR001680;IPR015943;IPR001680;noIPR;noIPR;IPR001680;IPR001680;IPR017986;IPR017986	WD40 repeat;WD40/YVTN repeat-like-containing domain;WD40 repeat;WD40 repeat;WD40 repeat;WD40 repeat;WD40 repeat;WD40-repeat-containing domain;WD40-repeat-containing domain	SM00320 (SMART);G3DSA:2.130.10.10 (GENE3D);PF00400 (PFAM);PTHR18763 (PANTHER);PTHR18763:SF0 (PANTHER);PS50082 (PROSITE_PROFILES);PS50082 (PROSITE_PROFILES);PS50294 (PROSITE_PROFILES);SSF50978 (SUPERFAMILY)	GO:0005515;GO:0005515;GO:0005515;GO:0005515;GO:0005515;GO:0005515;GO:0005515	protein binding;protein binding;protein binding;protein binding;protein binding;protein binding;protein binding	N/A	extr	9	#N/A	#N/A	3.58	4.29	3.51	4.95	6.31	5.58	5.06	4.94	4.35	3.6	2.34	1.04	2.24	3.46	3.52	2.82	4.56	2.16	5.49	5.2	15.88	0	13.35	6.6	0	0	0	0	0	0	0
FgramPH1_01t00711	FGSG_00266	FGSG_00266	FGRRES_00266	hypothetical protein FGSG_00266										N/A	nucl	20	#N/A	#N/A	1.26	1.92	1.23	1.33	1.33	1.22	0.69	1.4	0.95	0.6	1.07	0.73	0.89	1.06	2.8	1.87	1.09	0	0.77	0.96	4.74	0	0	0.54	0	0	0	0	0	0	0
FgramPH1_01t00713	FGSG_00267	FGSG_00267	FGRRES_00267	hypothetical protein FGSG_00267										N/A	cyto	10	#N/A	#N/A	0	0	0	0	0.49	0.33	1.41	1.11	0.93	0.53	1	2.15	0.98	1.33	1.04	1.41	8.4	11.39	1.93	1.58	0	0	0	3.16	0	0	0	0	0	0	0
FgramPH1_01t00715	FGSG_00268	FGSG_00268	FGRRES_00268	protein btn1	GO:0005774;GO:0016021	vacuolar membrane;integral component of membrane			IPR003492;IPR003492;noIPR;IPR003492;noIPR;noIPR;noIPR;noIPR;noIPR;noIPR;noIPR;noIPR;noIPR;noIPR;noIPR;noIPR;noIPR;noIPR;noIPR;noIPR;noIPR;noIPR;noIPR;noIPR;noIPR;noIPR;noIPR;noIPR;noIPR;noIPR;noIPR;noIPR;noIPR;noIPR;noIPR	Batten's disease protein Cln3;Batten's disease protein Cln3;Batten's disease protein Cln3;Batten's disease protein Cln3;Batten's disease protein Cln3;Batten's disease protein Cln3;Batten's disease protein Cln3;Batten's disease protein Cln3;Batten's disease protein Cln3;Batten's disease protein Cln3;Batten's disease protein Cln3;Batten's disease protein Cln3;Batten's disease protein Cln3;Batten's …	PR01315 (PRINTS);PF02487 (PFAM);PTHR10981:SF0 (PANTHER);PTHR10981 (PANTHER);NON_CYTOPLASMIC_DOMAIN (PHOBIUS);TRANSMEMBRANE (PHOBIUS);CYTOPLASMIC_DOMAIN (PHOBIUS);TRANSMEMBRANE (PHOBIUS);TRANSMEMBRANE (PHOBIUS);CYTOPLASMIC_DOMAIN (PHOBIUS);CYTOPLASMIC_DOMAIN (PHOBIUS);NON_CYTOPLASMIC_DOMAIN (PHOBIUS);NON_CYTOPLASMIC_DOMAIN (PHOBIUS);CYTOPLASMIC_DOMAIN (PHOBIUS);TRANSMEMBRANE (PHOBIUS);NON_CYTOPLAS…	GO:0016020;GO:0016020;GO:0016020	membrane;membrane;membrane	N/A	plas	16	#N/A	#N/A	4.01	2.88	2.5	2.29	3.18	4.24	3.05	7.54	4.68	7.38	2.6	2.75	11.66	3.35	6.68	4.35	12.97	38.47	11.99	15.57	30.14	0	23.07	17.95	0	0	0	0	0	0	0
FgramPH1_01t00717	FGSG_11736	FGSG_11736	FGRRES_11736	sterol uptake control protein partial	GO:0000981;GO:0005634;GO:0006357;GO:0008270	RNA polymerase II transcription factor activity, sequence-specific DNA binding;nucleus;regulation of transcription by RNA polymerase II;zinc ion binding			noIPR;noIPR;noIPR;noIPR;noIPR;noIPR;noIPR	null;null;null;null;null;null;null	PTHR31263 (PANTHER);PTHR31263:SF4 (PANTHER);CYTOPLASMIC_DOMAIN (PHOBIUS);TRANSMEMBRANE (PHOBIUS);NON_CYTOPLASMIC_DOMAIN (PHOBIUS);SignalP-noTM (SIGNALP_EUK);TMhelix (TMHMM)			N/A	plas	8	#N/A	#N/A	4.07	4.85	6.47	5.75	5.41	5.1	1.84	1.69	0.71	1.07	0	0.45	1.49	0.5	0.91	0.97	1.22	0	1.23	1.07	0	0	0	2.41	0	0	0	0	0	0	0
FgramPH1_01t00719	FGSG_00269	FGSG_00269	FGRRES_00269	nicotinate phosphoribosyltransferase	GO:0000183;GO:0001302;GO:0004514;GO:0004516;GO:0005634;GO:0005739;GO:0006348;GO:0009435;GO:0016874;GO:0019358	chromatin silencing at rDNA;replicative cell aging;nicotinate-nucleotide diphosphorylase (carboxylating) activity;nicotinate phosphoribosyltransferase activity;nucleus;mitochondrion;chromatin silencing at telomere;NAD biosynthetic process;ligase activity;nicotinate nucleotide salvage	EC:2.4.2.19;EC:2.4.2.11	Nicotinate-nucleotide diphosphorylase (carboxylating);Glycosyltransferases	IPR007229;IPR007229;noIPR;IPR007229;noIPR;noIPR;IPR002638	Nicotinate phosphoribosyltransferase family;Nicotinate phosphoribosyltransferase family;Nicotinate phosphoribosyltransferase family;Nicotinate phosphoribosyltransferase family;Nicotinate phosphoribosyltransferase family;Nicotinate phosphoribosyltransferase family;Quinolinate phosphoribosyl transferase, C-terminal	PIRSF000484 (PIRSF);PF04095 (PFAM);G3DSA:3.20.140.10 (GENE3D);PTHR11098 (PANTHER);PTHR11098:SF12 (PANTHER);SSF54675 (SUPERFAMILY);SSF51690 (SUPERFAMILY)	GO:0004514/GO:0009435	nicotinate-nucleotide diphosphorylase (carboxylating) activity/NAD biosynthetic process	N/A	cyto	17	#N/A	#N/A	34.06	32.47	30.59	48.67	44.31	48.59	32.98	28.75	29.26	32.12	16.12	16.18	26.9	14.5	25.79	25.66	42.02	39.5	41.42	66.52	41.45	0	37.32	46.22	0	0	0	0	161.46	0	0
FgramPH1_01t00721	FGSG_00270	FGSG_00270	FGRRES_00270	u3 small nucleolar rna-associated protein 4	GO:0000462;GO:0005515;GO:0030686;GO:0032040;GO:0034455;GO:0045943;GO:0072686	maturation of SSU-rRNA from tricistronic rRNA transcript (SSU-rRNA, 5.8S rRNA, LSU-rRNA);protein binding;90S preribosome;small-subunit processome;t-UTP complex;positive regulation of transcription by RNA polymerase I;mitotic spindle			IPR001680;IPR015943;IPR015943;noIPR;noIPR;IPR001680;IPR017986;IPR011048;IPR017986	WD40 repeat;WD40/YVTN repeat-like-containing domain;WD40/YVTN repeat-like-containing domain;WD40/YVTN repeat-like-containing domain;WD40/YVTN repeat-like-containing domain;WD40 repeat;WD40-repeat-containing domain;Cytochrome cd1-nitrite reductase-like, haem d1 domain;WD40-repeat-containing domain	SM00320 (SMART);G3DSA:2.130.10.10 (GENE3D);G3DSA:2.130.10.10 (GENE3D);PTHR22844 (PANTHER);PTHR22844:SF238 (PANTHER);PS50082 (PROSITE_PROFILES);PS50294 (PROSITE_PROFILES);SSF51004 (SUPERFAMILY);SSF50978 (SUPERFAMILY)	GO:0005515;GO:0005515;GO:0005515;GO:0005515;GO:0005515;GO:0005515	protein binding;protein binding;protein binding;protein binding;protein binding;protein binding	N/A	mito	12	#N/A	#N/A	25.37	24.07	23.1	29.47	30.09	29.91	9.89	11.39	13.14	10.52	6.02	11.06	15.76	7.89	4.85	7.59	12.94	9.95	10.19	12.51	15.23	0	26.9	21.75	0	0	0	0	0	0	0
FgramPH1_01t00723	0	FGSG_15005	FGRRES_15005	unnamed protein product										N/A	extr	13	#N/A	#N/A	0	0	1.42	0	1.47	0	9.69	6.49	3.69	2.82	22.07	18.88	2.51	12.78	7.52	8.54	0	0	1.38	1.53	0	0	0	0	0	0	0	0	0	0	0
FgramPH1_01t00725	FGSG_11737	FGSG_11737	FGRRES_11737	hypothetical protein FGSG_11737										N/A	cyto	10	#N/A	#N/A	#N/A	#N/A	#N/A	#N/A	#N/A	#N/A	#N/A	#N/A	#N/A	#N/A	#N/A	#N/A	#N/A	#N/A	#N/A	#N/A	#N/A	#N/A	#N/A	#N/A	#N/A	#N/A	#N/A	#N/A	#N/A	#N/A	#N/A	#N/A	#N/A	#N/A	0
FgramPH1_01t00727	FGSG_11738	FGSG_11738	FGRRES_11738	hypothetical protein FGSG_11738										N/A	mito	10	#N/A	#N/A	#N/A	#N/A	#N/A	#N/A	#N/A	#N/A	#N/A	#N/A	#N/A	#N/A	#N/A	#N/A	#N/A	#N/A	#N/A	#N/A	#N/A	#N/A	#N/A	#N/A	#N/A	#N/A	#N/A	#N/A	#N/A	#N/A	#N/A	#N/A	#N/A	#N/A	#N/A
FgramPH1_01t00729	FGSG_00271	FGSG_00271	FGRRES_00271	protein png1	GO:0000224;GO:0001948;GO:0003684;GO:0005635;GO:0005829;GO:0006058;GO:0006289;GO:0006515;GO:0035977;GO:0046872;GO:0051787;GO:0071218	peptide-N4-(N-acetyl-beta-glucosaminyl)asparagine amidase activity;protein binding;damaged DNA binding;nuclear envelope;cytosol;mannoprotein catabolic process;nucleotide-excision repair;protein quality control for misfolded or incompletely synthesized proteins;protein deglycosylation involved in glycoprotein catabolic process;metal ion binding;misfolded protein binding;cellular response to misfol…	EC:3.5.1.52	Peptide-N(4)-(N-acetyl-beta-glucosaminyl)asparagine amidase	IPR002931;IPR018325;noIPR;noIPR	Transglutaminase-like;Rad4/PNGase transglutaminase-like fold;Rad4/PNGase transglutaminase-like fold;Rad4/PNGase transglutaminase-like fold	SM00460 (SMART);PF03835 (PFAM);PTHR12143 (PANTHER);SSF54001 (SUPERFAMILY)			N/A	nucl	10.5	#N/A	#N/A	123.48	134.6	139.78	156.16	150.01	159.97	68.89	73.16	116.11	88.24	37.99	71.98	62.67	65.11	76.74	87.13	72.5	114.9	36.49	48.53	62.95	91.08	35.37	32.31	108.31	0	0	143.47	87.24	0	0
FgramPH1_01t00731	FGSG_00272	FGSG_00272	FGRRES_00272	ring-finger protein	GO:0005515;GO:0008270	protein binding;zinc ion binding			IPR001841;IPR013083;IPR001841;noIPR;noIPR;IPR007527;IPR001841;noIPR	Zinc finger, RING-type;Zinc finger, RING/FYVE/PHD-type;Zinc finger, RING-type;Zinc finger, RING-type;Zinc finger, RING-type;Zinc finger, SWIM-type;Zinc finger, RING-type;Zinc finger, RING-type	SM00184 (SMART);G3DSA:3.30.40.10 (GENE3D);PF13639 (PFAM);PTHR21540:SF1 (PANTHER);PTHR21540 (PANTHER);PS50966 (PROSITE_PROFILES);PS50089 (PROSITE_PROFILES);SSF57850 (SUPERFAMILY)	GO:0005515/GO:0008270;GO:0005515/GO:0008270;GO:0008270;GO:0005515/GO:0008270	protein binding/zinc ion binding;protein binding/zinc ion binding;zinc ion binding;protein binding/zinc ion binding	N/A	mito	16	#N/A	#N/A	19.4	15.22	14.24	13.88	15.59	13.68	6.06	2.28	4.24	4.8	1.73	3.71	3.41	4.19	1.36	3.25	1.05	3.72	1.68	1.84	0	0	1.64	2.07	0	0	0	0	0	0	0
FgramPH1_01t00733	0	FGSG_15719	FGRRES_15719	unnamed protein product	GO:0008270;GO:0016491;GO:0055114	zinc ion binding;oxidoreductase activity;oxidation-reduction process			IPR020843;IPR011032;IPR016040;IPR013154;IPR002085;IPR016040;IPR011032	Polyketide synthase, enoylreductase domain;GroES-like;NAD(P)-binding domain;Alcohol dehydrogenase, N-terminal;Alcohol dehydrogenase superfamily, zinc-type;NAD(P)-binding domain;GroES-like	SM00829 (SMART);G3DSA:3.90.180.10 (GENE3D);G3DSA:3.40.50.720 (GENE3D);PF08240 (PFAM);PTHR11695 (PANTHER);SSF51735 (SUPERFAMILY);SSF50129 (SUPERFAMILY)	GO:0016491;GO:0055114;GO:0055114/GO:0008270/GO:0016491	oxidoreductase activity;oxidation-reduction process;oxidation-reduction process/zinc ion binding/oxidoreductase activity	N/A	mito	15	#N/A	#N/A	0	0.42	0	0	0	0	0	0	0	0.22	0.1	0	1.64	0	0	0.16	0	0	0	0.88	0	0	0	0	0	0	0	0	0	0	0
FgramPH1_01t00735	0	FGSG_15720	FGRRES_15720	unnamed protein product										N/A	nucl	12	#N/A	#N/A	0.45	0.22	0.22	0.22	0	0	0	0	0	0.23	0	0	0	0	0	0	0	0	0	0	0	0	0	0	0	0	0	0	0	0	0
FgramPH1_01t00737	FGSG_11739	FGSG_11739	FGRRES_11739	hypothetical protein FGSG_11739					noIPR;noIPR;noIPR;noIPR;noIPR;noIPR;noIPR;noIPR;noIPR	null;null;null;null;null;null;null;null;null	TRANSMEMBRANE (PHOBIUS);NON_CYTOPLASMIC_DOMAIN (PHOBIUS);NON_CYTOPLASMIC_DOMAIN (PHOBIUS);TRANSMEMBRANE (PHOBIUS);CYTOPLASMIC_DOMAIN (PHOBIUS);TRANSMEMBRANE (PHOBIUS);CYTOPLASMIC_DOMAIN (PHOBIUS);TMhelix (TMHMM);TMhelix (TMHMM)			N/A	plas	15	#N/A	#N/A	4.23	2.09	2.91	7.54	2.28	3.18	0	1.63	1.16	0.9	0.92	0.75	4.59	1.68	2.8	3.95	0	7.46	0.84	0.92	0	0	0	0	0	0	0	0	0	0	0
FgramPH1_01t00739	FGSG_00274	FGSG_00274	FGRRES_00274	hypothetical protein FGSG_00274					noIPR;noIPR;noIPR;noIPR	null;null;null;null	NON_CYTOPLASMIC_DOMAIN (PHOBIUS);CYTOPLASMIC_DOMAIN (PHOBIUS);TRANSMEMBRANE (PHOBIUS);TMhelix (TMHMM)			N/A	extr	14	#N/A	#N/A	0.45	0.89	0.88	2.62	0.88	0.87	0	0.42	0.41	0.93	3.04	3.91	0	1.74	0.2	1.69	0	0	0	2.34	0	0	0	0	0	0	0	0	0	0	0
FgramPH1_01t00741	FGSG_00275	FGSG_00275	FGRRES_00275_M	orf21 protein					noIPR	null	SignalP-TM (SIGNALP_GRAM_POSITIVE)			N/A	nucl	19.5	#N/A	#N/A	11.28	6.86	6.11	6.74	9.77	7.68	10.61	10.36	10.98	12.44	11.88	15.31	15.33	8.17	5.6	10.63	11.38	12.16	7.09	6.5	0	0	8.93	12.38	0	0	0	0	0	0	0
FgramPH1_01t00743	FGSG_00276	FGSG_00276	FGRRES_00276	mannose-p-dolichol utilization defect 1					IPR016817;IPR006603;IPR006603;noIPR;IPR016817;noIPR;noIPR;noIPR;noIPR;noIPR;noIPR;noIPR;noIPR;noIPR;noIPR;noIPR;noIPR	Mannose-P-dolichol utilization defect 1 protein;PQ-loop repeat;PQ-loop repeat;PQ-loop repeat;Mannose-P-dolichol utilization defect 1 protein;Mannose-P-dolichol utilization defect 1 protein;Mannose-P-dolichol utilization defect 1 protein;Mannose-P-dolichol utilization defect 1 protein;Mannose-P-dolichol utilization defect 1 protein;Mannose-P-dolichol utilization defect 1 protein;Mannose-P-dolichol…	PIRSF023381 (PIRSF);SM00679 (SMART);PF04193 (PFAM);PTHR12226:SF2 (PANTHER);PTHR12226 (PANTHER);TRANSMEMBRANE (PHOBIUS);CYTOPLASMIC_DOMAIN (PHOBIUS);NON_CYTOPLASMIC_DOMAIN (PHOBIUS);CYTOPLASMIC_DOMAIN (PHOBIUS);TRANSMEMBRANE (PHOBIUS);NON_CYTOPLASMIC_DOMAIN (PHOBIUS);TRANSMEMBRANE (PHOBIUS);TRANSMEMBRANE (PHOBIUS);CYTOPLASMIC_DOMAIN (PHOBIUS);TMhelix (TMHMM);TMhelix (TMHMM);TMhelix (TMHMM)			N/A	plas	11	#N/A	I1R9W2#PHI:1561#GzOB001#5518#Fusarium_graminearum#unaffected_pathogenicity	26.87	23.5	29.29	12.81	10.65	11.65	27.5	37.49	28.72	31.49	9.2	13.93	32.35	31.13	32.44	33.32	32.35	22.35	63.26	45.41	50.51	0	81.84	70.66	0	0	109.91	0	0	0	DOWN
FgramPH1_01t00745	0	FGSG_15721	FGRRES_15721	hypothetical protein FPSE_04354					noIPR;noIPR	null;null	PTHR39611:SF2 (PANTHER);PTHR39611 (PANTHER)			N/A	nucl	21	#N/A	#N/A	53.73	55.57	52.75	28.37	29.9	26.71	13.77	12.63	19.06	18.87	6.53	9.98	9.41	10.12	10.85	10.63	13.86	13.77	10.49	15.07	10.14	0	10.68	7.34	32.96	0	0	0	0	0	DOWN
FgramPH1_01t00747	FGSG_00278	FGSG_00278	FGRRES_00278	biotin synthase	GO:0004076;GO:0009102;GO:0051536	biotin synthase activity;biotin biosynthetic process;iron-sulfur cluster binding	EC:2.8.1.6	Biotin synthase	IPR006638;IPR010722;IPR013785;IPR010722;IPR002684;IPR007197;noIPR;noIPR;IPR002684;noIPR;noIPR	Elongator protein 3/MiaB/NifB;Biotin and thiamin synthesis-associated domain;Aldolase-type TIM barrel;Biotin and thiamin synthesis-associated domain;Biotin synthase/Biotin biosynthesis bifunctional protein BioAB;Radical SAM;Radical SAM;Radical SAM;Biotin synthase/Biotin biosynthesis bifunctional protein BioAB;Biotin synthase/Biotin biosynthesis bifunctional protein BioAB;Biotin synthase/Biotin bi…	SM00729 (SMART);SM00876 (SMART);G3DSA:3.20.20.70 (GENE3D);PF06968 (PFAM);TIGR00433 (TIGRFAM);PF04055 (PFAM);PTHR22976:SF19 (PANTHER);PTHR22976 (PANTHER);MF_01694 (HAMAP);SignalP-TM (SIGNALP_GRAM_POSITIVE);SSF102114 (SUPERFAMILY)	GO:0051536/GO:0003824;GO:0003824;GO:0009102/GO:0004076;GO:0051536/GO:0003824;GO:0009102/GO:0004076	iron-sulfur cluster binding/catalytic activity;catalytic activity;biotin biosynthetic process/biotin synthase activity;iron-sulfur cluster binding/catalytic activity;biotin biosynthetic process/biotin synthase activity	N/A	mito	26.5	#N/A	#N/A	274.27	240.4	243.78	258.25	261.46	264.28	59.43	46.38	29.67	47.71	7.88	14.5	36.47	31.67	41.76	43.97	36.47	33.97	57.22	67.22	40.33	123.49	27.25	45.15	0	0	0	0	0	0	0
FgramPH1_01t00749	FGSG_00279	FGSG_00279	FGRRES_00279	hypothetical protein FGSG_00279										N/A	nucl	15	#N/A	#N/A	64.72	71.55	70.02	80.26	77.71	77.72	24.59	13.34	15.92	22.11	1.8	3.55	13.75	4.49	1.4	6.77	27.89	43.46	14.24	36.78	30.4	0	52.88	27.59	97.76	0	0	0	0	0	0
FgramPH1_01t00751	FGSG_11740	FGSG_11740	FGRRES_11740	hypothetical protein FGSG_11740										N/A	cyto	14	#N/A	#N/A	32.95	34.95	24.62	35.3	35.47	34.49	25.05	33.59	21.62	34.25	12.07	5.55	37.86	37.54	66.17	40.12	35.46	34.63	40.17	45.54	56.42	0	20.23	32.12	0	0	0	0	0	0	0
FgramPH1_01t00753	FGSG_00280	FGSG_00280	FGRRES_00280_M	histone acetyltransferase	GO:0000122;GO:0000124;GO:0000775;GO:0000790;GO:0005671;GO:0005829;GO:0006338;GO:0007131;GO:0010484;GO:0032968;GO:0034401;GO:0043966;GO:0046695;GO:0060358;GO:0070577	negative regulation of transcription by RNA polymerase II;SAGA complex;chromosome, centromeric region;nuclear chromatin;Ada2/Gcn5/Ada3 transcription activator complex;cytosol;chromatin remodeling;reciprocal meiotic recombination;H3 histone acetyltransferase activity;positive regulation of transcription elongation from RNA polymerase II promoter;chromatin organization involved in regulation of tra…	EC:2.3.1.48;EC:2.3.1	Histone acetyltransferase;Acyltransferases	IPR001487;IPR001487;IPR001487;IPR001487;IPR016181;IPR000182;noIPR;IPR018359;IPR000182;IPR001487;IPR016181;IPR001487	Bromodomain;Bromodomain;Bromodomain;Bromodomain;Acyl-CoA N-acyltransferase;GNAT domain;GNAT domain;Bromodomain, conserved site;GNAT domain;Bromodomain;Acyl-CoA N-acyltransferase;Bromodomain	PR00503 (PRINTS);SM00297 (SMART);G3DSA:1.20.920.10 (GENE3D);PF00439 (PFAM);G3DSA:3.40.630.30 (GENE3D);PF13508 (PFAM);PTHR22880 (PANTHER);PS00633 (PROSITE_PATTERNS);PS51186 (PROSITE_PROFILES);PS50014 (PROSITE_PROFILES);SSF55729 (SUPERFAMILY);SSF47370 (SUPERFAMILY)	GO:0005515;GO:0005515;GO:0005515;GO:0005515;GO:0008080;GO:0008080;GO:0005515;GO:0005515	protein binding;protein binding;protein binding;protein binding;N-acetyltransferase activity;N-acetyltransferase activity;protein binding;protein binding	N/A	nucl	24	#N/A	#N/A	12.23	12.73	13.44	19.37	14.73	17.16	15.04	15.56	15.63	14.79	5.94	12.19	16.04	9.68	8.56	10.66	18.84	29.33	14.83	18.1	13.68	0	27.1	30.25	0	0	0	0	0	0	0
FgramPH1_01t00755	FGSG_00281	FGSG_00281	FGRRES_00281	cell cycle checkpoint protein	GO:0004527;GO:0005829;GO:0006281;GO:0007095;GO:0030896;GO:0031573;GO:0033314;GO:0035861;GO:0090305	exonuclease activity;cytosol;DNA repair;mitotic G2 DNA damage checkpoint;checkpoint clamp complex;intra-S DNA damage checkpoint;mitotic DNA replication checkpoint;site of double-strand break;nucleic acid phosphodiester bond hydrolysis	EC:3.1	Acting on ester bonds	IPR003021;IPR003011;noIPR;IPR003021;IPR003021;noIPR;noIPR;noIPR;noIPR;noIPR	Rad1/Rec1/Rad17;Cell cycle checkpoint protein, Rad1;Cell cycle checkpoint protein, Rad1;Rad1/Rec1/Rad17;Rad1/Rec1/Rad17;Rad1/Rec1/Rad17;Rad1/Rec1/Rad17;Rad1/Rec1/Rad17;Rad1/Rec1/Rad17;Rad1/Rec1/Rad17	PR01245 (PRINTS);PR01246 (PRINTS);G3DSA:3.70.10.10 (GENE3D);PF02144 (PFAM);PTHR10870 (PANTHER);CYTOPLASMIC_DOMAIN (PHOBIUS);NON_CYTOPLASMIC_DOMAIN (PHOBIUS);TRANSMEMBRANE (PHOBIUS);SSF55979 (SUPERFAMILY);TMhelix (TMHMM)	GO:0005634/GO:0006281;GO:0006281/GO:0000077/GO:0005634;GO:0005634/GO:0006281;GO:0005634/GO:0006281	nucleus/DNA repair;DNA repair/DNA damage checkpoint/nucleus;nucleus/DNA repair;nucleus/DNA repair	N/A	cyto	7	#N/A	#N/A	34.11	36.02	31.99	32.31	36.6	38.68	61.51	50.3	35.96	53.45	46.5	36.87	61.6	46.38	79.45	57.38	51.21	70.48	68.73	66.93	10.62	0	58.36	42.15	51.64	133.66	99.44	0	0	0	0
FgramPH1_01t00757	0	FGSG_15057	FGRRES_15057	unnamed protein product										N/A	mito	11.5	#N/A	#N/A	#N/A	#N/A	#N/A	#N/A	#N/A	#N/A	#N/A	#N/A	#N/A	#N/A	#N/A	#N/A	#N/A	#N/A	#N/A	#N/A	#N/A	#N/A	#N/A	#N/A	#N/A	#N/A	#N/A	#N/A	#N/A	#N/A	#N/A	#N/A	#N/A	#N/A	0
FgramPH1_01t00759	0	FGSG_15722	FGRRES_15722	unnamed protein product										N/A	nucl	12.5	#N/A	#N/A	7.07	4.11	5.03	6.93	7.02	6.48	0.46	1.64	1.96	1.92	0.53	1.07	0.94	2.24	1.55	1.14	1.84	1.64	1.11	2.42	4.01	0	2.17	2.27	0	0	0	0	0	0	0
FgramPH1_01t00761	0	FGSG_15723	FGRRES_15723	---NA---	GO:0005680;GO:0030071	anaphase-promoting complex;regulation of mitotic metaphase/anaphase transition			IPR018860	Anaphase-promoting complex, subunit CDC26	PF10471 (PFAM)	GO:0030071/GO:0031145/GO:0005680	regulation of mitotic metaphase/anaphase transition/anaphase-promoting complex-dependent catabolic process/anaphase-promoting complex	N/A	nucl	16.5	#N/A	#N/A	15.17	9.82	3.64	7.37	8.7	17.02	32.29	19.53	17.88	8.83	18	13.86	21.23	20.99	24.47	18.01	23.47	10.55	18.87	22.15	0	0	0	17.65	0	0	0	0	0	0	0
FgramPH1_01t00763	FGSG_00283	FGSG_00283	FGRRES_00283	cell division control protein 1	GO:0005783;GO:0006281;GO:0016311;GO:0016787;GO:0030026;GO:0030036;GO:0051301	endoplasmic reticulum;DNA repair;dephosphorylation;hydrolase activity;cellular manganese ion homeostasis;actin cytoskeleton organization;cell division			IPR029052;IPR004843;noIPR;noIPR;noIPR;noIPR;noIPR;noIPR;noIPR;noIPR;noIPR;IPR029052;noIPR	Metallo-dependent phosphatase-like;Calcineurin-like phosphoesterase domain, apaH type;Calcineurin-like phosphoesterase domain, apaH type;Calcineurin-like phosphoesterase domain, apaH type;Calcineurin-like phosphoesterase domain, apaH type;Calcineurin-like phosphoesterase domain, apaH type;Calcineurin-like phosphoesterase domain, apaH type;Calcineurin-like phosphoesterase domain, apaH type;Calcine…	G3DSA:3.60.21.10 (GENE3D);PF00149 (PFAM);PTHR13315:SF0 (PANTHER);PTHR13315 (PANTHER);CYTOPLASMIC_DOMAIN (PHOBIUS);TRANSMEMBRANE (PHOBIUS);CYTOPLASMIC_DOMAIN (PHOBIUS);TRANSMEMBRANE (PHOBIUS);NON_CYTOPLASMIC_DOMAIN (PHOBIUS);TRANSMEMBRANE (PHOBIUS);NON_CYTOPLASMIC_DOMAIN (PHOBIUS);SSF56300 (SUPERFAMILY);TMhelix (TMHMM)	GO:0016787	hydrolase activity	N/A	plas	12	#N/A	#N/A	8.85	7.67	8.15	9.52	7.83	9.23	8.65	7.21	11.66	12.19	3.13	6.66	11.91	5.49	3.89	5.36	6.49	14.78	8.04	7.64	22.63	0	16.31	13.85	44.06	0	0	0	0	0	0
FgramPH1_01t00765	FGSG_00284	FGSG_00284	FGRRES_00284	hypothetical protein FGSG_00284	GO:0005741;GO:0005886	mitochondrial outer membrane;plasma membrane			noIPR;noIPR	null;null	PTHR10351:SF42 (PANTHER);PTHR10351 (PANTHER)			N/A	nucl	16.5	#N/A	#N/A	8.68	10.29	9.66	10.41	9.8	9.58	5.24	4.84	5.68	7.36	1.39	1.86	4.45	1.83	1.81	3.1	6.1	7.78	3.83	7.02	9.17	0	10.16	7.89	0	0	0	0	0	0	0
FgramPH1_01t00767	0	FGSG_15058	FGRRES_15058	hypothetical protein FG05_30165										N/A	nucl	11.5	#N/A	#N/A	0	0	1.03	0	0	0	0	0	0	1.07	0.49	0	0	0	0	0	0	0	0	0	0	0	0	0	0	0	0	0	0	0	0
FgramPH1_01t00769	FGSG_00285	FGSG_00285	FGRRES_00285	hypothetical protein FGSG_00285					noIPR;noIPR;noIPR	null;null;null	CYTOPLASMIC_DOMAIN (PHOBIUS);TRANSMEMBRANE (PHOBIUS);NON_CYTOPLASMIC_DOMAIN (PHOBIUS)			N/A	nucl	10	#N/A	#N/A	635.88	648.27	622.21	407.52	379.88	390.53	46.8	63.63	83.51	59.4	48.9	98.02	43.2	78.05	60.44	47.89	80.16	103.8	38.71	61.02	19.55	0	40.17	42.11	190.59	0	51.48	0	184.19	0	0
FgramPH1_01t00771	FGSG_00286	FGSG_00286	FGRRES_00286	translation initiation factor 4e	GO:0000184;GO:0003743;GO:0005634;GO:0005840;GO:0006446;GO:0010494;GO:0032266;GO:0051726	nuclear-transcribed mRNA catabolic process, nonsense-mediated decay;translation initiation factor activity;nucleus;ribosome;regulation of translational initiation;cytoplasmic stress granule;phosphatidylinositol-3-phosphate binding;regulation of cell cycle			IPR001040;IPR023398;IPR001040;IPR019770;IPR023398	Translation Initiation factor eIF- 4e;Translation Initiation factor eIF- 4e-like;Translation Initiation factor eIF- 4e;Eukaryotic translation initiation factor 4E (eIF-4E), conserved site;Translation Initiation factor eIF- 4e-like	PF01652 (PFAM);G3DSA:3.30.760.10 (GENE3D);PTHR11960 (PANTHER);PS00813 (PROSITE_PATTERNS);SSF55418 (SUPERFAMILY)	GO:0006413/GO:0003743/GO:0005737/GO:0003723;GO:0006413/GO:0003743/GO:0005737/GO:0003723;GO:0006413/GO:0005737/GO:0003723/GO:0003743	translational initiation/translation initiation factor activity/cytoplasm/RNA binding;translational initiation/translation initiation factor activity/cytoplasm/RNA binding;translational initiation/cytoplasm/RNA binding/translation initiation factor activity	N/A	cyto	17	#N/A	#N/A	146.27	135.45	135.35	156.22	168.2	163.21	186.61	172.83	196.73	171.09	111.87	147.59	212.16	193.74	182.72	223.92	198.04	174.86	190.01	190.82	188.14	0	212.65	205.96	125.92	162.69	0	124.87	303.57	0	0
FgramPH1_01t00773	FGSG_00287	FGSG_00287	FGRRES_00287	malonyl synthetase	GO:0003824;GO:0008152	catalytic activity;metabolic process			IPR000873;noIPR;IPR025110;noIPR;noIPR;noIPR;noIPR;noIPR;noIPR;noIPR	AMP-dependent synthetase/ligase;AMP-dependent synthetase/ligase;AMP-binding enzyme C-terminal domain;AMP-binding enzyme C-terminal domain;AMP-binding enzyme C-terminal domain;AMP-binding enzyme C-terminal domain;AMP-binding enzyme C-terminal domain;AMP-binding enzyme C-terminal domain;AMP-binding enzyme C-terminal domain;AMP-binding enzyme C-terminal domain	PF00501 (PFAM);G3DSA:3.40.50.980 (GENE3D);PF13193 (PFAM);G3DSA:2.30.38.10 (GENE3D);G3DSA:3.30.300.30 (GENE3D);G3DSA:3.40.50.980 (GENE3D);PTHR24095 (PANTHER);PTHR24095:SF202 (PANTHER);SignalP-TM (SIGNALP_GRAM_POSITIVE);SSF56801 (SUPERFAMILY)	GO:0003824/GO:0008152	catalytic activity/metabolic process	N/A	mito	19	#N/A	#N/A	14.53	13.93	12.56	12.82	14.79	16.09	2.19	3.76	3.96	3.59	0.8	1.12	2.09	1.92	1.48	2.95	1.02	3.64	2.16	2.7	4.46	0	2.41	3.54	0	0	0	0	0	0	0
FgramPH1_01t00775	FGSG_00288	FGSG_00288	FGRRES_00288	probable dna repair protein	GO:0005634;GO:0005829	nucleus;cytosol			IPR002634;IPR002634;IPR002634;noIPR;noIPR;IPR002634	BolA protein;BolA protein;BolA protein;BolA protein;BolA protein;BolA protein	PIRSF003113 (PIRSF);PF01722 (PFAM);G3DSA:3.30.300.90 (GENE3D);PTHR12735:SF3 (PANTHER);PTHR12735 (PANTHER);SSF82657 (SUPERFAMILY)			N/A	nucl	20	#N/A	#N/A	6.89	5.57	6.18	8.49	8.01	8.23	17.91	20.32	20.62	22.09	6.28	9.43	16.2	13.81	9.98	10.83	19.35	33.05	12.79	14.37	18.42	90.64	45.45	29.59	0	0	145.57	0	0	0	0
FgramPH1_01t00777	0	FGSG_15724	FGRRES_15724	hypothetical protein FG05_00289										N/A	nucl	22.5	#N/A	#N/A	2.42	1.74	2.34	2.79	2.02	2.73	1.97	1.16	2.54	2.08	0.21	1.3	0.64	0.21	0	0.47	1.48	2.46	0.69	1.31	3.92	0	4.63	1.39	0	0	0	0	0	0	0
FgramPH1_01t00779	FGSG_11742	FGSG_15725	FGRRES_15725	1-phosphatidylinositol-3-phosphate 5-kinase	GO:0000285;GO:0000329;GO:0000750;GO:0005524;GO:0005739;GO:0006995;GO:0010008;GO:0032266;GO:0046854;GO:0046872;GO:0070772	1-phosphatidylinositol-3-phosphate 5-kinase activity;fungal-type vacuole membrane;pheromone-dependent signal transduction involved in conjugation with cellular fusion;ATP binding;mitochondrion;cellular response to nitrogen starvation;endosome membrane;phosphatidylinositol-3-phosphate binding;phosphatidylinositol phosphorylation;metal ion binding;PAS complex	EC:2.7.1;EC:2.7.1.150	Transferring phosphorus-containing groups;1-phosphatidylinositol-3-phosphate 5-kinase	IPR000306;IPR016034;IPR013083;IPR002423;IPR002498;IPR027409;IPR027484;IPR027483;IPR000306;noIPR;noIPR;IPR002498;IPR017455;noIPR;IPR027409;IPR011011	FYVE zinc finger;Phosphatidylinositol-4-phosphate 5-kinase, core, subgroup;Zinc finger, RING/FYVE/PHD-type;Chaperonin Cpn60/TCP-1 family;Phosphatidylinositol-4-phosphate 5-kinase, core;GroEL-like apical domain;Phosphatidylinositol-4-phosphate 5-kinase, N-terminal domain;Phosphatidylinositol-4-phosphate 5-kinase, C-terminal;FYVE zinc finger;FYVE zinc finger;FYVE zinc finger;Phosphatidylinositol-4-…	SM00064 (SMART);SM00330 (SMART);G3DSA:3.30.40.10 (GENE3D);PF00118 (PFAM);PF01504 (PFAM);G3DSA:3.50.7.10 (GENE3D);G3DSA:3.30.800.10 (GENE3D);G3DSA:3.30.810.10 (GENE3D);PF01363 (PFAM);PTHR11353 (PANTHER);PTHR11353:SF57 (PANTHER);PS51455 (PROSITE_PROFILES);PS50178 (PROSITE_PROFILES);SSF56104 (SUPERFAMILY);SSF52029 (SUPERFAMILY);SSF57903 (SUPERFAMILY)	GO:0046872;GO:0005524;GO:0046488/GO:0016307;GO:0046872;GO:0046488/GO:0016307	metal ion binding;ATP binding;phosphatidylinositol metabolic process/phosphatidylinositol phosphate kinase activity;metal ion binding;phosphatidylinositol metabolic process/phosphatidylinositol phosphate kinase activity	N/A	nucl	18.5	#N/A	#N/A	9.04	8.47	8.77	8.5	8.85	8.06	8.55	7.48	12.25	9.43	10.8	14.67	6.99	16.69	3.78	5.27	4.6	3.85	2.94	4.84	2.36	0	3.82	3.34	11.54	0	31.17	0	0	0	0
FgramPH1_01t00781	FGSG_00291	FGSG_00291	FGRRES_00291	vacuolar protein sorting-associated protein 28	GO:0000813;GO:0006612;GO:0006900;GO:0032403;GO:0043328	ESCRT I complex;protein targeting to membrane;vesicle budding from membrane;protein-containing complex binding;protein transport to vacuole involved in ubiquitin-dependent protein catabolic process via the multivesicular body sorting pathway			IPR007143;IPR007143;IPR007143;IPR017898;IPR017899;noIPR;noIPR	Vacuolar protein sorting-associated, VPS28;Vacuolar protein sorting-associated, VPS28;Vacuolar protein sorting-associated, VPS28;Vacuolar protein sorting-associated, VPS28, N-terminal;Vacuolar protein sorting-associated, VPS28, C-terminal;Vacuolar protein sorting-associated, VPS28, C-terminal;Vacuolar protein sorting-associated, VPS28, C-terminal	PIRSF017535 (PIRSF);PF03997 (PFAM);PTHR12937 (PANTHER);PS51313 (PROSITE_PROFILES);PS51310 (PROSITE_PROFILES);SSF140111 (SUPERFAMILY);SSF140427 (SUPERFAMILY)			N/A	nucl	13.5	#N/A	#N/A	12.83	16.28	15.27	15.65	12.12	17.56	28	25.36	26.68	23.28	19.85	24.91	27.72	33.72	22.29	25.63	18.26	17.94	16.8	18.98	0	0	21.11	14.7	40.76	0	55.05	161.93	0	0	0
FgramPH1_01t00783	FGSG_11743	FGSG_11743	FGRRES_11743	related to phosphatidylinositol 4-phosphate 5-kinase	GO:0000001;GO:0000002;GO:0005634;GO:0005789;GO:0005829;GO:0015914;GO:0016301;GO:0016310;GO:0032865;GO:0045040;GO:0070096;GO:1990456	mitochondrion inheritance;mitochondrial genome maintenance;nucleus;endoplasmic reticulum membrane;cytosol;phospholipid transport;kinase activity;phosphorylation;ERMES complex;protein import into mitochondrial outer membrane;mitochondrial outer membrane translocase complex assembly;mitochondrion-endoplasmic reticulum membrane tethering			noIPR;noIPR;IPR027532	null;null;Mitochondrial distribution and morphology protein 12	PTHR28204:SF1 (PANTHER);PTHR28204 (PANTHER);MF_03104 (HAMAP)	GO:0045040/GO:0007005/GO:0032865	protein import into mitochondrial outer membrane/mitochondrion organization/ERMES complex	N/A	nucl	13.5	#N/A	#N/A	#N/A	#N/A	#N/A	#N/A	#N/A	#N/A	0	0	0	0	0	0.06	0	0	0	0	0	0	0	0	7.6	0	0	0	0	0	0	0	0	0	#N/A
FgramPH1_01t00785	FGSG_00292	FGSG_00292	FGRRES_00292	nucleolar complex protein 2	GO:0005488;GO:0005739;GO:0030690;GO:0030691;GO:0042273	binding;mitochondrion;Noc1p-Noc2p complex;Noc2p-Noc3p complex;ribosomal large subunit biogenesis			IPR005343;IPR005343;noIPR;noIPR;noIPR;noIPR;noIPR;noIPR;IPR016024	Nucleolar complex protein 2;Nucleolar complex protein 2;Nucleolar complex protein 2;Nucleolar complex protein 2;Nucleolar complex protein 2;Nucleolar complex protein 2;Nucleolar complex protein 2;Nucleolar complex protein 2;Armadillo-type fold	PF03715 (PFAM);PTHR12687 (PANTHER);PTHR12687:SF4 (PANTHER);CYTOPLASMIC_DOMAIN (PHOBIUS);TRANSMEMBRANE (PHOBIUS);TRANSMEMBRANE (PHOBIUS);CYTOPLASMIC_DOMAIN (PHOBIUS);NON_CYTOPLASMIC_DOMAIN (PHOBIUS);SSF48371 (SUPERFAMILY)	GO:0005488	binding	N/A	nucl	23	#N/A	#N/A	6.54	4.63	5.55	7.46	9.25	7.96	14.05	15.56	21.81	15.67	6.57	12.47	16.9	12.83	9.16	15.59	12.06	24.74	17.15	11.71	16.16	0	34.95	21.06	0	0	0	78.21	0	0	0
FgramPH1_01t00787	FGSG_00293	FGSG_00293	FGRRES_00293	rho coiled-coil associated kinase alpha	GO:0000070;GO:0005198;GO:0005634;GO:0005737;GO:0007052;GO:0008017;GO:0016301;GO:0016310;GO:0031028;GO:0034613;GO:0044732;GO:0045298	mitotic sister chromatid segregation;structural molecule activity;nucleus;cytoplasm;mitotic spindle organization;microtubule binding;kinase activity;phosphorylation;septation initiation signaling;cellular protein localization;mitotic spindle pole body;tubulin complex			IPR025925;IPR024957;noIPR	PPC89 centrosome localisation domain;Cep57 centrosome microtubule-binding domain;Cep57 centrosome microtubule-binding domain	PF14197 (PFAM);PF06657 (PFAM);PTHR18937 (PANTHER)	GO:0008017	microtubule binding	N/A	nucl	22	#N/A	#N/A	12.31	12.24	13.62	15.12	17.2	16.21	5.12	5.16	8.02	10.23	1.04	3.04	4.68	1.47	2.68	2.95	4.57	4.06	5.63	9.03	9.95	0	24.67	11.28	0	0	0	0	0	0	0
FgramPH1_01t00789	FGSG_00294	FGSG_00294	FGRRES_00294	glycosyl hydrolase	GO:0008152;GO:0016787	metabolic process;hydrolase activity			IPR012341;IPR005198;noIPR;noIPR;noIPR;noIPR;noIPR;noIPR;noIPR;noIPR;noIPR;noIPR;IPR008928	Six-hairpin glycosidase;Glycoside hydrolase, family 76;Glycoside hydrolase, family 76;Glycoside hydrolase, family 76;Glycoside hydrolase, family 76;Glycoside hydrolase, family 76;Glycoside hydrolase, family 76;Glycoside hydrolase, family 76;Glycoside hydrolase, family 76;Glycoside hydrolase, family 76;Glycoside hydrolase, family 76;Glycoside hydrolase, family 76;Six-hairpin glycosidase-like	G3DSA:1.50.10.10 (GENE3D);PF03663 (PFAM);PTHR12145 (PANTHER);PTHR12145:SF24 (PANTHER);SIGNAL_PEPTIDE_N_REGION (PHOBIUS);SIGNAL_PEPTIDE_H_REGION (PHOBIUS);NON_CYTOPLASMIC_DOMAIN (PHOBIUS);SIGNAL_PEPTIDE_C_REGION (PHOBIUS);SIGNAL_PEPTIDE (PHOBIUS);SignalP-TM (SIGNALP_GRAM_POSITIVE);SignalP-noTM (SIGNALP_GRAM_NEGATIVE);SignalP-noTM (SIGNALP_EUK);SSF48208 (SUPERFAMILY)	GO:0003824;GO:0003824	catalytic activity;catalytic activity	Non-effector	extr	25	#N/A	#N/A	22.73	22.15	24.35	27.88	27.57	27.34	7.41	9.09	11.17	14.41	16.21	13.68	11.41	9.41	4.84	7.77	7.47	7.08	6	9.29	0	0	14.85	6.39	0	0	0	0	0	0	0
FgramPH1_01t00791	FGSG_00295	FGSG_00295	FGRRES_00295	hypothetical protein FGSG_00295										N/A	nucl	12.5	#N/A	#N/A	2.21	2.71	3.22	3.21	2.15	3.2	3.26	4.6	2.99	2.82	10.84	5.42	1.05	1.41	1.66	3.51	3.9	0	2.09	1.15	0	0	0	0	0	0	0	0	0	0	0
FgramPH1_01t00793	FGSG_00296	FGSG_00296	FGRRES_00296	threonine ammonia- biosynthetic	GO:0004794;GO:0005737;GO:0006544;GO:0006563;GO:0006567;GO:0009097;GO:0030170	L-threonine ammonia-lyase activity;cytoplasm;glycine metabolic process;L-serine metabolic process;threonine catabolic process;isoleucine biosynthetic process;pyridoxal phosphate binding	EC:4.3.1.19	Threonine ammonia-lyase	IPR001721;IPR001926;noIPR;noIPR;IPR005787;noIPR;noIPR;IPR000634;IPR001721;noIPR;IPR001926	ACT-like domain;Tryptophan synthase beta subunit-like PLP-dependent enzyme;Tryptophan synthase beta subunit-like PLP-dependent enzyme;Tryptophan synthase beta subunit-like PLP-dependent enzyme;Threonine dehydratase, biosynthetic;Threonine dehydratase, biosynthetic;Threonine dehydratase, biosynthetic;Serine/threonine dehydratase, pyridoxal-phosphate-binding site;ACT-like domain;ACT-like domain;Try…	PF00585 (PFAM);PF00291 (PFAM);G3DSA:3.40.1020.10 (GENE3D);G3DSA:3.40.50.1100 (GENE3D);TIGR01124 (TIGRFAM);PTHR10314 (PANTHER);PTHR10314:SF30 (PANTHER);PS00165 (PROSITE_PATTERNS);PS51672 (PROSITE_PROFILES);SSF55021 (SUPERFAMILY);SSF53686 (SUPERFAMILY)	GO:0009097/GO:0004794;GO:0006520/GO:0030170	isoleucine biosynthetic process/L-threonine ammonia-lyase activity;cellular amino acid metabolic process/pyridoxal phosphate binding	N/A	cyto	13	#N/A	#N/A	141.86	142.38	142.02	162.7	154.44	153.81	24.18	25.36	22.43	25.73	16.58	22.58	27.46	30.96	17.08	20.7	44.04	60.86	44.66	59.1	99.36	0	56.58	67.57	116.2	301.27	0	0	0	0	0
FgramPH1_01t00795	FGSG_00297	FGSG_00297	FGRRES_00297	transcriptional regulatory protein pho23	GO:0008270;GO:0016479;GO:0031939;GO:0033698;GO:0035064;GO:0061186;GO:0061188;GO:0061408;GO:2000219	zinc ion binding;negative regulation of transcription by RNA polymerase I;negative regulation of chromatin silencing at telomere;Rpd3L complex;methylated histone binding;negative regulation of chromatin silencing at silent mating-type cassette;negative regulation of chromatin silencing at rDNA;positive regulation of transcription from RNA polymerase II promoter in response to heat stress;positive…			IPR001965;IPR024610;IPR013083;IPR028651;noIPR;IPR019786;IPR019787;IPR011011	Zinc finger, PHD-type;Inhibitor of growth protein, N-terminal histone-binding;Zinc finger, RING/FYVE/PHD-type;ING family;ING family;Zinc finger, PHD-type, conserved site;Zinc finger, PHD-finger;Zinc finger, FYVE/PHD-type	SM00249 (SMART);PF12998 (PFAM);G3DSA:3.30.40.10 (GENE3D);PTHR10333 (PANTHER);PTHR10333:SF62 (PANTHER);PS01359 (PROSITE_PATTERNS);PS50016 (PROSITE_PROFILES);SSF57903 (SUPERFAMILY)	GO:0008270/GO:0005515;GO:0016568/GO:0005634;GO:0005515	zinc ion binding/protein binding;chromatin organization/nucleus;protein binding	N/A	nucl	21.5	#N/A	#N/A	10.68	14.58	10.34	14.71	15.36	14.17	4.52	6.54	8.87	8.95	4.81	6.51	6.59	9.96	5.13	6.85	5.55	8.27	6.33	4.79	3.12	0	10.67	8.48	0	0	0	0	0	74.81	0
FgramPH1_01t00797	FGSG_00298	FGSG_00298	FGRRES_00298	undecaprenyl diphosphate synthase	GO:0005783;GO:0005811;GO:0006486;GO:0006888;GO:0019408;GO:0045547	endoplasmic reticulum;lipid droplet;protein glycosylation;ER to Golgi vesicle-mediated transport;dolichol biosynthetic process;dehydrodolichyl diphosphate synthase activity	EC:2.5.1	Transferring alkyl or aryl groups, other than methyl groups	IPR001441;IPR001441;IPR001441;IPR001441;noIPR;IPR018520;IPR001441;IPR001441	Decaprenyl diphosphate synthase-like;Decaprenyl diphosphate synthase-like;Decaprenyl diphosphate synthase-like;Decaprenyl diphosphate synthase-like;Decaprenyl diphosphate synthase-like;Di-trans-poly-cis-decaprenylcistransferase-like, conserved site;Decaprenyl diphosphate synthase-like;Decaprenyl diphosphate synthase-like	TIGR00055 (TIGRFAM);PF01255 (PFAM);G3DSA:3.40.1180.10 (GENE3D);PTHR10291 (PANTHER);PTHR10291:SF0 (PANTHER);PS01066 (PROSITE_PATTERNS);MF_01139 (HAMAP);SSF64005 (SUPERFAMILY)	GO:0016765;GO:0016765;GO:0016765;GO:0016765;GO:0016765;GO:0016765;GO:0016765	transferase activity, transferring alkyl or aryl (other than methyl) groups;transferase activity, transferring alkyl or aryl (other than methyl) groups;transferase activity, transferring alkyl or aryl (other than methyl) groups;transferase activity, transferring alkyl or aryl (other than methyl) groups;transferase activity, transferring alkyl or aryl (other than methyl) groups;transferase activit…	N/A	nucl	12	#N/A	#N/A	32.09	28	33.35	31.07	30.53	36.91	44.91	50.94	65.81	57.02	33.64	73.38	51.06	57.43	47.85	72.86	32.85	37.4	25.35	30.73	17.17	0	30.93	32.45	166.87	0	75.1	0	268.37	0	0
FgramPH1_01t00799	0	#N/A	FGRRES_20008	unnamed protein product										N/A	mito	23	#N/A	#N/A	#N/A	#N/A	#N/A	#N/A	#N/A	#N/A	#N/A	#N/A	#N/A	#N/A	#N/A	#N/A	#N/A	#N/A	#N/A	#N/A	#N/A	#N/A	#N/A	#N/A	#N/A	#N/A	#N/A	#N/A	#N/A	#N/A	#N/A	#N/A	#N/A	#N/A	0
FgramPH1_01t00801	FGSG_00299	FGSG_00299	FGRRES_00299	probable glucosidase i	GO:0004573;GO:0005737;GO:0009311	mannosyl-oligosaccharide glucosidase activity;cytoplasm;oligosaccharide metabolic process	EC:3.2.1.106;EC:3.2.1	Mannosyl-oligosaccharide glucosidase;Glycosylases	IPR031335;noIPR;IPR004888;IPR008928	Glycosyl hydrolase family 63, C-terminal;Glycosyl hydrolase family 63, C-terminal;Glycoside hydrolase family 63;Six-hairpin glycosidase-like	PF03200 (PFAM);PTHR10412:SF10 (PANTHER);PTHR10412 (PANTHER);SSF48208 (SUPERFAMILY)	GO:0004573/GO:0009311;GO:0003824	mannosyl-oligosaccharide glucosidase activity/oligosaccharide metabolic process;catalytic activity	N/A	nucl	13.5	#N/A	#N/A	31.97	36.6	35.11	36.11	36.18	37.53	70.29	56.71	56.97	90.26	14.52	27.57	69.72	32.59	48.61	54.54	87.29	88.07	89.6	117.56	52.15	0	63.16	63.64	84.79	73.39	76.35	0	68.35	208.62	0
FgramPH1_01t00803	FGSG_00300	FGSG_00300	FGRRES_00300	atp synthase delta subunit	GO:0000274;GO:0006119;GO:0015986;GO:0046933;GO:0046961	mitochondrial proton-transporting ATP synthase, stator stalk;oxidative phosphorylation;ATP synthesis coupled proton transport;proton-transporting ATP synthase activity, rotational mechanism;proton-transporting ATPase activity, rotational mechanism	EC:3.6.1;EC:3.6.1.3;EC:3.6.1.15	Acting on acid anhydrides;Adenosinetriphosphatase;Nucleoside-triphosphate phosphatase	IPR000711;IPR026015;IPR000711;IPR000711;IPR000711;noIPR;IPR020781;IPR000711;noIPR;noIPR;IPR026015	ATPase, OSCP/delta subunit;F1F0 ATP synthase OSCP/delta subunit, N-terminal domain;ATPase, OSCP/delta subunit;ATPase, OSCP/delta subunit;ATPase, OSCP/delta subunit;ATPase, OSCP/delta subunit;ATPase, OSCP/delta subunit, conserved site;ATPase, OSCP/delta subunit;ATPase, OSCP/delta subunit;ATPase, OSCP/delta subunit;F1F0 ATP synthase OSCP/delta subunit, N-terminal domain	PR00125 (PRINTS);G3DSA:1.10.520.20 (GENE3D);PF00213 (PFAM);TIGR01145 (TIGRFAM);PTHR11910 (PANTHER);PTHR11910:SF1 (PANTHER);PS00389 (PROSITE_PATTERNS);MF_01416 (HAMAP);SignalP-TM (SIGNALP_GRAM_POSITIVE);SignalP-noTM (SIGNALP_GRAM_NEGATIVE);SSF47928 (SUPERFAMILY)	GO:0015986/GO:0046933;GO:0015986/GO:0046933;GO:0015986/GO:0046933;GO:0015986/GO:0046933;GO:0016020/GO:0046933/GO:0015986;GO:0015986/GO:0046933	ATP synthesis coupled proton transport/proton-transporting ATP synthase activity, rotational mechanism;ATP synthesis coupled proton transport/proton-transporting ATP synthase activity, rotational mechanism;ATP synthesis coupled proton transport/proton-transporting ATP synthase activity, rotational mechanism;ATP synthesis coupled proton transport/proton-transporting ATP synthase activity, rotation…	N/A	mito	21	#N/A	#N/A	388.12	387.22	405.89	435.06	447.03	414.83	331.64	355.39	243.3	271.09	69.66	123.9	302.7	393.76	387.93	415.92	287.24	205.1	414.75	270.05	256.73	778.75	209.86	338.23	621.33	200.27	314.48	461.6	186.99	190.26	0
FgramPH1_01t00805	0	FGSG_00301	FGRRES_00301	maintenance-ploidy protein mob1	GO:0005816;GO:0005935;GO:0006468;GO:0019207;GO:0042325	spindle pole body;cellular bud neck;protein phosphorylation;kinase regulator activity;regulation of phosphorylation			IPR005301;IPR005301;IPR005301;IPR005301	MOB kinase activator family;MOB kinase activator family;MOB kinase activator family;MOB kinase activator family	PF03637 (PFAM);G3DSA:1.20.140.30 (GENE3D);PTHR22599 (PANTHER);SSF101152 (SUPERFAMILY)			N/A	nucl	10	#N/A	#N/A	29.25	30.74	25.13	34.18	32.92	36.9	43.52	29.94	38.53	44.89	31.84	33.24	37.78	27.73	24.1	29.85	53.3	59.88	31.01	35	0	0	35.74	35.12	0	0	0	0	0	0	0
FgramPH1_01t00807	FGSG_00302	FGSG_00302	FGRRES_00302	lariat debranching enzyme	GO:0005634;GO:0006401;GO:0007124;GO:0008419;GO:0016074;GO:0032197;GO:0045292;GO:0051252;GO:0090502	nucleus;RNA catabolic process;pseudohyphal growth;RNA lariat debranching enzyme activity;snoRNA metabolic process;transposition, RNA-mediated;mRNA cis splicing, via spliceosome;regulation of RNA metabolic process;RNA phosphodiester bond hydrolysis, endonucleolytic	EC:3.1.30;EC:3.1;EC:3.1.26	Acting on ester bonds;Acting on ester bonds;Acting on ester bonds	IPR007708;IPR029052;noIPR;IPR029052	Lariat debranching enzyme, C-terminal;Metallo-dependent phosphatase-like;Metallo-dependent phosphatase-like;Metallo-dependent phosphatase-like	PF05011 (PFAM);G3DSA:3.60.21.10 (GENE3D);PTHR12849 (PANTHER);SSF56300 (SUPERFAMILY)	GO:0006397/GO:0016788	mRNA processing/hydrolase activity, acting on ester bonds	N/A	cyto_nucl	11	#N/A	#N/A	12.06	12.84	9.33	14.41	13.76	16.39	11.25	11.37	8.5	9.21	3.11	4.28	11.72	5.75	3.03	6.62	6.05	12.46	8.19	9.93	5.55	0	7	8.81	0	0	0	0	0	0	0
FgramPH1_01t00809	FGSG_00303	FGSG_00303	FGRRES_00303	transcription elongation factor polypeptide 1	GO:0003746;GO:0004842;GO:0005829;GO:0005840;GO:0006448;GO:0031463;GO:0042787;GO:0070449;GO:0070911	translation elongation factor activity;ubiquitin-protein transferase activity;cytosol;ribosome;regulation of translational elongation;Cul3-RING ubiquitin ligase complex;ubiquitin-dependent protein catabolic process;elongin complex;global genome nucleotide-excision repair			IPR001232;IPR016073;noIPR;noIPR;IPR011333	S-phase kinase-associated protein 1-like;SKP1 component, POZ domain;SKP1 component, POZ domain;SKP1 component, POZ domain;SKP1/BTB/POZ domain	SM00512 (SMART);PF03931 (PFAM);G3DSA:3.30.710.10 (GENE3D);PTHR20648 (PANTHER);SSF54695 (SUPERFAMILY)	GO:0006511;GO:0006511	ubiquitin-dependent protein catabolic process;ubiquitin-dependent protein catabolic process	N/A	cysk	18	#N/A	#N/A	64.73	62.17	55.61	66.19	55.51	65.35	51.1	51.48	53.32	49.06	199.67	156.45	59.7	54.31	49.88	45.56	36.89	53.83	37.76	47.4	41.35	0	52.47	36.56	0	0	0	140.88	0	0	0
FgramPH1_01t00811	FGSG_00304	FGSG_00304	FGRRES_00304	rho other	GO:0000131;GO:0000226;GO:0000935;GO:0003924;GO:0005525;GO:0005886;GO:0005935;GO:0005938;GO:0006886;GO:0006913;GO:0007264;GO:0008152;GO:0008360;GO:0030011;GO:0032955;GO:0090338	incipient cellular bud site;microtubule cytoskeleton organization;division septum;GTPase activity;GTP binding;plasma membrane;cellular bud neck;cell cortex;intracellular protein transport;nucleocytoplasmic transport;small GTPase mediated signal transduction;metabolic process;regulation of cell shape;maintenance of cell polarity;regulation of division septum assembly;positive regulation of formin-…	EC:3.6.1;EC:3.6.1.15	Acting on acid anhydrides;Nucleoside-triphosphate phosphatase	noIPR;IPR002041;IPR003579;IPR020849;IPR003578;IPR027417;IPR005225;IPR001806;noIPR;noIPR;IPR003578;IPR027417	null;Ran GTPase;Small GTPase superfamily, Rab type;Small GTPase superfamily, Ras type;Small GTPase superfamily, Rho type;P-loop containing nucleoside triphosphate hydrolase;Small GTP-binding protein domain;Small GTPase superfamily;Small GTPase superfamily;Small GTPase superfamily;Small GTPase superfamily, Rho type;P-loop containing nucleoside triphosphate hydrolase	PR00449 (PRINTS);SM00176 (SMART);SM00175 (SMART);SM00173 (SMART);SM00174 (SMART);G3DSA:3.40.50.300 (GENE3D);TIGR00231 (TIGRFAM);PF00071 (PFAM);PTHR24072 (PANTHER);PTHR24072:SF39 (PANTHER);PS51420 (PROSITE_PROFILES);SSF52540 (SUPERFAMILY)	GO:0007165/GO:0006913/GO:0006886/GO:0005525/GO:0003924;GO:0005525/GO:0007264/GO:0015031;GO:0007165/GO:0005525/GO:0016020;GO:0005525/GO:0005622/GO:0007264;GO:0005525;GO:0005525/GO:0007264;GO:0005525/GO:0005622/GO:0007264	signal transduction/nucleocytoplasmic transport/intracellular protein transport/GTP binding/GTPase activity;GTP binding/small GTPase mediated signal transduction/protein transport;signal transduction/GTP binding/membrane;GTP binding/intracellular/small GTPase mediated signal transduction;GTP binding;GTP binding/small GTPase mediated signal transduction;GTP binding/intracellular/small GTPase media…	N/A	nucl	15	#N/A	V6QUU6#PHI:3835#Fgrho4#5518#Fusarium_graminearum#reduced_virulence	44.59	37.18	41.29	40.77	43.76	41.95	23.82	24.24	29.8	40.76	19.08	23.94	28.25	14.42	12.74	16.8	24.2	25.2	20.28	32.53	25.71	0	50.95	28.56	0	0	135.07	0	0	0	0
FgramPH1_01t00813	FGSG_00305	FGSG_00305	FGRRES_00305	molecular chaperone	GO:0000774;GO:0001405;GO:0005759;GO:0030150;GO:0042026;GO:0042803;GO:0050790;GO:0051087	adenyl-nucleotide exchange factor activity;presequence translocase-associated import motor;mitochondrial matrix;protein import into mitochondrial matrix;protein refolding;protein homodimerization activity;regulation of catalytic activity;chaperone binding			IPR000740;IPR000740;IPR013805;IPR009012;IPR000740;noIPR;IPR000740;IPR000740;noIPR;noIPR;IPR009012	GrpE nucleotide exchange factor;GrpE nucleotide exchange factor;GrpE nucleotide exchange factor, coiled-coil;GrpE nucleotide exchange factor, head;GrpE nucleotide exchange factor;GrpE nucleotide exchange factor;GrpE nucleotide exchange factor;GrpE nucleotide exchange factor;GrpE nucleotide exchange factor;GrpE nucleotide exchange factor;GrpE nucleotide exchange factor, head	PR00773 (PRINTS);PF01025 (PFAM);G3DSA:3.90.20.20 (GENE3D);G3DSA:2.30.22.10 (GENE3D);PTHR21237 (PANTHER);PTHR21237:SF23 (PANTHER);PS01071 (PROSITE_PATTERNS);MF_01151 (HAMAP);SignalP-TM (SIGNALP_GRAM_POSITIVE);SSF58014 (SUPERFAMILY);SSF51064 (SUPERFAMILY)	GO:0051087/GO:0042803/GO:0000774/GO:0006457;GO:0051087/GO:0042803/GO:0000774/GO:0006457;GO:0006457;GO:0051087/GO:0042803/GO:0000774/GO:0006457;GO:0051087/GO:0042803/GO:0000774/GO:0006457;GO:0051087/GO:0042803/GO:0000774/GO:0006457;GO:0006457	chaperone binding/protein homodimerization activity/adenyl-nucleotide exchange factor activity/protein folding;chaperone binding/protein homodimerization activity/adenyl-nucleotide exchange factor activity/protein folding;protein folding;chaperone binding/protein homodimerization activity/adenyl-nucleotide exchange factor activity/protein folding;chaperone binding/protein homodimerization activit…	N/A	mito	23	#N/A	#N/A	32.16	25.6	35.24	43.71	40.7	36.23	75.12	88.66	89.31	59.32	95.5	122.22	118.1	128.85	67.18	89.73	49.25	42.36	44.04	46.88	50.08	0	55.4	68.15	0	0	0	0	167.1	170.02	0
FgramPH1_01t00815	FGSG_00306	FGSG_00306	FGRRES_00306	26s proteasome regulatory subunit n6	GO:0005198;GO:0005515;GO:0005634;GO:0008541;GO:0034515;GO:0043248;GO:0045842	structural molecule activity;protein binding;nucleus;proteasome regulatory particle, lid subcomplex;proteasome storage granule;proteasome assembly;positive regulation of mitotic metaphase/anaphase transition			IPR000717;IPR013143;IPR011990;IPR000717;IPR011991;noIPR;noIPR;IPR011991	Proteasome component (PCI) domain;PCI/PINT associated module;Tetratricopeptide-like helical domain;Proteasome component (PCI) domain;Winged helix-turn-helix DNA-binding domain;Winged helix-turn-helix DNA-binding domain;Winged helix-turn-helix DNA-binding domain;Winged helix-turn-helix DNA-binding domain	SM00088 (SMART);SM00753 (SMART);G3DSA:1.25.40.10 (GENE3D);PF01399 (PFAM);G3DSA:1.10.10.10 (GENE3D);PTHR10678 (PANTHER);PTHR10678:SF2 (PANTHER);SSF46785 (SUPERFAMILY)	GO:0005515;GO:0005515;GO:0005515	protein binding;protein binding;protein binding	N/A	nucl	17	#N/A	#N/A	72.71	77.58	79.61	81.52	80.04	78.09	104.96	92.76	99.9	113.95	35.65	51.91	87.15	73.89	67.67	78.57	87.92	77.93	85.83	87.32	43.49	0	75.74	88.18	0	0	0	280.08	0	115.5	0
FgramPH1_01t00817	FGSG_00307	FGSG_00307	FGRRES_00307	hypothetical protein FGSG_00307	GO:0003677	DNA binding			IPR017956	AT hook, DNA-binding motif	SM00384 (SMART)	GO:0003677	DNA binding	N/A	nucl	22	#N/A	I1R9Z0#PHI:1469#GzHMG001#5518#Fusarium_graminearum#unaffected_pathogenicity	3.17	3.8	3.98	5.58	5.62	4.54	1.68	1.86	2.15	2.49	0.44	1.06	1.11	0.38	0.65	1.36	1.98	3.07	2.08	1.79	0	0	6.59	2.44	0	0	0	41.82	0	0	0
FgramPH1_01t00819	FGSG_00309	FGSG_00309	FGRRES_00309	n-alpha-acetyltransferase auxiliary subunit	GO:0004596;GO:0005634;GO:0005829;GO:0006474;GO:0031417;GO:0042967	peptide alpha-N-acetyltransferase activity;nucleus;cytosol;N-terminal protein amino acid acetylation;NatC complex;obsolete acyl-carrier-protein biosynthetic process	EC:2.3.1.88;EC:2.3.1	Acyltransferases;Acyltransferases	IPR007244;noIPR	NatC N(alpha)-terminal acetyltransferase, Mak10 subunit;NatC N(alpha)-terminal acetyltransferase, Mak10 subunit	PF04112 (PFAM);PTHR21373 (PANTHER)			N/A	nucl	9.5	#N/A	#N/A	109.2	102.63	104.66	111.05	114.99	112.84	101.22	104.77	89.57	84.92	54.44	82.82	137.33	132.94	124.78	137.36	99.7	91.67	116.33	89.79	147.73	159.21	108.55	119.53	125.17	134.88	0	62.63	76.28	77.52	0
FgramPH1_01t00821	FGSG_00308	FGSG_00308	FGRRES_00308	peroxisomal membrane protein pmp47b	GO:0006810;GO:0016021	transport;integral component of membrane			IPR018108;IPR023395;noIPR;noIPR;noIPR;noIPR;noIPR;noIPR;noIPR;noIPR;noIPR;noIPR;noIPR;IPR018108;IPR023395;noIPR;noIPR;noIPR;noIPR;noIPR	Mitochondrial substrate/solute carrier;Mitochondrial carrier domain;Mitochondrial carrier domain;Mitochondrial carrier domain;Mitochondrial carrier domain;Mitochondrial carrier domain;Mitochondrial carrier domain;Mitochondrial carrier domain;Mitochondrial carrier domain;Mitochondrial carrier domain;Mitochondrial carrier domain;Mitochondrial carrier domain;Mitochondrial carrier domain;Mitochondria…	PF00153 (PFAM);G3DSA:1.50.40.10 (GENE3D);PTHR24089 (PANTHER);PTHR24089:SF377 (PANTHER);TRANSMEMBRANE (PHOBIUS);NON_CYTOPLASMIC_DOMAIN (PHOBIUS);NON_CYTOPLASMIC_DOMAIN (PHOBIUS);CYTOPLASMIC_DOMAIN (PHOBIUS);TRANSMEMBRANE (PHOBIUS);TRANSMEMBRANE (PHOBIUS);NON_CYTOPLASMIC_DOMAIN (PHOBIUS);TRANSMEMBRANE (PHOBIUS);CYTOPLASMIC_DOMAIN (PHOBIUS);PS50920 (PROSITE_PROFILES);SSF103506 (SUPERFAMILY);TMhelix …			N/A	plas	17	#N/A	#N/A	52.52	44.5	45.53	43.76	46.7	42.11	95.97	77.06	92.12	96.99	23.07	35.75	61.66	52.24	49.75	58.6	72.7	67.75	53.17	50.82	68.65	139.82	84.5	61.61	0	0	0	0	0	272.88	0
FgramPH1_01t00823	0	FGSG_00310	FGRRES_00310	mitochondrial atp synthase epsilon chain domain-containing protein	GO:0000275;GO:0006119;GO:0015986;GO:0046933;GO:0046961	mitochondrial proton-transporting ATP synthase complex, catalytic core F(1);oxidative phosphorylation;ATP synthesis coupled proton transport;proton-transporting ATP synthase activity, rotational mechanism;proton-transporting ATPase activity, rotational mechanism	EC:3.6.1;EC:3.6.1.3;EC:3.6.1.15	Acting on acid anhydrides;Adenosinetriphosphatase;Nucleoside-triphosphate phosphatase	IPR006721;IPR006721;IPR006721;IPR006721	ATPase, F1 complex, epsilon subunit, mitochondrial;ATPase, F1 complex, epsilon subunit, mitochondrial;ATPase, F1 complex, epsilon subunit, mitochondrial;ATPase, F1 complex, epsilon subunit, mitochondrial	G3DSA:1.10.1620.20 (GENE3D);PF04627 (PFAM);PTHR12448 (PANTHER);SSF48690 (SUPERFAMILY)	GO:0046961/GO:0046933/GO:0000275/GO:0015986;GO:0046961/GO:0046933/GO:0000275/GO:0015986;GO:0046961/GO:0046933/GO:0000275/GO:0015986;GO:0046961/GO:0046933/GO:0000275/GO:0015986	proton-transporting ATPase activity, rotational mechanism/proton-transporting ATP synthase activity, rotational mechanism/mitochondrial proton-transporting ATP synthase complex, catalytic core F(1)/ATP synthesis coupled proton transport;proton-transporting ATPase activity, rotational mechanism/proton-transporting ATP synthase activity, rotational mechanism/mitochondrial proton-transporting ATP sy…	N/A	mito	9	#N/A	#N/A	327.66	326.24	322.2	317.56	298.25	307.71	418.19	436.8	317.31	258.4	307.12	316.45	648.69	858.71	891.82	749.79	349.27	270.53	499.12	296.57	398.92	221.48	391.72	367.63	495.78	0	630.67	241.76	1411.5	298.49	0
FgramPH1_01t00825	0	FGSG_15726	FGRRES_15726	hypothetical protein FG05_30164					IPR010640;noIPR;noIPR;noIPR;noIPR;noIPR;noIPR;noIPR;noIPR;noIPR;noIPR;noIPR;noIPR;noIPR;noIPR;noIPR;noIPR;noIPR;noIPR;noIPR;noIPR;noIPR;noIPR;noIPR;noIPR;noIPR;noIPR;noIPR;noIPR;noIPR;noIPR;noIPR;noIPR;noIPR;noIPR	Low temperature requirement A;Low temperature requirement A;Low temperature requirement A;Low temperature requirement A;Low temperature requirement A;Low temperature requirement A;Low temperature requirement A;Low temperature requirement A;Low temperature requirement A;Low temperature requirement A;Low temperature requirement A;Low temperature requirement A;Low temperature requirement A;Low tempe…	PF06772 (PFAM);PTHR36840:SF1 (PANTHER);PTHR36840 (PANTHER);NON_CYTOPLASMIC_DOMAIN (PHOBIUS);TRANSMEMBRANE (PHOBIUS);CYTOPLASMIC_DOMAIN (PHOBIUS);NON_CYTOPLASMIC_DOMAIN (PHOBIUS);CYTOPLASMIC_DOMAIN (PHOBIUS);TRANSMEMBRANE (PHOBIUS);NON_CYTOPLASMIC_DOMAIN (PHOBIUS);TRANSMEMBRANE (PHOBIUS);CYTOPLASMIC_DOMAIN (PHOBIUS);CYTOPLASMIC_DOMAIN (PHOBIUS);TRANSMEMBRANE (PHOBIUS);TRANSMEMBRANE (PHOBIUS);CYTOP…			N/A	plas	24	#N/A	#N/A	1.66	0.91	1.27	1.97	1.34	1.26	2.44	2.36	3.23	3.28	0.96	1.45	1.98	2.08	1.65	2.71	1.1	1.56	0.8	1.06	3.83	0	2.07	1.3	0	0	0	0	0	0	0
FgramPH1_01t00827	FGSG_00312	FGSG_00312	FGRRES_00312	hypothetical protein FGSG_00312										N/A	nucl	16.5	#N/A	#N/A	0	0.25	0.25	0.25	0.25	0.75	1.84	5.55	3.53	3.2	18	11.64	2.49	4.04	1.47	1.65	1.22	0	0	0.8	0	0	0	0	0	0	0	0	0	0	0
FgramPH1_01t00829	FGSG_00313	FGSG_00313	FGRRES_00313	sterol uptake control protein 2	GO:0000981;GO:0005634;GO:0006357;GO:0008270	RNA polymerase II transcription factor activity, sequence-specific DNA binding;nucleus;regulation of transcription by RNA polymerase II;zinc ion binding			IPR001138;IPR021858;IPR001138;IPR001138;noIPR;noIPR;IPR001138;IPR001138;IPR001138	Zn(2)-C6 fungal-type DNA-binding domain;Fungal transcription factor;Zn(2)-C6 fungal-type DNA-binding domain;Zn(2)-C6 fungal-type DNA-binding domain;Zn(2)-C6 fungal-type DNA-binding domain;Zn(2)-C6 fungal-type DNA-binding domain;Zn(2)-C6 fungal-type DNA-binding domain;Zn(2)-C6 fungal-type DNA-binding domain;Zn(2)-C6 fungal-type DNA-binding domain	SM00066 (SMART);PF11951 (PFAM);G3DSA:4.10.240.10 (GENE3D);PF00172 (PFAM);PTHR31263 (PANTHER);PTHR31263:SF8 (PANTHER);PS00463 (PROSITE_PATTERNS);PS50048 (PROSITE_PROFILES);SSF57701 (SUPERFAMILY)	GO:0006355/GO:0008270/GO:0005634/GO:0000981;GO:0006355/GO:0008270/GO:0005634/GO:0000981;GO:0006355/GO:0008270/GO:0005634/GO:0000981;GO:0006355/GO:0008270/GO:0005634/GO:0000981;GO:0006355/GO:0008270/GO:0005634/GO:0000981;GO:0006355/GO:0008270/GO:0005634/GO:0000981	regulation of transcription, DNA-templated/zinc ion binding/nucleus/RNA polymerase II transcription factor activity, sequence-specific DNA binding;regulation of transcription, DNA-templated/zinc ion binding/nucleus/RNA polymerase II transcription factor activity, sequence-specific DNA binding;regulation of transcription, DNA-templated/zinc ion binding/nucleus/RNA polymerase II transcription facto…	N/A	nucl	15.5	#N/A	I1R9Z6#PHI:1989#GzZC304#5518#Fusarium_graminearum#unaffected_pathogenicity	6.35	6.43	4.98	6.46	7.84	4.93	6.66	7.77	11.23	5.45	11.19	7.47	4.63	7.95	12.31	8.74	3.77	1.34	0.91	0.83	0	0	0	0.75	0	0	0	0	0	0	0
FgramPH1_01t00831	FGSG_11744	FGSG_11744	FGRRES_11744	hypothetical protein FGSG_11744										N/A	nucl	18	#N/A	#N/A	#N/A	#N/A	#N/A	#N/A	#N/A	#N/A	0	0	1.6	0.6	0	0	3.39	0	3.56	0.66	1.39	0	0	4.3	0	0	4.37	0	0	0	0	0	0	0	0
FgramPH1_01t00833	FGSG_00314	FGSG_00314	FGRRES_00314	alkali-sensitive linkage protein	GO:0005975	carbohydrate metabolic process			IPR013781;IPR024655;noIPR;noIPR;noIPR;noIPR;noIPR;noIPR;noIPR;noIPR;IPR017853	Glycoside hydrolase, catalytic domain;Uncharacterised protein family, glycosyl hydrolase catalytic domain;Uncharacterised protein family, glycosyl hydrolase catalytic domain;Uncharacterised protein family, glycosyl hydrolase catalytic domain;Uncharacterised protein family, glycosyl hydrolase catalytic domain;Uncharacterised protein family, glycosyl hydrolase catalytic domain;Uncharacterised prote…	G3DSA:3.20.20.80 (GENE3D);PF11790 (PFAM);PTHR34154 (PANTHER);PTHR34154:SF3 (PANTHER);SIGNAL_PEPTIDE_H_REGION (PHOBIUS);SIGNAL_PEPTIDE (PHOBIUS);SIGNAL_PEPTIDE_C_REGION (PHOBIUS);NON_CYTOPLASMIC_DOMAIN (PHOBIUS);SIGNAL_PEPTIDE_N_REGION (PHOBIUS);SignalP-noTM (SIGNALP_EUK);SSF51445 (SUPERFAMILY)	GO:0005975	carbohydrate metabolic process	Non-effector	extr	17	#N/A	#N/A	798.79	801.81	865.09	868.25	993.84	874.79	266	240.32	214.9	369.49	31.45	70.99	158.87	51.66	75.53	155	289.76	313.47	245.55	215.13	362.66	0	258.11	313.77	0	0	0	161.6	0	199.8	0
FgramPH1_01t00835	0	FGSG_15727	FGRRES_15727	hypothetical protein FG05_00315					noIPR;noIPR;noIPR;noIPR;noIPR;noIPR;noIPR;noIPR;noIPR;noIPR;noIPR;noIPR;noIPR;noIPR;noIPR;noIPR;noIPR;noIPR;noIPR;noIPR;noIPR;noIPR;noIPR	null;null;null;null;null;null;null;null;null;null;null;null;null;null;null;null;null;null;null;null;null;null;null	PTHR38848:SF3 (PANTHER);PTHR38848 (PANTHER);NON_CYTOPLASMIC_DOMAIN (PHOBIUS);TRANSMEMBRANE (PHOBIUS);TRANSMEMBRANE (PHOBIUS);CYTOPLASMIC_DOMAIN (PHOBIUS);TRANSMEMBRANE (PHOBIUS);TRANSMEMBRANE (PHOBIUS);CYTOPLASMIC_DOMAIN (PHOBIUS);CYTOPLASMIC_DOMAIN (PHOBIUS);CYTOPLASMIC_DOMAIN (PHOBIUS);TRANSMEMBRANE (PHOBIUS);NON_CYTOPLASMIC_DOMAIN (PHOBIUS);TRANSMEMBRANE (PHOBIUS);TRANSMEMBRANE (PHOBIUS);NON_C…			N/A	plas	13	#N/A	#N/A	0.14	0.41	1.37	0.14	0.27	0.41	0.67	0.13	0.26	0.58	0	0.16	0	0.46	0.12	0.48	0	0	0.53	1.02	0	0	4.16	0.66	0	0	0	0	0	0	0
FgramPH1_01t00837	0	FGSG_15728	FGRRES_15728	unnamed protein product										N/A	nucl	15	#N/A	#N/A	#N/A	#N/A	#N/A	#N/A	#N/A	#N/A	#N/A	#N/A	#N/A	#N/A	#N/A	#N/A	#N/A	#N/A	#N/A	#N/A	#N/A	#N/A	#N/A	#N/A	#N/A	#N/A	#N/A	#N/A	#N/A	#N/A	#N/A	#N/A	#N/A	#N/A	0
FgramPH1_01t00839	FGSG_00316	FGSG_00316	FGRRES_00316	e3 ubiquitin-protein ligase sdir1	GO:0005515;GO:0008152;GO:0008270;GO:0016874	protein binding;metabolic process;zinc ion binding;ligase activity			IPR001841;IPR001841;IPR013083;noIPR;noIPR;noIPR;noIPR;noIPR;noIPR;noIPR;noIPR;noIPR;IPR001841;noIPR;noIPR;noIPR;noIPR;noIPR;noIPR;noIPR	Zinc finger, RING-type;Zinc finger, RING-type;Zinc finger, RING/FYVE/PHD-type;Zinc finger, RING/FYVE/PHD-type;Zinc finger, RING/FYVE/PHD-type;Zinc finger, RING/FYVE/PHD-type;Zinc finger, RING/FYVE/PHD-type;Zinc finger, RING/FYVE/PHD-type;Zinc finger, RING/FYVE/PHD-type;Zinc finger, RING/FYVE/PHD-type;Zinc finger, RING/FYVE/PHD-type;Zinc finger, RING/FYVE/PHD-type;Zinc finger, RING-type;Zinc finge…	SM00184 (SMART);PF13639 (PFAM);G3DSA:3.30.40.10 (GENE3D);PTHR22765:SF27 (PANTHER);PTHR22765 (PANTHER);SIGNAL_PEPTIDE_N_REGION (PHOBIUS);SIGNAL_PEPTIDE_H_REGION (PHOBIUS);SIGNAL_PEPTIDE_C_REGION (PHOBIUS);CYTOPLASMIC_DOMAIN (PHOBIUS);SIGNAL_PEPTIDE (PHOBIUS);TRANSMEMBRANE (PHOBIUS);NON_CYTOPLASMIC_DOMAIN (PHOBIUS);PS50089 (PROSITE_PROFILES);SignalP-noTM (SIGNALP_GRAM_NEGATIVE);SignalP-TM (SIGNALP_…	GO:0008270/GO:0005515;GO:0008270/GO:0005515;GO:0008270/GO:0005515	zinc ion binding/protein binding;zinc ion binding/protein binding;zinc ion binding/protein binding	N/A	extr	17	#N/A	#N/A	54.46	57.03	50.03	44.29	37.77	39.31	19.38	22.57	29.34	27.68	8.77	15.23	29.6	18.79	13.06	20.87	26.69	39.03	11.53	16.43	17.38	0	20.35	10.34	0	0	0	0	0	0	0
FgramPH1_01t00841	FGSG_00317	FGSG_00317	FGRRES_00317	alp11 ue of tubulin-folding cofactor b	GO:0000226;GO:0005634;GO:0005829;GO:0007023;GO:0008017;GO:0043014;GO:0045298	microtubule cytoskeleton organization;nucleus;cytosol;post-chaperonin tubulin folding pathway;microtubule binding;alpha-tubulin binding;tubulin complex			IPR000938;IPR000626;IPR000938;IPR000938;noIPR;noIPR;IPR000938;IPR029071;IPR000938	CAP Gly-rich domain;Ubiquitin domain;CAP Gly-rich domain;CAP Gly-rich domain;CAP Gly-rich domain;CAP Gly-rich domain;CAP Gly-rich domain;Ubiquitin-related domain;CAP Gly-rich domain	SM01052 (SMART);PF14560 (PFAM);G3DSA:2.30.30.190 (GENE3D);PF01302 (PFAM);G3DSA:3.10.20.90 (GENE3D);PTHR18916 (PANTHER);PS50245 (PROSITE_PROFILES);SSF54236 (SUPERFAMILY);SSF74924 (SUPERFAMILY)	GO:0005515	protein binding	N/A	cyto	18	#N/A	#N/A	74.47	65.93	69.3	64.88	68.55	63.34	82.43	87.54	59.12	68.9	26.17	29.67	92.46	54.2	89.26	72.6	102.67	76.03	102.14	93.1	83.58	0	107.01	105.55	73.61	189.9	99.35	145.85	0	0	0
FgramPH1_01t00843	0	FGSG_00318	FGRRES_00318	drpla protein	GO:0003677	DNA binding			IPR001005;IPR001005;IPR009057;noIPR;noIPR;IPR017930;IPR017877;IPR009057	SANT/Myb domain;SANT/Myb domain;Homeodomain-like;Homeodomain-like;Homeodomain-like;Myb domain;Myb-like domain;Homeodomain-like	SM00717 (SMART);PF00249 (PFAM);G3DSA:1.10.10.60 (GENE3D);PTHR23246 (PANTHER);PTHR23246:SF5 (PANTHER);PS51294 (PROSITE_PROFILES);PS50090 (PROSITE_PROFILES);SSF46689 (SUPERFAMILY)	GO:0003677;GO:0003677	DNA binding;DNA binding	N/A	nucl	19	#N/A	#N/A	10.04	9.69	10.16	9.45	10.37	10.54	15.2	16.55	12.46	21.1	3.36	4.21	15.58	8.46	12.75	11.82	20.32	19.98	16.67	25.96	20.42	0	28.4	16.62	0	0	62.88	0	0	0	0
FgramPH1_01t00845	FGSG_00319	FGSG_00319	FGRRES_00319	trm9 trna-methyltransferase modifies uridine residues at the wobble position	GO:0001300;GO:0002098;GO:0005634;GO:0005829;GO:0016300;GO:0030488;GO:0035690	chronological cell aging;tRNA wobble uridine modification;nucleus;cytosol;tRNA (uracil) methyltransferase activity;tRNA methylation;cellular response to drug	EC:2.1.1	Transferring one-carbon groups	IPR029063;IPR013216;noIPR;noIPR;IPR029063	S-adenosyl-L-methionine-dependent methyltransferase;Methyltransferase type 11;Methyltransferase type 11;Methyltransferase type 11;S-adenosyl-L-methionine-dependent methyltransferase	G3DSA:3.40.50.150 (GENE3D);PF08241 (PFAM);PTHR13069:SF21 (PANTHER);PTHR13069 (PANTHER);SSF53335 (SUPERFAMILY)	GO:0008168/GO:0008152	methyltransferase activity/metabolic process	N/A	cyto	13.5	#N/A	#N/A	17.41	17.27	11.54	19.26	21.5	14.63	0.77	2.86	0	0	0.76	0	0.78	3.71	4.32	3.55	8.27	10.36	11.36	0	0	272.69	0	15.13	0	0	0	0	524.9	0	#N/A
FgramPH1_01t00847	FGSG_00320	FGSG_00320	FGRRES_00320	related to dimeric dihydrodiol dehydrogenase	GO:0016491;GO:0055114	oxidoreductase activity;oxidation-reduction process			IPR000683;IPR016040;noIPR;noIPR;noIPR;noIPR;IPR016040	Oxidoreductase, N-terminal;NAD(P)-binding domain;NAD(P)-binding domain;NAD(P)-binding domain;NAD(P)-binding domain;NAD(P)-binding domain;NAD(P)-binding domain	PF01408 (PFAM);G3DSA:3.40.50.720 (GENE3D);G3DSA:3.30.360.10 (GENE3D);PTHR22604:SF115 (PANTHER);PTHR22604 (PANTHER);SSF55347 (SUPERFAMILY);SSF51735 (SUPERFAMILY)	GO:0016491	oxidoreductase activity	N/A	cyto	22	#N/A	#N/A	128.42	129.11	128.44	113.35	116.96	117.65	93.01	94.37	86.45	79.03	55.54	62.52	103.37	161.83	146.61	119.17	94.99	48.66	121.07	115.27	57.97	157.08	74.25	59.16	62.52	0	0	123.99	0	0	0
FgramPH1_01t00849	FGSG_00321	FGSG_00321	FGRRES_00321	nadph-dependent d-xylose reductase					IPR023210;IPR023210;IPR001395;noIPR;IPR023210	NADP-dependent oxidoreductase domain;NADP-dependent oxidoreductase domain;Aldo/keto reductase/potassium channel subunit beta;Aldo/keto reductase/potassium channel subunit beta;NADP-dependent oxidoreductase domain	PF00248 (PFAM);G3DSA:3.20.20.100 (GENE3D);PTHR11732 (PANTHER);PTHR11732:SF198 (PANTHER);SSF51430 (SUPERFAMILY)			N/A	cyto	11	#N/A	#N/A	385.88	374.91	344.31	285.93	269.52	292.37	26.2	49.18	34.1	24	58.82	47.96	69.81	58.16	132.85	96.89	80.16	50.18	106.85	135.55	91.27	0	54.37	63.69	0	175.78	91.9	0	0	166.91	0
FgramPH1_01t00851	0	FGSG_00322	FGRRES_00322_M	unnamed protein product										N/A	nucl	22	#N/A	#N/A	1.02	1.4	0.8	0.2	1.77	0.79	0	0	0.93	0.21	0.7	0.94	0	0.13	0	0.46	0	0	0.19	0.64	0	0	0	0	0	0	0	0	0	0	0
FgramPH1_01t00853	FGSG_00323	FGSG_00323	FGRRES_00323	deoxyhypusine synthase	GO:0005634;GO:0005829;GO:0008612;GO:0034038;GO:0050983	nucleus;cytosol;peptidyl-lysine modification to peptidyl-hypusine;deoxyhypusine synthase activity;obsolete deoxyhypusine biosynthetic process from spermidine	EC:2.5.1.46	Deoxyhypusine synthase	IPR002773;IPR002773;IPR002773;IPR002773;IPR029035	Deoxyhypusine synthase;Deoxyhypusine synthase;Deoxyhypusine synthase;Deoxyhypusine synthase;DHS-like NAD/FAD-binding domain	TIGR00321 (TIGRFAM);PF01916 (PFAM);G3DSA:3.40.910.10 (GENE3D);PTHR11703 (PANTHER);SSF52467 (SUPERFAMILY)	GO:0008612;GO:0008612;GO:0008612;GO:0008612	peptidyl-lysine modification to peptidyl-hypusine;peptidyl-lysine modification to peptidyl-hypusine;peptidyl-lysine modification to peptidyl-hypusine;peptidyl-lysine modification to peptidyl-hypusine	N/A	cysk	20	#N/A	I1RA06#PHI:6258#DHS#5518#Fusarium_graminearum#increased_virulence_(hypervirulence)__unaffected_pathogenicity	74.08	68.99	61.62	70.22	71.07	76.61	34.92	34.68	32.86	30.51	15.65	30.01	50.17	31.48	29.22	31.15	43.13	45.76	39	39.72	0	175.84	29.94	41.8	70.07	0	0	0	0	0	0
FgramPH1_01t00855	FGSG_00324	FGSG_00324	FGRRES_00324	dna-binding protein snt1	GO:0003677;GO:0005634;GO:0043232;GO:0044446	DNA binding;nucleus;intracellular non-membrane-bounded organelle;intracellular organelle part			IPR001005;IPR001005;IPR009057;IPR017884;IPR017884;IPR009057;IPR009057	SANT/Myb domain;SANT/Myb domain;Homeodomain-like;SANT domain;SANT domain;Homeodomain-like;Homeodomain-like	SM00717 (SMART);PF00249 (PFAM);G3DSA:1.10.10.60 (GENE3D);PS51293 (PROSITE_PROFILES);PS51293 (PROSITE_PROFILES);SSF46689 (SUPERFAMILY);SSF46689 (SUPERFAMILY)	GO:0003677;GO:0003677;GO:0003677	DNA binding;DNA binding;DNA binding	N/A	nucl	21.5	#N/A	I1RA07#PHI:1538__PHI:4209__PHI:4236#GzMyb002__MYT3#5518#Fusarium_graminearum#reduced_virulence	12.57	13.93	13.99	15.17	15.56	15.79	0	0	3.53	6.17	0.14	0.04	0.87	0	0	0	1.77	5.7	0	2.76	2.66	0	6.95	10.24	0	0	0	0	0	0	0
FgramPH1_01t00857	FGSG_00325	FGSG_00325	FGRRES_00325	dash complex subunit dad1 protein	GO:0003677;GO:0005794;GO:0005829;GO:0016620;GO:0030472;GO:0042729;GO:0055114;GO:0072686	DNA binding;Golgi apparatus;cytosol;oxidoreductase activity, acting on the aldehyde or oxo group of donors, NAD or NADP as acceptor;mitotic spindle organization;DASH complex;oxidation-reduction process;mitotic spindle			IPR013958;noIPR;noIPR	DASH complex subunit Dad1;DASH complex subunit Dad1;DASH complex subunit Dad1	PF08649 (PFAM);PTHR28025:SF1 (PANTHER);PTHR28025 (PANTHER)	GO:0072686/GO:0030472/GO:0042729	mitotic spindle/mitotic spindle organization/DASH complex	N/A	cyto	11	#N/A	#N/A	26.91	25.13	25.78	15.65	14.82	21.71	32.96	26.88	20.76	28.59	42.88	35.02	30.13	19.15	32.08	30.43	19.99	26.46	35.24	36.28	36.99	0	39.86	27.32	0	0	0	0	0	0	0
FgramPH1_01t00859	0	FGSG_00326	FGRRES_00326_M	unnamed protein product										N/A	nucl	21.5	#N/A	#N/A	0.08	0.32	0	0.08	0.15	0.08	0	0	0.07	0	0	0	0	0	0	0.03	0	0	0.08	0.17	0	0	0	0	0	0	0	0	0	0	0
FgramPH1_01t00861	FGSG_00327	FGSG_00327	FGRRES_00327	replication factor c subunit 1	GO:0000278;GO:0003689;GO:0005524;GO:0005663;GO:0006271;GO:0006281;GO:0042575;GO:0044454	mitotic cell cycle;DNA clamp loader activity;ATP binding;DNA replication factor C complex;DNA strand elongation involved in DNA replication;DNA repair;DNA polymerase complex;nuclear chromosome part	EC:3.6.1;EC:3.6.1.3;EC:3.6.1.15	Acting on acid anhydrides;Adenosinetriphosphatase;Nucleoside-triphosphate phosphatase	IPR003593;IPR001357;IPR012178;IPR001357;IPR013725;IPR027417;noIPR;IPR003959;noIPR;IPR001357;noIPR;noIPR;IPR001357;IPR027417;IPR001357;IPR008921	AAA+ ATPase domain;BRCT domain;Replication factor C subunit 1;BRCT domain;DNA replication factor RFC1, C-terminal;P-loop containing nucleoside triphosphate hydrolase;P-loop containing nucleoside triphosphate hydrolase;ATPase, AAA-type, core;ATPase, AAA-type, core;BRCT domain;BRCT domain;BRCT domain;BRCT domain;P-loop containing nucleoside triphosphate hydrolase;BRCT domain;DNA polymerase III, cla…	SM00382 (SMART);SM00292 (SMART);PIRSF036578 (PIRSF);G3DSA:3.40.50.10190 (GENE3D);PF08519 (PFAM);G3DSA:3.40.50.300 (GENE3D);G3DSA:1.20.272.10 (GENE3D);PF00004 (PFAM);G3DSA:1.10.8.60 (GENE3D);PF00533 (PFAM);PTHR23389 (PANTHER);PTHR23389:SF10 (PANTHER);PS50172 (PROSITE_PROFILES);SSF52540 (SUPERFAMILY);SSF52113 (SUPERFAMILY);SSF48019 (SUPERFAMILY)	GO:0005663/GO:0003677/GO:0005524/GO:0006281/GO:0006260/GO:0003689;GO:0006260/GO:0003689/GO:0005663/GO:0005524;GO:0005524;GO:0003677/GO:0006260	DNA replication factor C complex/DNA binding/ATP binding/DNA repair/DNA replication/DNA clamp loader activity;DNA replication/DNA clamp loader activity/DNA replication factor C complex/ATP binding;ATP binding;DNA binding/DNA replication	N/A	nucl	18.5	#N/A	#N/A	11.57	10.12	13.93	14.1	13.96	13.09	12.3	11.05	13.36	13.55	6.85	12.49	12.89	9.1	5.62	8.94	7.57	9.14	5.29	11.02	26.35	0	25.17	14.63	0	0	104.27	51.17	0	63.33	0
FgramPH1_01t00863	FGSG_00328	FGSG_00328	FGRRES_00328	60s ribosomal protein l16	GO:0003735;GO:0005762;GO:0019843;GO:0032543;GO:0042254;GO:0051604	structural constituent of ribosome;mitochondrial large ribosomal subunit;rRNA binding;mitochondrial translation;ribosome biogenesis;protein maturation			IPR000114;IPR016180;IPR000114;IPR016180;IPR000114;noIPR;IPR020798;IPR016180	Ribosomal protein L16;Ribosomal protein L10e/L16;Ribosomal protein L16;Ribosomal protein L10e/L16;Ribosomal protein L16;Ribosomal protein L16;Ribosomal protein L16, conserved site;Ribosomal protein L10e/L16	PR00060 (PRINTS);G3DSA:3.90.1170.10 (GENE3D);TIGR01164 (TIGRFAM);PF00252 (PFAM);PTHR12220 (PANTHER);PTHR12220:SF13 (PANTHER);PS00701 (PROSITE_PATTERNS);SSF54686 (SUPERFAMILY)	GO:0003735/GO:0006412/GO:0019843;GO:0005840/GO:0003735/GO:0006412;GO:0003735/GO:0006412/GO:0019843;GO:0005840/GO:0003735/GO:0006412;GO:0003735/GO:0006412/GO:0019843;GO:0005622/GO:0006412/GO:0005840/GO:0003735;GO:0005840/GO:0003735/GO:0006412	structural constituent of ribosome/translation/rRNA binding;ribosome/structural constituent of ribosome/translation;structural constituent of ribosome/translation/rRNA binding;ribosome/structural constituent of ribosome/translation;structural constituent of ribosome/translation/rRNA binding;intracellular/translation/ribosome/structural constituent of ribosome;ribosome/structural constituent of ri…	N/A	mito	25	#N/A	#N/A	193.2	181.13	163.64	187.37	191.19	177.87	163.1	139.57	152.64	117.68	113.9	171.93	169	159.85	100.59	138.12	119	108.48	97.7	124.96	157.38	0	143.38	127.22	94.94	0	128.1	0	228.23	0	0
FgramPH1_01t00865	FGSG_00329	FGSG_00329	FGRRES_00329	replication factor c subunit 5	GO:0000790;GO:0003677;GO:0005663;GO:0005829;GO:0006272;GO:0007062;GO:0031389;GO:0031390;GO:0031391;GO:0043596;GO:0070914	nuclear chromatin;DNA binding;DNA replication factor C complex;cytosol;leading strand elongation;sister chromatid cohesion;Rad17 RFC-like complex;Ctf18 RFC-like complex;Elg1 RFC-like complex;nuclear replication fork;UV-damage excision repair			IPR003593;IPR013748;noIPR;noIPR;IPR027417;noIPR;noIPR;noIPR;IPR027417;IPR008921	AAA+ ATPase domain;Replication factor C, C-terminal;Replication factor C, C-terminal;Replication factor C, C-terminal;P-loop containing nucleoside triphosphate hydrolase;P-loop containing nucleoside triphosphate hydrolase;P-loop containing nucleoside triphosphate hydrolase;P-loop containing nucleoside triphosphate hydrolase;P-loop containing nucleoside triphosphate hydrolase;DNA polymerase III, c…	SM00382 (SMART);PF08542 (PFAM);G3DSA:1.20.272.10 (GENE3D);G3DSA:1.10.8.60 (GENE3D);G3DSA:3.40.50.300 (GENE3D);PF13177 (PFAM);PTHR11669 (PANTHER);PTHR11669:SF1 (PANTHER);SSF52540 (SUPERFAMILY);SSF48019 (SUPERFAMILY)	GO:0003677/GO:0006260	DNA binding/DNA replication	N/A	cyto	14	#N/A	#N/A	3.39	4.62	3.8	7.5	7.03	7.52	22.42	15.5	12	20.48	7.55	6.75	22.56	13.92	9.65	12.74	14.18	15	15.71	18.52	26.72	0	30.07	21.96	0	0	0	0	0	0	0
FgramPH1_01t00867	FGSG_00330	FGSG_00330	FGRRES_00330	acetyl-coenzyme a synthetase	GO:0003987;GO:0005524;GO:0006094;GO:0006096;GO:0016208;GO:0019427;GO:0019643	acetate-CoA ligase activity;ATP binding;gluconeogenesis;glycolytic process;AMP binding;acetyl-CoA biosynthetic process from acetate;reductive tricarboxylic acid cycle	EC:6.2.1.1	Acetate--CoA ligase	IPR011904;IPR032387;noIPR;noIPR;noIPR;IPR025110;IPR000873;noIPR;noIPR;noIPR;IPR020845;noIPR	Acetate-CoA ligase;Acetyl-coenzyme A synthetase, N-terminal domain;Acetyl-coenzyme A synthetase, N-terminal domain;Acetyl-coenzyme A synthetase, N-terminal domain;Acetyl-coenzyme A synthetase, N-terminal domain;AMP-binding enzyme C-terminal domain;AMP-dependent synthetase/ligase;AMP-dependent synthetase/ligase;AMP-dependent synthetase/ligase;AMP-dependent synthetase/ligase;AMP-binding, conserved …	TIGR02188 (TIGRFAM);PF16177 (PFAM);G3DSA:3.40.50.980 (GENE3D);G3DSA:2.30.38.10 (GENE3D);G3DSA:3.30.300.30 (GENE3D);PF13193 (PFAM);PF00501 (PFAM);G3DSA:3.40.50.980 (GENE3D);PTHR24095:SF210 (PANTHER);PTHR24095 (PANTHER);PS00455 (PROSITE_PATTERNS);SSF56801 (SUPERFAMILY)	GO:0003987/GO:0016208/GO:0019427;GO:0003824/GO:0008152	acetate-CoA ligase activity/AMP binding/acetyl-CoA biosynthetic process from acetate;catalytic activity/metabolic process	N/A	cyto	15.5	#N/A	#N/A	629.14	645	652.66	629.1	632.91	653.48	93.56	200.31	109.72	111.61	157.31	155.83	179.57	223.48	86.87	178.55	391.96	558.81	183.92	454.04	815.05	159.83	272.15	386.66	253.45	246.57	128.32	62.95	0	77.9	0
FgramPH1_01t00869	FGSG_11745	FGSG_15729	FGRRES_15729_M	venom metalloproteinase jararhagin precursor	GO:0004222;GO:0006508;GO:0007229	metalloendopeptidase activity;proteolysis;integrin-mediated signaling pathway	EC:3.4.24	Acting on peptide bonds (peptidases)	IPR001762;noIPR;IPR001762;IPR001762;IPR024079;noIPR;noIPR;noIPR;noIPR;noIPR;noIPR;noIPR;noIPR;noIPR;IPR001762;IPR001590;noIPR;noIPR;IPR001762;noIPR	Disintegrin domain;Disintegrin domain;Disintegrin domain;Disintegrin domain;Metallopeptidase, catalytic domain;Metallopeptidase, catalytic domain;Metallopeptidase, catalytic domain;Metallopeptidase, catalytic domain;Metallopeptidase, catalytic domain;Metallopeptidase, catalytic domain;Metallopeptidase, catalytic domain;Metallopeptidase, catalytic domain;Metallopeptidase, catalytic domain;Metallop…	SM00050 (SMART);PF13688 (PFAM);G3DSA:4.10.70.10 (GENE3D);PF00200 (PFAM);G3DSA:3.40.390.10 (GENE3D);PTHR11905 (PANTHER);PTHR11905:SF129 (PANTHER);NON_CYTOPLASMIC_DOMAIN (PHOBIUS);TRANSMEMBRANE (PHOBIUS);SIGNAL_PEPTIDE (PHOBIUS);SIGNAL_PEPTIDE_H_REGION (PHOBIUS);SIGNAL_PEPTIDE_N_REGION (PHOBIUS);CYTOPLASMIC_DOMAIN (PHOBIUS);SIGNAL_PEPTIDE_C_REGION (PHOBIUS);PS50214 (PROSITE_PROFILES);PS50215 (PROSI…	GO:0008237;GO:0004222/GO:0006508	metallopeptidase activity;metalloendopeptidase activity/proteolysis	N/A	extr	22	#N/A	#N/A	41.7	47.25	46.97	59.6	55.51	51.15	2.72	3.85	10.65	6.68	1.27	6.69	2.86	0.06	0.39	0.99	11.76	29.17	2.15	13.29	16.95	83.49	30.96	15.54	0	0	0	0	0	0	0
FgramPH1_01t00871	FGSG_00331	FGSG_00331	FGRRES_00331	hypothetical protein FGSG_00331										N/A	nucl	20	#N/A	#N/A	22.9	22.52	18.05	21.98	25.7	23.37	34.61	32	23.7	34.08	21.43	18.1	32.69	20.1	24.38	27.2	34.82	41.82	27.25	32.48	33.91	0	24.3	13.64	66.15	0	0	0	0	0	0
FgramPH1_01t00873	0	FGSG_00332	FGRRES_00332	related to nuclear receptor co-repressor hdac3 complex subunit tblr1	GO:0005515	protein binding			IPR001680;IPR006594;IPR015943;IPR006594;noIPR;noIPR;noIPR;noIPR;noIPR;noIPR;IPR019775;IPR006594;IPR017986;IPR017986	WD40 repeat;LIS1 homology motif;WD40/YVTN repeat-like-containing domain;LIS1 homology motif;LIS1 homology motif;LIS1 homology motif;LIS1 homology motif;LIS1 homology motif;LIS1 homology motif;LIS1 homology motif;WD40 repeat, conserved site;LIS1 homology motif;WD40-repeat-containing domain;WD40-repeat-containing domain	SM00320 (SMART);SM00667 (SMART);G3DSA:2.130.10.10 (GENE3D);PF08513 (PFAM);PTHR22846:SF2 (PANTHER);PTHR22846:SF2 (PANTHER);PTHR22846:SF2 (PANTHER);PTHR22846 (PANTHER);PTHR22846 (PANTHER);PTHR22846 (PANTHER);PS00678 (PROSITE_PATTERNS);PS50896 (PROSITE_PROFILES);PS50294 (PROSITE_PROFILES);SSF50978 (SUPERFAMILY)	GO:0005515;GO:0005515;GO:0005515;GO:0005515;GO:0005515;GO:0005515;GO:0005515	protein binding;protein binding;protein binding;protein binding;protein binding;protein binding;protein binding	N/A	nucl	9.5	#N/A	I1RA15#PHI:446__PHI:2348#TBL1__FTL1_(TBL1)#5518#Fusarium_graminearum#reduced_virulence	32.81	34.73	32.33	38.19	40.75	37.56	15.62	14.01	12.74	15.87	5.86	7.62	16.01	10.88	14.59	14.44	21.17	25.01	10.41	17.51	31.58	0	21.98	22.17	28.03	0	37.85	0	0	0	0
FgramPH1_01t00875	FGSG_00333	FGSG_00333	FGRRES_00333	pl6 protein	GO:0004252;GO:0006508;GO:0006890;GO:0016021;GO:0030137	serine-type endopeptidase activity;proteolysis;retrograde vesicle-mediated transport, Golgi to ER;integral component of membrane;COPI-coated vesicle	EC:3.4.21	Acting on peptide bonds (peptidases)	IPR013861;IPR022764;noIPR;noIPR;noIPR;noIPR;noIPR;noIPR;noIPR;noIPR;noIPR;noIPR;noIPR;noIPR;noIPR;noIPR;noIPR;noIPR;noIPR;noIPR;noIPR;noIPR;noIPR;noIPR;noIPR;noIPR	Transmembrane protein DUF1751, eukaryotic;Peptidase S54, rhomboid domain;Peptidase S54, rhomboid domain;Peptidase S54, rhomboid domain;Peptidase S54, rhomboid domain;Peptidase S54, rhomboid domain;Peptidase S54, rhomboid domain;Peptidase S54, rhomboid domain;Peptidase S54, rhomboid domain;Peptidase S54, rhomboid domain;Peptidase S54, rhomboid domain;Peptidase S54, rhomboid domain;Peptidase S54, r…	PF08551 (PFAM);G3DSA:1.20.1540.10 (GENE3D);PTHR13377 (PANTHER);PTHR13377:SF3 (PANTHER);TRANSMEMBRANE (PHOBIUS);NON_CYTOPLASMIC_DOMAIN (PHOBIUS);NON_CYTOPLASMIC_DOMAIN (PHOBIUS);CYTOPLASMIC_DOMAIN (PHOBIUS);TRANSMEMBRANE (PHOBIUS);NON_CYTOPLASMIC_DOMAIN (PHOBIUS);TRANSMEMBRANE (PHOBIUS);NON_CYTOPLASMIC_DOMAIN (PHOBIUS);TRANSMEMBRANE (PHOBIUS);TRANSMEMBRANE (PHOBIUS);TRANSMEMBRANE (PHOBIUS);CYTOPLA…	GO:0016021/GO:0006890;GO:0004252/GO:0016021	integral component of membrane/retrograde vesicle-mediated transport, Golgi to ER;serine-type endopeptidase activity/integral component of membrane	N/A	plas	16	#N/A	#N/A	22.23	19.38	17.69	22.41	23.29	24.87	17.87	18.61	19.71	23.42	3.68	6.76	21.86	11.81	15.38	14.71	27.65	16.58	24.72	25.37	27.06	0	34.13	29.45	52.62	0	71.05	0	0	0	0
FgramPH1_01t00877	0	FGSG_00334	FGRRES_00334	ferric reductase	GO:0016021;GO:0016175;GO:0042554;GO:0055114	integral component of membrane;superoxide-generating NADPH oxidase activity;superoxide anion generation;oxidation-reduction process	EC:1.6.3	Acting on NADH or NADPH	IPR013112;IPR013121;noIPR;noIPR;IPR013130;IPR029648;noIPR;noIPR;noIPR;noIPR;noIPR;noIPR;noIPR;noIPR;noIPR;noIPR;noIPR;noIPR;noIPR;noIPR;noIPR;noIPR;IPR017927;noIPR;noIPR;noIPR;noIPR;noIPR;noIPR;noIPR	FAD-binding 8;Ferric reductase, NAD binding domain;Ferric reductase, NAD binding domain;Ferric reductase, NAD binding domain;Ferric reductase transmembrane component-like domain;NADPH oxidase 5;NADPH oxidase 5;NADPH oxidase 5;NADPH oxidase 5;NADPH oxidase 5;NADPH oxidase 5;NADPH oxidase 5;NADPH oxidase 5;NADPH oxidase 5;NADPH oxidase 5;NADPH oxidase 5;NADPH oxidase 5;NADPH oxidase 5;NADPH oxidase…	PF08022 (PFAM);PF08030 (PFAM);G3DSA:2.40.30.10 (GENE3D);G3DSA:3.40.50.80 (GENE3D);PF01794 (PFAM);PTHR11972:SF58 (PANTHER);PTHR11972 (PANTHER);TRANSMEMBRANE (PHOBIUS);CYTOPLASMIC_DOMAIN (PHOBIUS);NON_CYTOPLASMIC_DOMAIN (PHOBIUS);NON_CYTOPLASMIC_DOMAIN (PHOBIUS);TRANSMEMBRANE (PHOBIUS);CYTOPLASMIC_DOMAIN (PHOBIUS);NON_CYTOPLASMIC_DOMAIN (PHOBIUS);TRANSMEMBRANE (PHOBIUS);TRANSMEMBRANE (PHOBIUS);CYTO…	GO:0016491/GO:0055114;GO:0016491/GO:0055114;GO:0042554/GO:0016175;GO:0016491/GO:0055114	oxidoreductase activity/oxidation-reduction process;oxidoreductase activity/oxidation-reduction process;superoxide anion generation/superoxide-generating NADPH oxidase activity;oxidoreductase activity/oxidation-reduction process	N/A	plas	24	#N/A	#N/A	4.98	5.16	7.27	5.29	6.94	6.96	3.79	3.09	2.46	4.94	1.08	1.69	5.43	1.68	1.78	2.03	5.49	8.22	3.95	5.45	5.03	0	5.44	9.69	0	0	0	0	0	0	0
FgramPH1_01t00879	FGSG_00335	FGSG_00335	FGRRES_00335	rna-binding protein	GO:0000166;GO:0003723;GO:0016071;GO:0034661;GO:0043628;GO:0044424	nucleotide binding;RNA binding;mRNA metabolic process;ncRNA catabolic process;ncRNA 3'-end processing;intracellular part			IPR000504;IPR012677;IPR000504;IPR004154;noIPR;noIPR;IPR000504;IPR012677	RNA recognition motif domain;Nucleotide-binding alpha-beta plait domain;RNA recognition motif domain;Anticodon-binding;Anticodon-binding;Anticodon-binding;RNA recognition motif domain;Nucleotide-binding alpha-beta plait domain	SM00360 (SMART);G3DSA:3.30.70.330 (GENE3D);PF00076 (PFAM);G3DSA:3.40.50.800 (GENE3D);PTHR13968 (PANTHER);PTHR13968:SF1 (PANTHER);PS50102 (PROSITE_PROFILES);SSF54928 (SUPERFAMILY)	GO:0003676;GO:0000166;GO:0003676;GO:0003676;GO:0000166	nucleic acid binding;nucleotide binding;nucleic acid binding;nucleic acid binding;nucleotide binding	N/A	nucl	21.5	#N/A	#N/A	18.37	15.92	15.68	15.34	18.18	17.12	8.19	6.44	8.49	9.94	2.38	3.85	7.66	5.45	8.55	9.45	10.82	11.43	6.52	8.66	15.27	0	12.39	6.63	0	0	0	0	0	0	0
FgramPH1_01t00881	FGSG_00336	FGSG_00336	FGRRES_00336	hypothetical protein FGSG_00336	GO:0003747;GO:0005743;GO:0005762;GO:0006444;GO:0006449;GO:0018444	translation release factor activity;mitochondrial inner membrane;mitochondrial large ribosomal subunit;'de novo' cotranslational protein folding;regulation of translational termination;translation release factor complex			noIPR;IPR000352;noIPR;noIPR;noIPR;noIPR	null;Peptide chain release factor class I/class II;Peptide chain release factor class I/class II;Peptide chain release factor class I/class II;Peptide chain release factor class I/class II;Peptide chain release factor class I/class II	G3DSA:3.30.160.200 (GENE3D);PF00472 (PFAM);PTHR11075:SF54 (PANTHER);PTHR11075 (PANTHER);SignalP-TM (SIGNALP_GRAM_POSITIVE);SSF75620 (SUPERFAMILY)	GO:0006415/GO:0003747	translational termination/translation release factor activity	N/A	mito	17	#N/A	#N/A	25.23	23.27	27.14	24.44	26.65	29.09	21.3	12.55	21.56	18.15	105.96	68.29	4.31	16.43	5.73	10.24	9.07	2.69	6.68	8.64	0	0	21.35	11.98	0	0	170.75	0	0	0	0
FgramPH1_01t00883	FGSG_00337	FGSG_00337	FGRRES_00337	calcium calmodulin-dependent protein kinase type i	GO:0000122;GO:0004683;GO:0005516;GO:0005524;GO:0005634;GO:0005829;GO:0006468;GO:0009069;GO:0010621;GO:0010972;GO:0070885	negative regulation of transcription by RNA polymerase II;calmodulin-dependent protein kinase activity;calmodulin binding;ATP binding;nucleus;cytosol;protein phosphorylation;serine family amino acid metabolic process;negative regulation of transcription by transcription factor localization;negative regulation of G2/M transition of mitotic cell cycle;negative regulation of calcineurin-NFAT signali…	EC:2.7.11;EC:2.7.11.17	Transferring phosphorus-containing groups;Calcium/calmodulin-dependent protein kinase	IPR002290;noIPR;noIPR;IPR000719;IPR020636;noIPR;IPR017441;IPR008271;IPR000719;IPR011009	Serine/threonine/dual specificity protein kinase, catalytic domain;Serine/threonine/dual specificity protein kinase, catalytic domain;Serine/threonine/dual specificity protein kinase, catalytic domain;Protein kinase domain;Calcium/calmodulin-dependent/calcium-dependent protein kinase;Calcium/calmodulin-dependent/calcium-dependent protein kinase;Protein kinase, ATP binding site;Serine/threonine-pr…	SM00220 (SMART);G3DSA:1.10.510.10 (GENE3D);G3DSA:3.30.200.20 (GENE3D);PF00069 (PFAM);PTHR24347 (PANTHER);PTHR24347:SF246 (PANTHER);PS00107 (PROSITE_PATTERNS);PS00108 (PROSITE_PATTERNS);PS50011 (PROSITE_PROFILES);SSF56112 (SUPERFAMILY)	GO:0006468/GO:0005524/GO:0004672;GO:0006468/GO:0004672/GO:0005524;GO:0005524;GO:0004672/GO:0006468;GO:0006468/GO:0004672/GO:0005524	protein phosphorylation/ATP binding/protein kinase activity;protein phosphorylation/protein kinase activity/ATP binding;ATP binding;protein kinase activity/protein phosphorylation;protein phosphorylation/protein kinase activity/ATP binding	N/A	mito	11.5	#N/A	I1RA20#PHI:1244#FGSG_00337#5518#Fusarium_graminearum#unaffected_pathogenicity	53.3	54.96	54.31	54.69	56.53	54.23	26.1	22.94	26.52	25.73	10.42	15.45	20.82	21.16	19.4	18.13	27.12	38.12	22.39	27.77	10.98	0	24.41	28.63	0	0	0	0	0	87.77	0
FgramPH1_01t00885	FGSG_00338	FGSG_00338	FGRRES_00338	probable aureobasidin-resistance protein	GO:0006673;GO:0016020;GO:0030148;GO:0045140;GO:0070916	inositol phosphoceramide metabolic process;membrane;sphingolipid biosynthetic process;inositol phosphoceramide synthase activity;inositol phosphoceramide synthase complex	EC:2.4.1	Glycosyltransferases	IPR000326;IPR000326;IPR000326;noIPR;noIPR;noIPR;noIPR;noIPR;noIPR;noIPR;noIPR;noIPR;noIPR;noIPR;noIPR;noIPR;noIPR;noIPR;noIPR;noIPR;noIPR;noIPR;IPR000326;noIPR;noIPR;noIPR;noIPR;noIPR;noIPR;noIPR;noIPR	Phosphatidic acid phosphatase type 2/haloperoxidase;Phosphatidic acid phosphatase type 2/haloperoxidase;Phosphatidic acid phosphatase type 2/haloperoxidase;Phosphatidic acid phosphatase type 2/haloperoxidase;Phosphatidic acid phosphatase type 2/haloperoxidase;Phosphatidic acid phosphatase type 2/haloperoxidase;Phosphatidic acid phosphatase type 2/haloperoxidase;Phosphatidic acid phosphatase type …	SM00014 (SMART);PF01569 (PFAM);G3DSA:1.20.144.10 (GENE3D);PTHR31310:SF7 (PANTHER);PTHR31310 (PANTHER);CYTOPLASMIC_DOMAIN (PHOBIUS);TRANSMEMBRANE (PHOBIUS);CYTOPLASMIC_DOMAIN (PHOBIUS);NON_CYTOPLASMIC_DOMAIN (PHOBIUS);CYTOPLASMIC_DOMAIN (PHOBIUS);TRANSMEMBRANE (PHOBIUS);TRANSMEMBRANE (PHOBIUS);NON_CYTOPLASMIC_DOMAIN (PHOBIUS);CYTOPLASMIC_DOMAIN (PHOBIUS);NON_CYTOPLASMIC_DOMAIN (PHOBIUS);TRANSMEMBR…			N/A	plas	26	#N/A	#N/A	210.58	205.31	212.4	90.53	97.14	93.49	28.37	22.64	30.27	35.86	6.48	8.11	23.44	10.27	17.52	17.89	40.87	42.78	28.26	37.06	39.74	0	51.44	60.6	35.23	0	0	0	0	86.62	DOWN
FgramPH1_01t00887	FGSG_11746	FGSG_11746	FGRRES_11746	hypothetical protein FGSG_11746										N/A	cyto	11	#N/A	#N/A	#N/A	#N/A	#N/A	#N/A	#N/A	#N/A	0	0	0	0	0	0	0	0.78	0	0	0	0	0	0	0	0	0	0	0	0	0	0	0	0	#N/A
FgramPH1_01t00889	0	FGSG_15063	FGRRES_15063	unnamed protein product										N/A	cyto	19.5	#N/A	#N/A	0	0	1.51	0	1.56	0	0	0	0	0	0	0	0	2.87	0	0	0	0	0	0	0	0	11.45	36.69	0	0	0	0	0	0	DOWN
FgramPH1_01t00891	0	FGSG_11747	FGRRES_11747	hypothetical protein FGSG_11747					noIPR;noIPR;noIPR	null;null;null	NON_CYTOPLASMIC_DOMAIN (PHOBIUS);TRANSMEMBRANE (PHOBIUS);CYTOPLASMIC_DOMAIN (PHOBIUS)			N/A	nucl	8.5	#N/A	#N/A	2.71	2.13	5.27	0.53	0.53	3.67	0	0.5	1.47	0.55	1.82	0.31	0	0.35	0.93	0	2.55	0	0	0	0	0	0	0	0	0	0	0	0	0	0
FgramPH1_01t00893	FGSG_00339	FGSG_00339	FGRRES_00339	related to srp40-suppressor of mutant ac40 of rna polymerase i and iii					IPR017859;IPR013240;noIPR	Treacle-like, Treacher Collins Syndrome;DNA-directed RNA polymerase I, subunit RPA34.5;DNA-directed RNA polymerase I, subunit RPA34.5	PR01503 (PRINTS);PF08208 (PFAM);PTHR28155 (PANTHER)			N/A	nucl	26	#N/A	#N/A	5.66	5.05	5.25	8.6	7.38	8.63	8.5	8.84	9.41	7.06	2.53	3.2	10.57	9.27	5.96	7.51	7.48	7.98	8.12	7.72	13.03	0	18.2	16.61	0	0	0	0	0	0	0
FgramPH1_01t00895	FGSG_00340	FGSG_00340	FGRRES_00340	polynucleotide 5 -hydroxyl-kinase grc3	GO:0000448;GO:0005524;GO:0005724;GO:0006363;GO:0016310;GO:0030702;GO:0030874;GO:0031618;GO:0031934;GO:0051731;GO:0097356	cleavage in ITS2 between 5.8S rRNA and LSU-rRNA of tricistronic rRNA transcript (SSU-rRNA, 5.8S rRNA, LSU-rRNA);ATP binding;nuclear telomeric heterochromatin;termination of RNA polymerase I transcription;phosphorylation;chromatin silencing at centromere;nucleolar chromatin;nuclear pericentric heterochromatin;mating-type region heterochromatin;polynucleotide 5'-hydroxyl-kinase activity;perinucleol…	EC:2.7.1	Transferring phosphorus-containing groups	IPR032319;noIPR;noIPR;noIPR;noIPR;noIPR;noIPR;noIPR	Polyribonucleotide 5'-hydroxyl-kinase Clp1, P-loop domain;Polyribonucleotide 5'-hydroxyl-kinase Clp1, P-loop domain;Polyribonucleotide 5'-hydroxyl-kinase Clp1, P-loop domain;Polyribonucleotide 5'-hydroxyl-kinase Clp1, P-loop domain;Polyribonucleotide 5'-hydroxyl-kinase Clp1, P-loop domain;Polyribonucleotide 5'-hydroxyl-kinase Clp1, P-loop domain;Polyribonucleotide 5'-hydroxyl-kinase Clp1, P-loop …	PF16575 (PFAM);PTHR12755 (PANTHER);PTHR12755:SF10 (PANTHER);SIGNAL_PEPTIDE (PHOBIUS);SIGNAL_PEPTIDE_N_REGION (PHOBIUS);SIGNAL_PEPTIDE_C_REGION (PHOBIUS);NON_CYTOPLASMIC_DOMAIN (PHOBIUS);SIGNAL_PEPTIDE_H_REGION (PHOBIUS)			N/A	mito	12	#N/A	#N/A	2.84	2.42	1.94	3.75	2.52	2.68	2.76	3.45	2.84	3.39	2	1.4	2.92	3.36	2.55	2.45	4.6	1.34	2.11	3.15	13.17	0	7.21	2.65	0	0	0	0	0	0	0
FgramPH1_01t00897	FGSG_11748	FGSG_11748	FGRRES_11748	hypothetical protein FGSG_11748										N/A	cysk	7	#N/A	#N/A	#N/A	#N/A	#N/A	#N/A	#N/A	#N/A	#N/A	#N/A	#N/A	#N/A	#N/A	#N/A	#N/A	#N/A	#N/A	#N/A	#N/A	#N/A	#N/A	#N/A	#N/A	#N/A	#N/A	#N/A	#N/A	#N/A	#N/A	#N/A	#N/A	#N/A	DOWN
FgramPH1_01t00899	0	FGSG_15730	FGRRES_15730_M	unnamed protein product	GO:0000981;GO:0003677;GO:0005634;GO:0006357;GO:0008270	RNA polymerase II transcription factor activity, sequence-specific DNA binding;DNA binding;nucleus;regulation of transcription by RNA polymerase II;zinc ion binding			IPR001138;IPR007219;IPR007219;IPR001138;noIPR;noIPR;IPR001138;IPR001138;IPR001138	Zn(2)-C6 fungal-type DNA-binding domain;Transcription factor domain, fungi;Transcription factor domain, fungi;Zn(2)-C6 fungal-type DNA-binding domain;Zn(2)-C6 fungal-type DNA-binding domain;Zn(2)-C6 fungal-type DNA-binding domain;Zn(2)-C6 fungal-type DNA-binding domain;Zn(2)-C6 fungal-type DNA-binding domain;Zn(2)-C6 fungal-type DNA-binding domain	SM00066 (SMART);SM00906 (SMART);PF04082 (PFAM);G3DSA:4.10.240.10 (GENE3D);PTHR31944 (PANTHER);PTHR31944:SF58 (PANTHER);PS00463 (PROSITE_PATTERNS);PS50048 (PROSITE_PROFILES);SSF57701 (SUPERFAMILY)	GO:0006355/GO:0008270/GO:0000981/GO:0005634;GO:0005634/GO:0003677/GO:0006351/GO:0008270;GO:0005634/GO:0003677/GO:0006351/GO:0008270;GO:0006355/GO:0008270/GO:0000981/GO:0005634;GO:0006355/GO:0008270/GO:0000981/GO:0005634;GO:0006355/GO:0008270/GO:0000981/GO:0005634;GO:0006355/GO:0008270/GO:0000981/GO:0005634	regulation of transcription, DNA-templated/zinc ion binding/RNA polymerase II transcription factor activity, sequence-specific DNA binding/nucleus;nucleus/DNA binding/transcription, DNA-templated/zinc ion binding;nucleus/DNA binding/transcription, DNA-templated/zinc ion binding;regulation of transcription, DNA-templated/zinc ion binding/RNA polymerase II transcription factor activity, sequence-sp…	N/A	nucl	13.5	#N/A	#N/A	47.63	51.91	54.5	36.59	38.78	37.36	12.88	15.57	9.13	16.94	4.26	4.69	12.09	8.21	8.06	7.93	16.23	19.52	9.15	17.86	22.04	0	15.21	21.23	0	0	0	0	0	0	0
FgramPH1_01t00901	0	#N/A	FGRRES_20009	unnamed protein product										N/A	nucl	18.5	#N/A	#N/A	#N/A	#N/A	#N/A	#N/A	#N/A	#N/A	#N/A	#N/A	#N/A	#N/A	#N/A	#N/A	#N/A	#N/A	#N/A	#N/A	#N/A	#N/A	#N/A	#N/A	#N/A	#N/A	#N/A	#N/A	#N/A	#N/A	#N/A	#N/A	#N/A	#N/A	0
FgramPH1_01t00903	0	FGSG_15064	FGRRES_15064	hypothetical protein FG05_30162										N/A	nucl	15	#N/A	#N/A	18.37	18.94	17.68	8.4	10.59	16.65	5.04	1.97	15.36	16.27	2	4.36	2.03	1.34	0	4.37	17.62	27.12	3.04	32.36	0	0	7.9	10.08	0	0	0	0	0	0	0
[truncated: 13,695 more rows]
[truncated: 29 more columns]

## Sheet: SP7d_UpGO
Overrepresented GO terms identified within the DEGs up-regulated in Δ16221_3 in comparison to PH-1 during spikelet infection at 7 dpi. Presented at two significance thresholds
[truncated: 73 more rows]

[truncated: 9 more sheets: R1-2_UpGO, R1-2_DownGO, R3-4_DownGO, R5-6_UpGO, R5-6_DownGO, Front_UpGO, Front_DownGO, PH-1_SP7vs3d_DownGO, 16221_SP7v3d_DownGO]
