# Supplementary material for: Non-canonical fungal G-protein coupled receptors promote Fusarium head blight on wheat
Source: PLoS Pathog. 2019 Apr 1;15(4):e1007666. doi: 10.1371/journal.ppat.1007666 (PMC6459559; doi:10.1371/journal.ppat.1007666)
Supplement: S2 File — The mean FPKM expression profiles of components of GPCR, G-protein and MAPK signalling pathways in the Fusarium graminearum PH-1 and Δ16221_3 strains during in vitro culture and the progression of wheat infection. (XLSX) [file ppat.1007666.s012.xlsx]

## Sheet: Expression profiles
The expression profiles of selected components of GPCR, G-protein, cAMP-PKA and MAPK signalling in Fusarium graminearum during in vitro culture and wheat infection.
In vitro culture = YPD 72h
Wheat infection: SP = spikelet, rachis pairs: R1-2 = symptomatic infection, R3-4 = Intermediate infection, R5-6 = symptomless infection, at either 3 or 7 days post infection)
Presented are the genes encoding for components of the respective signalling pathways according the KEGG pathways - the other genes within the respective pathways are presented on the second worksheet of this supplementary file.

## Sheet: Signalling components
The expression values of components of GPCR, G-protein, cAMP-PKA and MAPK signalling pathways in Fusarium graminearum during in vitro culture and wheat infection.
In vitro culture = YPD 72h
Wheat infection: SP = spikelet, rachis pairs: R1-2 = symptomatic infection, R3-4 = Intermediate infection, R5-6 = symptomless infection, at either 3 or 7 days post infection)
Presented are the genes encoding for components of the respective signalling pathways according the KEGG pathways (https://www.genome.jp/kegg-bin/show_organism?menu_type=genome_info&org=fgr).
				Mean FPKM values
				PH-1 transcriptome						Δ16221_3 transcriptome						DEGS (pairwaise comparision between fungal strains)
FGRRES ensembl 32	FGRRES ensembl 30	Gene class / Name	Sequence Description	PH-1_YPD	PH-1_SP_3d	PH-1_SP_7d	PH-1_R1-2_7d	PH-1_R3-4_7d	PH-1_R5-6_7d	Δ16221_YPD	Δ16221_SP_3d	Δ16221_SP_7d	Δ16221_R1-2_7d	Δ16221_R3-4_7d	Δ16221_R5-6_7d	YPD	SP_3d	SP_7d	R1-2_7d	R3-4_7d	R5-6_7d	Infection fronts (PH-1 R5-6 vs Δ16221_3 R3-4)
GPCRs
FgramPH1_01t00293	FGRRES_00101	PTH11	integral membrane protein	0.306667	4.23	0.92	0.4	0.11	3.89	0.0766667	2.285	0.5	0	0	0	0	0	0	0	0	0	0
FgramPH1_01t11875	FGRRES_03023	cAMP	hypothetical protein FGSG_03023	0	0.935	0.205	0.995	0	0	0	0.6	1.02	0	0	0	0	0	0	0	0	0	0
FgramPH1_01t17439	FGRRES_05239	cAMP	hypothetical protein FGSG_05239	0.16	0.31	0.42	0.26	0.32	0.385	0.213333	0.405	0.16	1.39	0	0	0	0	0	0	0	0	0
FgramPH1_01t25463	FGRRES_07716	cAMP	g-protein coupled receptor 1	0	0.18	0.665	0	0	0	0	0.555	0.065	0	0	0	0	0	0	0	0	0	0
FgramPH1_01t26501	FGRRES_17256	cAMP	cyclic amp receptor-like protein a	5.12333	0.245	1.235	0.375	0	0	5.87667	0.235	0.81	0	0	0	0	0	0	0	0	0	0
FgramPH1_01t16867	FGRRES_05006	Carbon	g protein-coupled receptor	2.52667	4.185	0.97	1.585	2.28	1.905	3.68	5.03	2.59	4.35	0	0	0	0	0	0	0	0	0
FgramPH1_01t15745	FGRRES_04628_M	GprK-like	unnamed protein product	4.72	18.72	9.175	10.78	2.935	6.28	4.37	29.715	14.56	3.21	0	0	0	0	0	0	0	0	0
FgramPH1_01t01345	FGRRES_15747	MG00532-like	hypothetical protein FG05_00527	22.7167	6.73	1.09	11.43	14	19.195	36.5	7.62	3.255	14.185	6.22	0	0	0	0	0	0	0	0
FgramPH1_01t02657	FGRRES_01064	mPR-like	izh3 implicated in zinc membran protein	39.2567	0.69	2.585	0.045	2.31	10.135	48.0533	7.845	0.285	5.145	12.345	0	0	0	0	0	0	0	0
FgramPH1_01t14341	FGRRES_04051_M	mPR-like	hypothetical protein FG05_04051	106.96	2.72	0.655	0.66	5.805	6.585	72.32	3.41	2.675	4.005	0	0	0	0	0	0	0	0	0
FgramPH1_01t10103	FGRRES_08496	Nitrogen	protein rtc2	35.4367	33.29	26.415	34.125	18.55	26.55	26.2	40.7	31.7	21.41	6.08	0	0	0	0	0	0	0	0
FgramPH1_01t00541	FGRRES_00201	PTH11	related to integral membrane protein pth11	8.85667	88.58	30.8	171.355	207.47	237.005	8.11667	70.565	105.78	251.44	194.805	179.465	0	0	UP	0	0	0	0
FgramPH1_01t11969	FGRRES_03064_M	Ospin	unnamed protein product	0.376667	3.915	2.935	3.325	0	0.45	1.11333	15.035	0.25	0	0	0	0	0	DOWN	DOWN	0	0	0
FgramPH1_01t02427	FGRRES_00966	PTH11	hypothetical protein FGSG_00966	4.93333	5.76	5.31	10.24	10.76	13.56	6.06667	5.145	4.61	15.94	6.825	0	0	0	0	0	0	0	0
FgramPH1_01t24387	FGRRES_07270_M	Pre-1	pheromone a factor receptor	0.136667	0.67	0	0.055	0.21	0.52	0.0466667	0.32	0.27	0.755	0	0	0	0	0	0	0	0	0
FgramPH1_01t06371	FGRRES_02655	Pre-2	pheromone alpha factor receptor	0	0	0	0	0	0	0	0	0	1.695	4.145	0	0	0	0	0	0	0	0
FgramPH1_01t02493	FGRRES_00994	PTH11	integral membrane protein	1.18667	1.255	2.465	1.61	0.86	3.58	0.756667	1.36	1.315	1.515	0	0	0	0	0	0	0	0	0
FgramPH1_01t04377	FGRRES_01806	PTH11	hypothetical protein FGSG_01806	2.42	24.55	20.115	14.8	3.215	0.48	2.11667	21.845	22.7	7.335	0	40.91	0	0	0	DOWN	0	0	UP
FgramPH1_01t04433	FGRRES_01833	PTH11	cation-transporting atpase 4	0.666667	4.79	1.37	4.035	12.345	59.145	1.59333	3.045	5.61	8.21	27.875	0	0	0	0	0	0	0	DOWN
FgramPH1_01t04803	FGRRES_01989	PTH11	integral membrane protein	0	0.87	0.15	2.07	1.405	0.93	0	0.855	2.495	2.01	0	0	0	0	0	0	0	0	0
FgramPH1_01t04509	FGRRES_01861	cAMP	cyclic amp receptor-like protein a	0.17	8.09	4.78	2.215	0.5	0	0.163333	9.65	5.53	3.615	0	0	0	0	0	0	0	0	UP
FgramPH1_01t03539	FGRRES_01440	Ospin	related to plasma membrane protein yro2	3.71333	5.69	15.97	12.27	2.26	0.63	0.433333	7.17	22.35	25.64	0	0	DOWN	0	0	0	0	0	UP
FgramPH1_01t04813	FGRRES_01994	PTH11	related to integral membrane protein	0	19.575	5.24	28.3	34.995	19.625	0	17.735	23.665	42.345	14.16	162.855	0	0	0	0	0	0	UP
FgramPH1_01t25085	FGRRES_07554	Ospin	opsin-like protein	136.23	163.09	269.945	274.61	25.63	15.32	96.78	213.27	257.755	61.955	0	76.755	0	0	0	DOWN	0	0	UP
FgramPH1_01t05193	FGRRES_02155	PTH11 (CFEM)	related to integral membrane protein pth11	0.17	5.315	9.895	7.02	9.215	12.87	0.11	6.665	3.155	16.07	0	0	0	0	DOWN	0	0	0	0
FgramPH1_01t05487	FGRRES_02274	PTH11	hypothetical protein FGSG_02274	0.9	62.87	6.765	74.38	137.995	94.75	1.13	52.64	28.93	139.585	31.37	0	0	0	0	0	0	0	0
FgramPH1_01t05613	FGRRES_02334	PTH11	integral membrane protein pth11	0.133333	0.85	1.645	4.51	0.58	0.745	0.386667	1.435	1.555	0.945	0	0	0	0	0	0	0	0	0
FgramPH1_01t05763	FGRRES_02401_M	PTH11	hypothetical protein FGSG_02401	0	0	0	0	0	0	0	0	0	0	0	0	0	0	0	0	0	0	0
FgramPH1_01t06157	FGRRES_02569	PTH11	hypothetical protein FPSE_08687	0.823333	1.825	0.595	0.765	1.45	0.42	0.866667	2.165	0.755	2.985	0	0	0	0	0	0	0	0	0
FgramPH1_01t11443	FGRRES_02844	PTH11	integral membrane protein	53.7267	2.195	0.8	1.66	0.305	0	58.2933	1.43	1.57	0.845	0	0	0	0	0	0	0	0	0
FgramPH1_01t11465	FGRRES_02853	PTH11	hypothetical protein FGSG_02853	0	0	0.185	0	0	0	0	0	0	0	0	0	0	0	0	0	0	0	0
FgramPH1_01t11837	FGRRES_03009	PTH11	hypothetical protein FGSG_03009	293.007	214.13	140.36	171.335	23.085	17.485	342.887	189.205	393.485	48.61	161.94	128.94	0	0	0	DOWN	0	0	UP
FgramPH1_01t12181	FGRRES_03151	PTH11	integral membrane protein	0.283333	16.61	3.28	20.77	46.925	73.315	0.07	12.785	17.215	79.715	57.39	0	0	0	0	UP	0	0	0
FgramPH1_01t12337	FGRRES_03215	PTH11	uncharacterized protein LW93_14831	3.74	5.235	3.955	6.085	3.41	1.455	4.21333	7.625	4.51	6.865	0	0	0	0	0	0	0	0	0
FgramPH1_01t12389	FGRRES_03237_M	PTH11	related to integral membrane protein	11.83	10.84	1.885	23.115	11.805	5.5	14.2	7.87	7.975	13.09	0	82.325	0	0	UP	0	0	0	0
FgramPH1_01t12485	FGRRES_03277	PTH11	integral membrane protein	0.26	10.825	11.57	14.22	1.145	0	0.443333	7.935	16.54	5.665	0	0	0	0	0	DOWN	0	0	UP
FgramPH1_01t12571	FGRRES_03310	PTH11	integral membrane protein pth11	16.2933	0.55	0.4	0.665	1.305	1.975	12.4533	0.315	0.195	3.035	0	0	0	0	0	0	0	0	0
FgramPH1_01t12633	FGRRES_03336	PTH11	related to integral membrane protein	5.55	7.68	0.555	19.475	35.71	40.085	4.20333	3.01	2.92	54.08	22.2	0	0	0	0	UP	0	0	0
FgramPH1_01t12817	FGRRES_03409	PTH11	l-fucose permease	0.316667	1.04	1.23	1.39	0.29	0	0.68	0.39	0.75	3.335	0	0	0	0	0	0	0	0	0
FgramPH1_01t12975	FGRRES_03476	PTH11	integral membrane protein pth11	2.57667	0.38	0.07	0.495	0.81	1.755	3.73667	0.375	0.14	0.955	0	0	0	0	0	0	0	0	0
FgramPH1_01t13041	FGRRES_03504	PTH11	hypothetical protein FGSG_03504	0.07	19.965	11.86	16.1	37.63	68.35	0	17.38	16.6	50.81	31.735	43.815	0	0	0	UP	0	0	0
FgramPH1_01t13229	FGRRES_03588	PTH11	hypothetical protein FGSG_03588	0.07	7.465	3.34	0.23	0	0	0	5.715	12.24	0	0	0	0	0	0	0	0	0	0
FgramPH1_01t13467	FGRRES_03688	PTH11	integral membrane protein pth11	43.4867	0.96	0.455	2.355	2.25	0.665	48.89	0.34	0.06	2.025	0	0	0	0	0	0	0	0	0
FgramPH1_01t13735	FGRRES_03800	PTH11	related to integral membrane protein	3.26333	1.58	0.43	11.35	3.77	2.315	1.91	0.38	1.055	4.095	0	0	0	0	0	DOWN	0	0	0
FgramPH1_01t13985	FGRRES_03897_M	PTH11 (CFEM)	unnamed protein product	0.196667	2.47	0.95	0.77	0	0	0	2.615	0.835	0	0	0	0	0	0	0	0	0	0
FgramPH1_01t14063	FGRRES_03932	PTH11	integral membrane protein	13.93	45.665	7.555	16.415	11.785	2.38	11.2533	37.15	24.345	12.765	0	0	0	0	0	0	0	0	0
FgramPH1_01t14135	FGRRES_03962	PTH11	related to integral membrane protein pth11	0.953333	1.54	1.075	2.255	0.73	0	1.07333	0.785	2.03	2.005	0	0	0	0	0	0	0	0	0
FgramPH1_01t14631	FGRRES_04159	PTH11	related to integral membrane protein	15.8	9.445	1.1	10.1	18.465	22.405	17.4267	6.285	6.025	16.61	79.22	0	0	0	0	0	0	0	0
FgramPH1_01t15453	FGRRES_04500	PTH11	hypothetical protein FGSG_04500	10.9867	0.11	0.06	0.18	1.095	0	14.22	0.125	0	1.005	0	0	0	0	0	0	0	0	0
FgramPH1_01t15521	FGRRES_04529_M	PTH11 (CFEM)	unnamed protein product	0.22	2.915	3.145	1.515	0.69	1.02	0.216667	1.82	2.075	0	0	0	0	0	0	0	0	0	0
FgramPH1_01t16083	FGRRES_04693	PTH11	related to integral membrane protein pth11	9.44667	87.315	18.95	151.69	309.915	436.495	17.25	48.44	93.43	339.095	309.87	38.465	0	0	0	0	0	DOWN	0
FgramPH1_01t16185	FGRRES_04731	PTH11	related to integral membrane protein	0.0633333	77.705	23.465	38.4	82.455	151.91	0	79.25	93.22	127.755	165.685	0	0	0	UP	UP	0	DOWN	0
FgramPH1_01t16225	FGRRES_04749	PTH11	related to integral membrane protein pth11	0	5.445	0.25	11.03	10.01	0.51	0	6.975	1.54	14.34	0	0	0	0	UP	0	0	0	UP
FgramPH1_01t16943	FGRRES_05039	PTH11	integral membrane protein	251.287	8.69	3.75	13.445	8.795	7.605	159.563	6.38	5.48	35.71	71.33	0	0	0	0	0	0	0	UP
FgramPH1_01t18775	FGRRES_05793	PTH11	hypothetical protein FGSG_05793	52.26	63.855	42.185	5.575	1.22	0.415	56.21	39.68	32.41	4.835	3.645	0	0	0	0	0	0	0	0
FgramPH1_01t18835	FGRRES_05821	PTH11 (CFEM)	hypothetical protein FGSG_05821	0.11	0.455	0.04	0.175	0	0	0	0.735	0	0	0	0	0	0	0	0	0	0	0
FgramPH1_01t22281	FGRRES_06439	PTH11	hypothetical protein FGSG_06439	17.1667	8.805	1.355	11.635	6.89	2.295	15.4467	7.44	4.835	18.445	0	0	0	0	0	0	0	0	UP
FgramPH1_01t22283	FGRRES_06440	PTH11	hypothetical protein FGSG_06440	178.44	68.64	17.025	81.4	96.06	62.9	200.503	53.625	47.01	92.74	24.015	66.55	0	0	0	0	0	0	0
FgramPH1_01t22539	FGRRES_06541	PTH11	related to integral membrane protein pth11	0.0633333	2.275	1.2	3.03	2.92	4.11	0.183333	1.595	4.86	3.78	3.92	0	0	0	0	0	0	0	0
FgramPH1_01t24051	FGRRES_07136	PTH11	related to integral membrane protein pth11	28.31	3.355	0.275	0.46	0.775	0.99	34.7133	2.155	1.035	3.18	0	0	0	0	0	0	0	0	0
FgramPH1_01t24935	FGRRES_07489	PTH11	related to integral membrane protein pth11	2.66	1.78	1.91	1.05	0.915	1.505	1.27	1.225	2.555	0.755	3.7	0	DOWN	0	0	0	0	0	0
FgramPH1_01t25309	FGRRES_07655_M	PTH11	unnamed protein product	0	0.23	0.155	0.36	0.285	0	0	0.1	0.185	0.455	0	0	0	0	0	0	0	0	0
FgramPH1_01t25327	FGRRES_07663	PTH11	hypothetical protein FGSG_07663	1.12333	7.51	2.845	8.54	6.25	1.41	1.22333	7.225	8.36	8.23	3.91	0	0	0	0	0	0	0	0
FgramPH1_01t25579	FGRRES_07757	PTH11	related to integral membrane protein pth11	0.14	13.19	7.76	61.335	59.43	50.115	0.0666667	12.165	7.195	43.645	21.815	0	0	0	0	0	0	0	0
FgramPH1_01t25677	FGRRES_07792	PTH11	integral membrane protein	21.0267	702.8	512.955	205.455	116.635	121.18	30.5533	712.05	427.645	196.545	184.88	281.075	0	0	0	0	0	0	0
FgramPH1_01t25789	FGRRES_07839	PTH11 (CFEM)	hypothetical protein FGSG_07839	0	0	0	0.03	0	0	0	0.075	0.055	0	0	0	0	0	0	0	0	0	0
FgramPH1_01t25793	FGRRES_07841	PTH11	integral membrane protein	0	0	0.055	0.04	0	0	0	0	0	0	0	0	0	0	0	0	0	0	0
FgramPH1_01t09403	FGRRES_08222	PTH11	integral membrane protein	38.6033	13.12	1.135	19.48	13.845	2.37	40.3167	9.415	8.64	9.84	0	0	0	0	0	0	0	0	UP
FgramPH1_01t09881	FGRRES_08408_M	PTH11	related to integral membrane protein	0	1.055	2.075	7.9	5.935	1.705	0	0.57	0.845	4.285	0	0	0	0	0	0	0	0	0
FgramPH1_01t27289	FGRRES_09352_M	PTH11	related to integral membrane protein pth11	0	23.015	4.455	17.31	6.66	1.905	0	21.34	6.67	10.005	0	0	0	0	0	0	0	0	UP
FgramPH1_01t27249	FGRRES_09370	PTH11	related to integral membrane protein pth11	0.55	1.3	1.34	5.56	0.96	1.75	0.663333	2.34	1.4	1.77	0	0	0	0	0	0	0	0	0
FgramPH1_01t07107	FGRRES_10028	PTH11	l-fucose permease	14.59	3.55	1.2	1.655	5.54	9.17	22.4733	5.6	1.86	7.49	3.23	0	0	0	0	UP	0	0	0
FgramPH1_01t07245	FGRRES_10085	PTH11	aspartate--trna mitochondrial	2.95333	8.92	10.71	4.125	3.025	7.885	2.25	11.43	7.65	6.76	16.01	31.085	0	0	0	0	0	0	0
FgramPH1_01t20891	FGRRES_10598_M	PTH11	hypothetical protein FGSG_10958	0.0666667	0	0.505	0	0.315	2.8	0.133333	0.215	0	0	0	0	0	0	0	0	0	0	0
FgramPH1_01t21179	FGRRES_11080	PTH11	integral membrane protein	22.1933	27.465	1.915	36.56	32.225	31.66	34.5767	18.955	15.265	51.295	14.285	0	0	0	0	0	0	0	0
FgramPH1_01t21361	FGRRES_11161	PTH11	hypothetical protein FG05_35010	0	0	0.2	0.145	0	0	0.22	0.31	0.655	0	0	0	0	0	0	0	0	0	0
FgramPH1_01t21831	FGRRES_11343	PTH11	related to integral membrane protein	2.52333	0	0.115	0.075	0.14	0	3.04333	0.06	0	1.135	0	0	0	0	0	0	0	0	0
FgramPH1_01t21925	FGRRES_11381	PTH11	related to integral membrane protein	2.69667	0.975	0.33	1.26	1.18	0.455	2.26333	0.555	1.08	1.28	0	0	0	0	0	0	0	0	0
FgramPH1_01t21935	FGRRES_11385	PTH11	related to integral membrane protein pth11	1.26333	0	0.135	0.11	0.18	0	1.64	0	0.115	0.625	0	0	0	0	0	0	0	0	0
FgramPH1_01t20281	FGRRES_11598	PTH11	integral membrane protein	2.35333	5.04	2.715	3.135	2.74	4.895	3.30333	5.445	4.94	6.605	0	0	0	0	0	0	0	0	0
FgramPH1_01t05143	FGRRES_15938	PTH11	hypothetical protein FG05_02134	2.11	15.44	0.59	21.18	20.485	19.415	3.22333	7.695	8.52	31.34	4.13	0	0	0	UP	0	0	0	0
FgramPH1_01t05701	FGRRES_15975	PTH11 (CFEM)	unnamed protein product	0.87	0.53	0.74	0.03	0.08	0	0.8	0.64	0.27	0	0	0	0	0	0	0	0	0	0
FgramPH1_01t05767	FGRRES_15984	PTH11	related to integral membrane protein pth11	25.1867	10.145	4.365	13.49	11.155	5.15	24.3	9.37	5.03	22.665	0	0	0	0	0	0	0	0	UP
FgramPH1_01t05805	FGRRES_15990	PTH11	hypothetical protein FG05_30134	0.21	1.745	0.475	4.25	9.525	16.96	0.07	0.61	3.25	11.625	17.66	0	0	0	0	0	0	0	0
FgramPH1_01t06273	FGRRES_16024_M	PTH11	unnamed protein product	32.62	5.845	2.265	1.02	1.295	4.14	33.44	6.265	2.06	2.31	0	0	0	0	0	0	0	0	0
FgramPH1_01t16015	FGRRES_16049	PTH11	hypothetical protein FG05_11529	0.39	5.92	0.34	3.115	2.99	0	0.58	6.35	3.085	2.595	0	0	0	0	0	0	0	0	0
FgramPH1_01t14127	FGRRES_16177	PTH11	integral membrane protein pth11	0	0	0	0	0	0	0	0	0	0	0	0	0	0	0	0	0	0	0
FgramPH1_01t13795	FGRRES_16194	PTH11	related to integral membrane protein	1.93333	3.26	1.785	5.98	1.185	3.315	1.91	4.925	4.125	5.07	0	0	0	0	0	0	0	0	0
FgramPH1_01t13513	FGRRES_16221	PTH11 (CFEM)	hypothetical protein FG05_03707	0	12.495	11.47	4.09	22.34	115.455	0	0	0	0	0	0	0	DOWN	DOWN	DOWN	0	DOWN	DOWN
FgramPH1_01t13163	FGRRES_16246_M	PTH11	hypothetical protein FG05_30667	0.983333	0.5	0.085	0.595	0.53	0	1.57333	0.08	0.205	0.185	0	0	0	0	0	0	0	0	0
FgramPH1_01t12943	FGRRES_16261	PTH11	monocarboxylate transporter 2	0.323333	0.12	0.195	0	0	0.46	0.126667	0.1	0	0	0	0	0	0	0	0	0	0	0
FgramPH1_01t12733	FGRRES_16282	PTH11	related to l-fucose permease	0	0	0.24	0	0	0	0	0	0	0	0	0	0	0	0	0	0	0	0
FgramPH1_01t12279	FGRRES_16311	PTH11	integral membrane protein	9.63	82.04	66.36	41.41	79.115	121.44	8.68	68.965	76.39	109.82	80.805	112.43	0	0	0	UP	0	0	0
FgramPH1_01t12209	FGRRES_16316	PTH11	unnamed protein product	0	3.795	4.5	2.395	3.215	0.795	0	2.76	4.375	6.295	0	0	0	0	0	0	0	0	0
FgramPH1_01t12071	FGRRES_16326_M	PTH11	unnamed protein product	0.71	14.34	3.4	25.025	29.72	42.335	1.01667	11.715	7.095	71.755	24.015	0	0	0	0	UP	0	0	0
FgramPH1_01t12041	FGRRES_16332	PTH11	unnamed protein product	3.9	1.635	0.425	0.035	1.855	7.335	7.4	0.86	1.13	1.28	0	0	0	0	0	0	0	0	0
FgramPH1_01t11827	FGRRES_16354	PTH11	unnamed protein product	5.90667	0.83	0.275	9.445	8.285	9.44	7.73	0.39	0.78	4.495	4.125	0	0	0	0	0	0	0	0
FgramPH1_01t11769	FGRRES_16358	PTH11	related to integral membrane protein pth11	0.273333	4.635	2.25	0.395	0.21	2.045	0.0666667	4.935	5.155	0	0	0	0	0	0	0	0	0	0
FgramPH1_01t11591	FGRRES_16369_M	PTH11	hypothetical protein FG05_02907	2.70333	0.535	0	0.535	0	0	2.42333	0.095	0	0	0	0	0	0	0	0	0	0	0
FgramPH1_01t11385	FGRRES_16393_M	PTH11	unnamed protein product	0	0	0	0	0	0	0	0	0.235	0	0	0	0	0	0	0	0	0	0
FgramPH1_01t16381	FGRRES_16419	PTH11	hypothetical protein FG05_04815	0	0	0.155	0	0	0	0	0	0.175	0	0	0	0	0	0	0	0	0	0
FgramPH1_01t16401	FGRRES_16423	PTH11	integral membrane protein	0.303333	3.195	4.135	0.205	0.075	0.365	0.7	3.55	1.115	0.185	0	0	0	0	DOWN	0	0	0	0
FgramPH1_01t16517	FGRRES_16437	PTH11	integral membrane protein	0.336667	5.63	1.49	5.865	31.59	57.675	0.0666667	3.955	6.17	25.285	42.405	0	0	0	0	UP	0	0	DOWN
FgramPH1_01t18603	FGRRES_16530	PTH11	hypothetical protein FG05_05722	3.68667	7.8	5.925	3.96	4.075	5.23	2.56667	9.765	1.71	8.455	3.735	0	0	0	DOWN	0	0	0	0
FgramPH1_01t18687	FGRRES_16536	PTH11	integral membrane protein pth11	1.92333	16.89	8.62	20.985	33.77	44.325	1.69667	21.305	26.745	41.59	16.105	0	0	0	0	0	0	0	0
FgramPH1_01t25189	FGRRES_16853	PTH11	related to integral membrane protein	0.0633333	7.23	2.72	8.135	24.845	44.55	0.0633333	5.73	4.215	22.665	24.48	0	0	0	0	0	0	0	0
FgramPH1_01t26357	FGRRES_17265	PTH11	related to integral membrane protein pth11	9.64	11.015	9.275	8.125	5.955	12.425	14.36	14.86	7.565	14.995	1.715	0	0	0	0	0	0	0	0
FgramPH1_01t07097	FGRRES_17303	PTH11	hypothetical protein FG05_10023	0	0.905	0.135	0.35	0	0	0.113333	0.16	0	0	7.305	0	0	0	0	0	0	0	0
FgramPH1_01t08575	FGRRES_17410_M	PTH11	unnamed protein product	0.21	4.915	1.595	1.095	1.24	4.6	0.356667	4.395	3.61	2.095	6.57	0	0	0	0	0	0	0	0
FgramPH1_01t20943	FGRRES_17488	PTH11	integral membrane protein pth11	3.26667	0	0.1	0.19	0.455	0	4.21333	0	0.56	0	0	0	0	0	0	0	0	0	0
FgramPH1_01t20863	FGRRES_17493	PTH11	hypothetical protein FG05_10946	2.30333	19.51	13.425	16.075	4.825	4.38	2.89	20.345	13.45	11.48	2.895	112.445	0	0	0	0	0	UP	0
FgramPH1_01t21851	FGRRES_17567	PTH11	unnamed protein product	0.126667	0	0	0.035	0.675	2.055	0	0	0.435	0	0	0	0	0	0	0	0	0	0
FgramPH1_01t21621	FGRRES_17583_M	PTH11	unnamed protein product	0.136667	0.295	0.35	0.2	0	0	0	0	0.41	0	0	0	0	0	0	0	0	0	0
KEGG pathways
G-proteins
FgramPH1_01t18151	FGRRES_05535	Gpa1	guanine nucleotide-binding protein alpha subunit	81.2367	64.24	54.56	59.98	58.18	90.385	90.8733	70.995	60.25	76.915	85.265	36.54	0	0	0	0	0	0	0
FgramPH1_01t06995	FGRRES_09988	Gpa2	guanine nucleotide-binding protein alpha-2 subunit	69.89	43.76	9.6	22.28	41.815	66.49	93.7067	48.235	29.845	69.285	50.83	19.77	0	0	0	UP	0	0	0
FgramPH1_01t26667	FGRRES_09614	Gpa3	probable g protein alpha subunit gna-3	10.0567	8.445	6.15	7.295	8.065	8.975	10.5667	7.265	7.615	10.23	3.355	42.455	0	0	0	0	0	0	0
FgramPH1_01t14499	FGRRES_04104	Gpb1 (ste4)	g protein beta subunit	142.75	75.79	32.14	78.42	83.875	142.32	148.75	85.755	68.055	95.655	49.9	34.76	0	0	0	0	0	0	UP
Pheromone / filamentous growth MAPK signalling
FgramPH1_01t24309	FGRRES_07235	Ste18	g protein gamma subunit	180.497	179.495	51.9	185.705	156.485	209.455	198.647	158.19	160.615	199.32	313.485	214.99	0	0	0	0	0	0	0
FgramPH1_01t13247	FGRRES_03597	Sst2	probable developmental regulator flba	0.213333	1.99	0.515	1.44	6.3	8.665	0.473333	2.275	1.1	7.025	0	0	0	0	0	0	0	0	0
FgramPH1_01t19813	FGRRES_16620	Sst2	developmental regulator flba	13.24	12.62	6.09	16.305	24.49	34.07	16.2633	15.935	10.285	21.585	6.55	0	0	0	0	0	0	0	0
FgramPH1_01t17935	FGRRES_05447	Cdc42	cell division control protein 42	71.1433	79.155	21.055	66.315	93.315	107.245	74.8233	80.84	55.605	93.105	58.9	51.305	0	0	0	0	0	DOWN	0
FgramPH1_01t08289	FGRRES_10511	Cdc24	related to scd1 protein	12.2133	7.625	6.605	9.92	13.165	18.065	15.2167	13.365	7.38	14.89	38.715	0	0	0	0	0	0	0	0
FgramPH1_01t19721	FGRRES_16614	Rga1,2	gtpase-activating protein beta-chimerin	10.58	12.17	6.935	11.55	13.815	17.64	15.14	15.44	11.465	19.65	9.98	23.065	0	0	0	0	0	0	0
FgramPH1_01t17483	FGRRES_05261	Bem3	bud emergence protein 1	20.5967	15.72	14.175	18.995	16.385	22.765	24	22.79	15.285	25.21	10.42	0	0	0	0	0	0	0	0
FgramPH1_01t14491	FGRRES_04101	Ste50	protein ste50	29.7633	12.16	9.095	10.01	14.745	19.785	36.0567	17.49	9.935	19.955	3.13	0	0	0	0	UP	0	0	0
FgramPH1_01t23603	FGRRES_17687	Cla4	ste ste20 paka protein kinase	20.3167	36.685	16.69	32.805	35.03	38.19	27.1467	38.59	29.355	38.635	50.02	56.615	0	0	0	0	0	0	0
FgramPH1_01t18031	FGRRES_16491	Ste11	ste ste11 protein kinase	48.7933	21.13	15.455	14.765	16.77	22.195	45.2767	30.11	16.79	25.725	14.41	25.575	0	0	0	0	0	0	0
FgramPH1_01t06799	FGRRES_09903	Ste7	dual specificity protein kinase fuz7	46.1733	23.905	9.48	16.285	24.18	28.86	53.2733	31.73	15.275	25.755	12.305	0	0	0	0	0	0	0	0
FgramPH1_01t20181	FGRRES_06385	MAP1	mitogen-activated protein kinase	109.047	117.265	37.21	72.81	143.295	170.055	134.523	140.26	82.87	123.315	99.745	0	0	0	0	0	0	DOWN	0
FgramPH1_01t03923	FGRRES_11979	Ptp2,3	hypothetical protein FG05_11979	74.3133	25.395	41.385	23.725	16.35	15.315	44.0733	41.665	24.58	23.94	11.495	12.48	0	0	0	0	0	0	0
FgramPH1_01t23657	FGRRES_06977	Msg5	tyrosine-protein phosphatase	15.11	7.985	2.42	1.295	15.56	27.82	25.5133	18.26	2.915	18.485	13.665	0	0	0	0	UP	0	0	0
FgramPH1_01t24485	FGRRES_07310	Ste12	transcription factor stea	64.1833	43.165	17.04	38.905	72.05	114.61	86.6833	62.535	34.64	87.725	69.575	13.065	0	0	0	0	0	DOWN	0
FgramPH1_01t27101	FGRRES_09435	Sho1	sho1 osmosensor	83.4767	44.39	22.185	57.445	45.815	58.815	92.36	47.92	46.64	67.7	45.175	36.94	0	0	0	0	0	0	0
FgramPH1_01t07325	FGRRES_10115	Opy2	protein opy2	77.28	52.31	21.615	57.795	64.58	69.155	88.2767	57.155	38.565	95.335	41.315	19.175	0	0	0	0	0	0	0
FgramPH1_01t03069	FGRRES_01241_M	Bmh1	tyrosine 3-monooxygenase tryptophan 5-monooxygenase activation protein	175.887	219.72	57.38	239.975	236.07	225.155	185.107	189.36	178.62	211.385	229.1	87.3	0	0	0	0	0	DOWN	0
FgramPH1_01t23321	FGRRES_06847	Bmh2	tyrosine 3-monooxygenase tryptophan 5-monooxygenase activation protein	591.947	576.215	287.82	739.505	559.375	435.245	535.12	531.81	603.67	459.365	775.18	392.865	0	0	0	DOWN	0	0	0
FgramPH1_01t02219	FGRRES_11850	Tec1	regulatory protein abaa	0.17	0.58	0	0	0.155	0	0.26	0.31	0	0.09	0	0	0	0	0	0	0	0	0
FgramPH1_01t10439	FGRRES_08634	AreA	nitrogen regulatory protein area	21.4333	15.31	5.04	18.275	18.155	18.715	39.3	17.15	10.235	17.405	27.44	12.76	0	0	0	0	0	0	0
Osmotic stress
FgramPH1_01t07143	FGRRES_10042	Sln1	osomolarity two-component sensor histidine kinase sln1	10.7	2.59	0.91	3.67	4.805	6.305	13.1967	3.34	2.54	4.515	2.775	0	0	0	0	0	0	0	0
FgramPH1_01t15113	FGRRES_04363	Ypd1	histidine phosphotransferase hpt1p	71.64	205.81	306.715	178.955	211.39	145.87	66.22	194.45	275.49	172.9	242.28	240.33	0	0	0	0	0	0	0
FgramPH1_01t11255	FGRRES_16939	Ssk1	osomolarity two-component response regulator ssk1	27.79	27.825	17.67	39.8	27.115	16.665	27.57	36.19	29.22	32.805	44.135	13.19	0	0	0	0	0	0	0
FgramPH1_01t01069	FGRRES_00408	Ssk2,22	ste ste11 ssk protein kinase	26.2533	10.225	7.81	5.015	15.31	27.64	32.2267	15.96	10.15	9.795	10.015	0	0	0	0	0	0	0	0
FgramPH1_01t10579	FGRRES_08691	Pbs2	ste ste7 protein kinase	39.4633	30.09	47.775	38.595	18.005	18.29	39.0867	37.22	46.57	26.315	39.05	69.595	0	0	0	0	0	0	0
FgramPH1_01t14517	FGRRES_04111	Ptc1	protein phosphatase	32.4267	40.385	26.895	33.98	36.65	39.455	37.74	53.985	33.14	32.055	24.29	0	0	0	0	0	0	0	0
FgramPH1_01t03923	FGRRES_11979	Ptp2,3	hypothetical protein FG05_11979	74.3133	25.395	41.385	23.725	16.35	15.315	44.0733	41.665	24.58	23.94	11.495	12.48	0	0	0	0	0	0	0
FgramPH1_01t26671	FGRRES_09612	HOG1	mitogen-activated protein kinase hog1	86.1133	53.795	62.515	53.975	46.045	36.735	76.24	66.555	62.09	49.035	59.16	76.585	0	0	0	0	0	0	0
FgramPH1_01t07385	FGRRES_10142	Sko1	bzip transcription factor	166.317	124.85	209.31	138.655	36.505	34.565	102.527	192.335	137.755	60.115	9.355	161.235	0	0	0	DOWN	0	0	0
FgramPH1_01t06001	FGRRES_16007	Tup1	glucose repression regulatory protein tup1	65.7667	62.345	23.035	57.675	57.38	66.32	74.2633	54.66	49.195	50.445	18.085	17.635	0	0	0	0	0	0	0
FgramPH1_01t10593	FGRRES_08696	Mcm1	mads box protein	64.6733	100.615	26.335	91.245	107.025	127.22	87.6267	105.37	76.935	88.66	40.19	46.02	0	0	0	0	0	0	0
FgramPH1_01t16903	FGRRES_05023	Gpd1	glycerol-3-phosphate dehydrogenase	32.7967	94.825	51.025	54.225	77.445	58.93	27.43	87.285	76.955	49.775	23.63	86.08	0	0	0	0	0	0	0
FgramPH1_01t20385	FGRRES_17523	Hsl7	protein arginine n-methyltransferase 5	6.21333	11.28	3.52	7.075	17.27	13.78	10.72	10.325	9.84	13.76	12.385	0	0	0	0	0	0	0	0
FgramPH1_01t07591	FGRRES_17728	Swe1	wee wee-unclassified protein kinase	8.26667	5.795	5.065	7.775	9.76	13.195	10.0033	8.825	5.405	10.6	6.375	0	0	0	0	0	0	0	0
FgramPH1_01t12137	FGRRES_16323	Cdc28	cmgc cdk cdc2 protein kinase	32.3367	39.04	8.36	26.345	39.28	42.43	37.5733	36.93	29.985	27.585	0	0	0	0	UP	0	DOWN	0	0
FgramPH1_01t10041	FGRRES_08468	Cdc28	cmgc cdk cdc2 protein kinase	9.04	13.51	2.1	6.6	18.71	22.665	12.8	11.885	9.08	21.45	12.66	0	0	0	0	0	0	0	0
Cell wall stress MAPK pathway
FgramPH1_01t13197	FGRRES_03574	Wsc1,2,3	protein slg1	3.40333	11.905	1.52	10.455	3	4.045	5.35333	6.69	8.7	4.95	0	0	0	0	UP	0	0	0	0
FgramPH1_01t20469	FGRRES_10787	Wsc1,2,3	cell wall integrity and stress response component 1	170.09	145.37	95.695	128.365	120.345	151.3	158.877	195.905	122.77	189.545	72.385	163.84	0	0	0	0	0	0	0
FgramPH1_01t10289	FGRRES_08572	Rom1,2	citron-like partial	41.22	20.71	17.55	17.125	23.85	35.425	46.9833	25.24	20.12	36.63	50.65	25.99	0	0	0	UP	0	0	0
FgramPH1_01t04023	FGRRES_01649	Rho1	gtpase rho	0	0.355	0.765	0	0.6	0	0.08	0.375	0	0.295	0	0	0	0	0	0	0	0	0
FgramPH1_01t15193	FGRRES_04400	Rho1	gtp-binding protein rhoa	581.487	518.695	353.155	476.415	465.71	580.94	569.98	597.24	461.415	570.425	693.345	738.2	0	0	0	0	0	0	0
FgramPH1_01t26573	FGRRES_09660	Pkc1	protein kinase c-like protein	68.3	32.655	24.695	28.185	36.7	30.945	64.3467	44.72	32.195	45.285	22.82	0	0	0	0	0	0	0	0
FgramPH1_01t18169	FGRRES_05544	Sac7	rho-gtpase-activating protein 5	3.55333	0.535	2.21	0.73	1.635	4.105	4.94333	2.9	0.315	2.905	2.96	0	0	0	DOWN	0	0	0	0
FgramPH1_01t20307	FGRRES_10725	Pkh1,2,3	agc pdk1 protein kinase	24.42	24.675	14.815	23.145	24.835	34.56	30.0567	32.185	21.61	27.17	17.76	13.34	0	0	0	0	0	0	0
FgramPH1_01t20041	FGRRES_16633	Bck1	ste ste11 bck1 protein kinase	12.37	8.41	5.025	10.025	12.085	14.23	14.8233	11.07	7.3	13.905	13.48	7.33	0	0	0	0	0	0	0
FgramPH1_01t24451	FGRRES_16809	Mkk1,2	ste ste7 mkk protein kinase	77.83	79.265	43.915	47.33	70.265	67.395	104.8	106.045	61.05	92.445	34.585	17.75	0	0	0	0	0	0	0
FgramPH1_01t27327	FGRRES_09339	Rlm1	mads-box transcription other eukaryote	9.71667	4.545	1.84	3.985	8.925	11.965	12.6567	7.215	2.795	10.765	5.16	0	0	0	0	UP	0	0	0
FgramPH1_01t26047	FGRRES_07946	Fks2		135.107	32.785	21.915	43.32	43.965	69.045	172.52	41.035	34.21	47.83	64.71	29.28	0	0	0	0	0	DOWN	0
FgramPH1_01t24437	FGRRES_07289	Paf1	rna polymerase ii-associated protein 1 like protein	18.2133	22.24	13.06	11.8	15.91	31.87	28.6767	22.225	20.335	18.97	25.74	25.035	0	0	0	0	0	0	0
FgramPH1_01t01439	FGRRES_00565	Mih1	m-phase inducer phosphatase	19.38	6.985	1.11	2.875	8.63	24.47	15.7767	8.92	5.355	9.975	7.055	0	0	0	0	UP	0	0	DOWN
FgramPH1_01t03197	FGRRES_01291_M	Clb1,2	cyclin b	73.8733	41.185	10.375	27.625	47.14	108.37	81.22	49.83	27.88	42.955	43.615	0	0	0	0	0	0	DOWN	DOWN
FgramPH1_01t20479	FGRRES_17518	Mss4	1-phosphatidylinositol-4-phosphate 5-kinase	25.4	19.355	10.755	17.14	20.745	31.375	32.88	26.43	18.665	27.06	11.06	32.455	0	0	0	0	0	0	0
FgramPH1_01t02881	FGRRES_01161	Stt4	phosphatidylinositol 4-kinase	12.4567	0.79	1.735	0.385	2.435	8.21	14.21	4.045	0.655	3.455	8.02	0	0	0	0	UP	0	0	0
FgramPH1_01t17391	FGRRES_05216	Bni1	cytokinesis protein	20.2467	10.935	5.06	11.555	15.43	21.925	21.67	13.795	9.145	13.345	31.955	7.31	0	0	0	0	0	0	0
FgramPH1_01t07795	FGRRES_10313	MGV1	map kinase	71.1267	94.1	37.095	112.165	96.27	64.51	91.8633	98.855	83.235	93.02	34.49	80.37	0	0	0	0	0	0	0
cAMP-PKA signalling
FgramPH1_01t03055	FGRRES_01234	Cyr1	adenylate cyclase	11.74	4.565	3.15	5.17	6.385	7.435	13.2967	5.53	4.395	8.865	2.935	0	0	0	0	0	0	0	0
FgramPH1_01t24349	FGRRES_07251	PKA	agc pka protein kinase	47.59	47.575	40.65	39.135	31.245	28.045	41.98	67.08	45.555	39.665	18.115	16.065	0	0	0	0	0	0	0
FgramPH1_01t10677	FGRRES_08729	PKA	agc pka protein kinase	21.6833	14.3	4.415	12.35	14.495	15.965	21.39	14.42	13.575	16.49	9.485	0	0	0	0	0	0	0	0
FgramPH1_01t28157	FGRRES_08997	SNF1	SNF1 protein kinase	43.5833	36.67	27.445	29.99	40.27	62.86	48.38	53.745	34.035	47.795	28.235	0	0	0	0	0	0	DOWN	0
FgramPH1_01t26295	FGRRES_09778	Ras	ras-like protein	100.683	126.04	72.275	115.92	81.885	140.03	110.473	138.53	116.795	120.675	61.655	93.515	0	0	0	0	0	0	0
FgramPH1_01t07323	FGRRES_10114	Ras	ras-2 protein	69.55	47.91	19.68	46.49	51.825	80.145	90.9933	47.775	42.77	75.585	28.855	0	0	0	0	0	0	0	0
FgramPH1_01t01213	FGRRES_00472	Sch9	agc akt protein kinase	125.91	57.295	42.435	55.34	57.4	72.83	138.223	70.35	63.26	52.85	24.06	14.48	0	0	0	0	0	0	0
FgramPH1_01t09193	FGRRES_08133	TOR	fkbp12-rapamycin complex-associated protein	11.8433	7.015	3.6	6.375	6.84	8.42	14.08	9.255	6.325	7.61	4.69	5.74	0	0	0	0	0	0	0
FgramPH1_01t18179	FGRRES_05547	Atg1	ulk ulk protein kinase	21.96	4.585	3.305	4.71	6.975	10.355	30.0067	8.38	4.28	12.255	30.225	0	0	0	0	0	0	0	0
FgramPH1_01t20343	FGRRES_10740	Atg8	autophagy protein 8	347.267	759.83	505.265	901.615	617.47	544.77	293.6	785.655	824.435	810.775	639.72	738.54	0	0	0	0	0	0	0
FgramPH1_01t26245	FGRRES_09800	Tap42	hypothetical protein FGSG_09800	15.7633	23.905	15.965	18.065	30.195	17.955	18.8333	25.65	22.335	28.06	4.615	0	0	0	0	0	0	0	0
FgramPH1_01t17185	FGRRES_05135	Gcn2	protein kinase	13.6533	10.915	6.315	4.995	11.295	18.6	17.1367	15.605	7.18	12.445	4.755	0	0	0	0	0	0	0	0
FgramPH1_01t03247	FGRRES_01312	Rim15	agc protein kinase	35.5067	4.13	2.43	7.37	7.095	7.155	31.9333	5.005	4.52	7.39	7.61	5.73	0	0	0	0	0	0	0
