# Supplementary material for: Non-canonical fungal G-protein coupled receptors promote Fusarium head blight on wheat
Source: PLoS Pathog. 2019 Apr 1;15(4):e1007666. doi: 10.1371/journal.ppat.1007666 (PMC6459559; doi:10.1371/journal.ppat.1007666)
Supplement: S3 File — Lists of wheat genes, functional annotation, mean FPKM gene expression values, identified differentially expressed genes (DEGs; FDR <0.05, ±1log2 fold change in expression) and the overrepresented gene ontologies (GO terms; FDR <0.01). (XLSX) [file ppat.1007666.s013.xlsx]

## Sheet: FPKM & DEGs
The wheat genome and associated annotations alongside FPKM gene expression values and identification of differentially expressed genes (DEGs)
			Wheat FPKM gene expression values																														Wheat DEGs during different phases of infection with Δ16221_3 vs PH-1
	Annotation		Non-infected Mock						PH-1 infected wheat												Δ16221_3 infected wheat												SP-3d			SP_7d			R1-2_7d			R3-4_7d			R5-6_7d			R7-8_7d
Sequence name	GO IDs	GO Names	Mock_3d_SP_A	Mock_3d_SP_B	Mock_7d_SP_A	Mock_7d_SP_B	Mock_7d_R_A	Mock_7d_R_B	PH1_3d_SP_B	PH1_3d_SP_C	PH1_7d_SP_B	PH1_7d_SP_C	PH1_7d_R1-2_A	PH1_7d_R1-2_C	PH1_7d_R3-4_A	PH1_7d_R3-4_B	PH1_7d_R5-6_B	PH1_7d_R5-6_C	PH1_7d_R7-8_A	PH1_7d_R7-8_C	Δ16221_3_3d_SP_B	Δ16221_3_3d_SP_C	Δ16221_3_7d_SP_B	Δ16221_3_7d_SP_C	Δ16221_3_7d_R1-2_A	Δ16221_3_7d_R1-2_B	Δ16221_3_7d_R3-4_A	Δ16221_3_7d_R3-4_B	Δ16221_3_7d_R5-6_A	Δ16221_3_7d_R5-6_B	Δ16221_3_7d_R7-8_A	Δ16221_3_7d_R7-8_B	DEGs	logFC	FDR	DEGs	logFC	FDR	DEGs	logFC	FDR	DEGs	logFC	FDR	DEGs	logFC	FDR	DEGs	logFC
TraesCS5B02G162600	0	0	4337.71	5277.43	3482.24	3986.94	3700.19	3583.56	167.59	296.75	14.51	29.17	220.92	89.58	416.91	272.13	818.24	665.31	2767.51	2902.44	124.61	117.22	2719.32	1386.78	1687.7	2187.56	3490.47	4192.73	4617.79	4559.86	3581.17	4054.83	0	-1.15116	0.971963	UP	6.12299	1.76609e-19	UP	2.11903	0.000686007	0	2.06668	0.0580104	UP	1.90865	1.9395e-10	0	0.390036
TraesCS5A02G165400	0	0	2910.91	3396.95	2711.92	2795.8	2435.99	2419.45	150.59	251.29	16.67	31.88	149.3	95.65	323.12	179.36	479.64	431.29	1831.25	1808.95	85.31	94.61	2251.32	1164.27	1140.96	1324.96	2176.61	2747.68	2953.79	2980.36	2402.17	2663.39	0	-1.32702	0.971963	UP	5.69301	2.18273e-17	UP	2.13775	5.7995e-05	0	2.06026	0.0658044	UP	1.98527	3.83377e-11	0	0.393664
TraesCS5D02G169900	0	0	2435.79	3094.31	1849.57	1856.86	1941.62	1808.88	79.99	130.22	9.39	19.75	114.33	71.97	250.65	153.67	476.54	370.32	1687.7	1665.12	60.4	55.79	1457.53	908.17	981.76	1093.67	1889.47	2361.49	2564.8	2437.4	2058.88	2193.76	0	-1.01014	0.971963	UP	5.8478	6.67282e-17	UP	2.41347	2.60672e-06	0	2.12867	0.0527101	UP	1.88758	1.12777e-09	0	0.260017
TraesCS5D02G169600	0	0	2129.3	2673.53	1832.79	1966.29	1849.89	1779.45	90.92	143.9	5.03	12.78	87.23	41.84	189.69	153.32	413.57	337.02	1432.91	1465.58	62.01	46.47	1457.96	837.88	886.35	976.84	1682.66	2067.21	2342.04	2283.39	1862.4	1994.93	0	-1.17104	0.971963	UP	6.68881	3.89921e-20	UP	2.53757	5.97648e-06	UP	2.12984	0.0482281	UP	1.89569	3.65249e-10	0	0.319441
TraesCS5B02G162800	0	0	2024.32	2452.62	1388.65	1464.9	1256.03	1242.29	77	149.08	5.1	11.93	55.01	23.99	144.37	82.44	232.74	195.44	916.98	908.86	51.82	36.69	1191.21	520.45	579.14	690.22	1171.14	1442.7	1589.17	1615.99	1271.55	1446.82	0	-1.36554	0.971963	UP	6.2197	2.19796e-17	UP	2.7033	3.56058e-07	UP	2.32608	0.0321682	UP	2.20562	1.21253e-13	0	0.491015
TraesCS5A02G165700	0	0	1981.42	2363.42	1638.37	1674.59	1556.21	1357.21	86.09	156.45	7.42	13.99	84.84	44.41	203.35	129.24	357.91	295.58	1197.82	1141.73	51.46	51.17	1331.96	767.69	798.18	920.06	1400.21	1779.63	1867.34	1968.71	1494.65	1685.94	0	-1.29918	0.971963	UP	6.18593	5.23314e-17	UP	2.3528	7.94014e-05	0	1.96336	0.0721084	UP	1.85946	6.88272e-10	0	0.342282
TraesCS2A02G034100	0	0	1524.23	321.51	428.14	472.65	0.09	1.08	89.53	0.97	0.25	0.19	0	0.93	0.13	0	0	0	0	0.1	1.7	3.4	238.94	618.92	0	0.09	0	0.09	0.29	0	0.14	0.09	0	-5.16785	0.971963	UP	10.3707	3.84673e-09	#N/A	#N/A	#N/A	#N/A	#N/A	#N/A	#N/A	#N/A	#N/A	#N/A	#N/A
TraesCS3A02G530800	F:GO:0046872	F:metal ion binding	1424.34	1067.21	4288.94	3717.09	16098.8	11552.4	95.01	35.62	140.2	183.64	1932.04	535.44	6647.33	2598.04	6231.6	4832.21	11726.2	10980.3	9.03	410.73	2049.9	1327.5	10085.9	8773.8	12271.4	14704.8	13075.7	14177.4	13119.3	13062.5	0	1.37191	0.971963	UP	2.56349	1.85222e-05	UP	1.59003	0.0212362	0	0.230803	0.865062	0	0.535748	0.132048	0	0.160897
TraesCS2A02G247300	F:GO:0005509; C:GO:0009523; C:GO:0009654; P:GO:0015979; C:GO:0016021; C:GO:0019898; P:GO:0042549	F:calcium ion binding; C:photosystem II; C:photosystem II oxygen evolving complex; P:photosynthesis; C:integral component of membrane; C:extrinsic component of membrane; P:photosystem II stabilization	1244.66	1432.79	1580.1	1734.93	1702.86	1545.76	50.61	56.68	10.42	16.82	63.52	38.91	188.12	117.51	393.46	301.01	1382.81	1332.49	22	31.82	868.9	647.43	682.4	872.49	1515.38	1767.63	1931.79	1949.61	1699.21	1749.03	0	-1.03952	0.971963	UP	5.2571	9.9645e-16	UP	3.4921	5.36058e-12	UP	2.34342	0.0283325	UP	1.80678	6.05717e-09	0	0.30056
TraesCS1D02G034800	F:GO:0046872	F:metal ion binding	1244.05	1144.18	1238.38	1451.9	745.6	611.47	192.14	85.59	0.9	2.94	23.52	8.17	159.55	57.94	162.22	122.86	652.63	617.83	148.54	266.7	863.86	182.44	420.29	299.57	585.02	732.69	657.26	784.29	673.49	743.08	0	0.581759	0.971963	UP	7.49671	1.6552e-16	UP	3.23113	2.84898e-10	0	1.20902	0.315644	UP	1.44735	2.67265e-06	0	0.260128
TraesCS4B02G020300	F:GO:0003676	F:nucleic acid binding	1191.35	1168.72	1837.71	1931.73	1439.33	1639.9	424.43	299.53	52.36	66.69	496.73	465.55	767.01	338.14	637.65	882.39	1267.48	1754.63	202.42	206.88	1538.79	1498.36	1269.92	1108.95	1454.85	1135.95	1555.13	1199.32	1458.53	1315.72	0	-0.818964	0.971963	UP	4.13298	8.84297e-12	0	0.509122	0.363117	0	0.0605153	0.964805	0	0.171395	0.70268	0	0.0224844
TraesCS6A02G325400	F:GO:0016491; P:GO:0055114	F:oxidoreductase activity; P:oxidation-reduction process	1164.18	1181.74	3341.79	4908.55	23.51	16.14	0.86	0.87	0	0	0.67	0	1.44	0	2.35	1.54	9.69	14.91	0.24	1.63	987.93	457.29	2.89	10.43	13.15	18.99	29.62	23.03	22.3	25.96	0	-0.988949	0.971963	UP	15.6303	2.87779e-36	UP	2.33248	0.002037	UP	3.49457	2.72363e-05	UP	2.63068	2.23965e-16	UP	1.29004
TraesCS5A02G147000	P:GO:0006869; F:GO:0008289	P:lipid transport; F:lipid binding	1157.03	973.47	3662.53	3538.78	361.22	387.59	429.87	243.07	220.47	206.09	86.01	21.19	171.46	111.9	180.96	195.1	329.91	337.94	174.3	320	2887.06	960.04	384.8	318.7	377.86	400.91	328.46	302.61	334.56	308.02	0	-0.628053	0.971963	UP	2.06669	0.0164989	0	1.44925	0.369236	0	0.13913	0.838622	0	-0.271103	0.34618	0	-0.242731
TraesCS4D02G145400	0	0	1006.2	867.39	1472.48	1542.68	1159.29	940.91	453.3	264.42	565.2	457.44	264.51	206.59	230.92	235.47	327.01	305.38	734.93	633.93	243.09	334.61	869.42	657.27	545.11	589.61	720.79	872.66	912.29	992.28	965.08	1069.31	0	-0.135809	0.999975	0	-0.32161	0.647294	UP	1.25051	0.0118906	0	0.818513	0.447307	0	0.928406	0.00230633	0	0.284379
BGI_novel_G001117	#N/A	#N/A	975.73	1083.83	843.49	1149.04	5.03	13.29	330.05	104.76	11.39	10.37	0	0.88	1.82	0	7.69	12.35	28.55	5.73	91.47	270.99	559.8	7.24	5.38	6.78	11.04	17.39	13.23	6.94	21.1	17.19	#N/A	#N/A	#N/A	#N/A	#N/A	#N/A	#N/A	#N/A	#N/A	#N/A	#N/A	#N/A	#N/A	#N/A	#N/A	#N/A	#N/A
TraesCS4A02G169100	0	0	887.12	756.51	1269.69	1337.23	890.16	731.68	356.96	227.65	276.05	300.48	143.29	151.06	175.25	157.59	270.78	242.98	555.37	491.95	170.92	279.47	645.02	427.57	446.88	458.93	559.31	665.94	699.01	707.99	759.05	790.11	0	-0.248984	0.999975	0	0.403552	0.548278	0	0.525322	0.334978	0	0.616435	0.5631	0	0.745665	0.0162063	0	0.291365
TraesCS5B02G145900	P:GO:0006869; F:GO:0008289	P:lipid transport; F:lipid binding	817.5	614.81	1945.07	2249.57	132.75	149.79	283.48	164.67	58.77	68.89	15.17	11.54	48.06	34.62	53.65	65.03	112.66	136.74	178.74	255	1106.75	289.82	105.59	109.49	122.54	129.64	113.54	102.07	120.21	112.62	0	-0.124033	0.999975	UP	3.10413	8.7663e-05	UP	1.70878	0.00444241	0	0.391674	0.656857	0	0.131035	0.721896	0	-0.0152999
TraesCS3D02G223300	F:GO:0004089; F:GO:0008270; P:GO:0015976	F:carbonate dehydratase activity; F:zinc ion binding; P:carbon utilization	802.05	935.94	860.46	714.73	239.23	170.11	84.4	81.72	45.65	42.49	50.99	28.61	73.4	41.5	61.8	69.19	133.22	81.95	70.4	65.99	719.19	405.8	124.18	109.73	179.25	214.35	210.24	224.32	176.28	198.46	0	-0.226231	0.999975	UP	3.14115	7.32502e-07	UP	1.00016	0.0418491	0	0.299399	0.742064	0	0.793374	0.00615844	0	0.602473
TraesCS4D02G069100	0	0	789.51	645	2067.03	2381.36	1044.56	1264.89	382.85	556.52	84.64	71.5	276.13	193.74	196.97	115.67	217.6	235.28	597.93	739.88	346.48	295.06	1432.6	951.17	484.26	571.99	691.45	755.94	850.73	875.98	871.27	931.69	0	-0.52265	0.989815	UP	3.2394	9.73756e-08	0	0.196411	0.718344	0	0.815119	0.459718	UP	1.06586	0.000880498	0	0.473337
TraesCS3A02G230000	F:GO:0004089; F:GO:0008270; P:GO:0015976	F:carbonate dehydratase activity; F:zinc ion binding; P:carbon utilization	777.09	894.22	733.2	637.9	208.78	183.31	67.91	66.13	25.84	32.74	21.94	18.7	72.61	45.88	61.88	73.5	136.81	85.49	69.97	76.65	473.58	158.11	100.58	109.67	173.91	225.12	199.88	227.94	182.6	189.46	0	-0.213939	0.999975	UP	3.00905	1.28268e-06	0	0.883481	0.0751176	0	0.415095	0.661796	UP	1.00071	0.000374864	0	0.611532
TraesCS2B02G372900	F:GO:0004014; P:GO:0006597; P:GO:0008295	F:adenosylmethionine decarboxylase activity; P:spermine biosynthetic process; P:spermidine biosynthetic process	771.51	657.82	1273.17	1264.9	1521.96	1139.86	481.86	469.85	367.54	491.23	398.37	331.84	677.29	543.99	601.59	619.39	1049.98	834.63	496.78	553.07	627.08	660.54	851.83	846.32	1055.33	1191.45	1195.79	1305.41	1262.15	1389.82	0	0.128779	0.999975	0	0.109852	0.881464	0	0.262525	0.63193	0	-0.287389	0.814839	0	0.323811	0.364264	0	0.348931
TraesCS1B02G468400	0	0	765.44	972.45	619.74	930.92	4.75	0	291.68	86.5	0	9.91	0	0	6.64	7.45	3.71	10.55	24.04	11.26	74.11	174.37	566.82	6.89	0	0	0	6.66	9.98	14.67	22.81	20.77	0	-0.675441	0.994306	0	1.95118	0.332048	0	4.73055	0.157969	0	1.41271	0.275959	0	-0.164137	0.851864	0	0.505335
TraesCS6A02G068900	P:GO:0000413; F:GO:0003755; P:GO:0006457	P:protein peptidyl-prolyl isomerization; F:peptidyl-prolyl cis-trans isomerase activity; P:protein folding	723.92	718.08	431.67	458.18	932.92	802.04	160.67	144.24	201.22	202.24	189.07	207.77	572.95	261.92	499.71	526.41	980.9	1026.79	118.86	195.64	313.33	435.87	874.29	692.89	927.63	1022.37	905.12	980.27	905.27	951.34	0	0.112554	0.999975	0	0.474663	0.48387	UP	1.2468	0.0144959	0	0.212514	0.862893	0	0.218585	0.529334	0	-0.0652556
TraesCS2A02G355400	F:GO:0004014; P:GO:0006597; P:GO:0008295	F:adenosylmethionine decarboxylase activity; P:spermine biosynthetic process; P:spermidine biosynthetic process	706.64	619.2	1346.17	1275.86	1972.32	1344.46	780.29	694.99	500.49	674.09	778.92	706.62	1093.7	787.16	957.61	999.57	1588.54	1146.35	725.59	777.29	861.17	1008.75	1270.44	1297.63	1481.83	1789.17	1592.44	1894.58	1622.05	1987.62	0	0.0998771	0.999975	0	0.0632126	0.933515	0	0.0898993	0.877015	0	-0.300328	0.8119	0	0.138187	0.726702	0	0.249997
TraesCS2D02G220800	F:GO:0005509; C:GO:0009523; C:GO:0009654; P:GO:0015979; C:GO:0019898	F:calcium ion binding; C:photosystem II; C:photosystem II oxygen evolving complex; P:photosynthesis; C:extrinsic component of membrane	685.45	740.11	962.59	1170.29	977.98	970.92	33.33	51.46	12.47	13.18	96.89	93.17	155.61	79.34	216.88	170.84	705.63	762.54	17.68	18.31	682.29	699.15	473.23	532.94	838.68	1005.31	1021.61	1074.21	912.05	972.24	0	-1.25602	0.971963	UP	5.22628	1.17494e-16	UP	1.60298	0.00101835	0	1.81992	0.0981241	UP	1.74388	6.33434e-09	0	0.360893
TraesCS2D02G352900	F:GO:0004014; P:GO:0006597; P:GO:0008295	F:adenosylmethionine decarboxylase activity; P:spermine biosynthetic process; P:spermidine biosynthetic process	683.86	640.02	959.97	1041.76	1151.09	852.11	502.71	449.71	316.6	472.48	487.46	444.88	799.39	620.81	770.11	839.9	988.06	805.23	487.62	619.01	581.05	495.47	926.26	892.7	930.65	1073.91	1003.77	1146.09	1002.5	1193.91	0	0.290157	0.999975	0	-0.139294	0.848795	0	0.211362	0.699271	0	-0.566087	0.627765	0	-0.268134	0.461537	0	0.171436
TraesCS2D02G065200	0	0	683.24	925.06	446.6	435.73	435.03	284.34	9.7	24.02	1.9	0.34	8.34	4.4	24.84	14.77	55.48	28.37	269.72	153.23	11.2	3.54	419.79	172.12	163.64	186.94	346.17	501.83	535.7	555.99	367.45	406.51	0	-0.623745	0.999975	UP	8.09909	1.09276e-23	UP	3.93445	2.01562e-12	UP	2.76914	0.00324226	UP	2.82733	2.60667e-17	0	0.539158
TraesCS2B02G079200	0	0	672.47	912.26	368.67	343.77	362.33	242.56	3.38	7.83	0.42	0	2.83	0.96	21.34	11.04	50.5	19.07	211.25	126.92	8.68	3	336.32	132.51	142.06	165.31	320.29	493.25	474.45	539.65	364.95	374.55	0	-0.458448	0.999975	UP	8.2039	3.83227e-22	UP	4.48933	4.51764e-14	UP	3.47438	0.000352588	UP	3.22853	2.84339e-11	0	0.792685
TraesCS3A02G344700	P:GO:0006869; F:GO:0008289	P:lipid transport; F:lipid binding	652.34	631.07	298.46	247.4	0.42	1.44	141.56	6.09	0	0	0	0	0.29	0	0	0	0.41	0.86	20.93	128.93	237.39	3.06	0.69	0.29	1.51	0.84	0.5	1.06	2.13	1.27	0	-0.0671678	0.999975	UP	10.3811	0.0122152	UP	3.01418	0.04682	0	1.83612	0.0696723	UP	2.17233	0.00364926	0	0.0059495
TraesCS2B02G270300	F:GO:0005509; C:GO:0009523; C:GO:0009654; P:GO:0015979; C:GO:0016021; C:GO:0019898; P:GO:0042549	F:calcium ion binding; C:photosystem II; C:photosystem II oxygen evolving complex; P:photosynthesis; C:integral component of membrane; C:extrinsic component of membrane; P:photosystem II stabilization	651.57	742.64	804.82	872.79	889.8	797.31	23.18	24.69	4.6	4.53	27.93	26.34	99.07	59.03	193.69	147.04	692.33	675.01	13.69	17.99	395.91	247.37	354.51	425.96	781.43	929.49	956.06	1018.43	836.95	881.59	0	-0.724486	0.971963	UP	5.49785	4.22231e-17	UP	2.77244	3.38077e-08	UP	2.13059	0.0491055	UP	1.8196	1.12063e-09	0	0.320546
TraesCS2B02G240000	F:GO:0005509; C:GO:0009523; C:GO:0009654; P:GO:0015979; C:GO:0019898	F:calcium ion binding; C:photosystem II; C:photosystem II oxygen evolving complex; P:photosynthesis; C:extrinsic component of membrane	639.6	707.68	902.61	1088.7	679.17	747.45	35.07	55.09	27.98	31.16	100.72	78.53	145.46	58.39	163.98	139.61	531.74	617.37	20.97	22.55	693.07	791.31	359.24	393.45	616.01	715.88	720.75	758.84	629.88	653.29	0	-0.975959	0.971963	UP	3.983	1.90374e-11	UP	1.64921	0.000589331	0	1.68235	0.109205	UP	1.56228	2.03588e-08	0	0.316782
TraesCS5D02G145300	P:GO:0006869; F:GO:0008289	P:lipid transport; F:lipid binding	637.05	516.45	1444.32	1304.09	181.02	215.08	176.44	73.03	33.69	29.8	26.67	15.18	49.9	50.12	81.27	89.95	151.72	193.27	58.3	173.19	848.94	177.37	161.1	132.24	175.07	195.73	151.82	149.6	130.51	143.89	0	-0.0858239	0.999975	UP	3.4564	0.000467498	UP	2.27967	8.6541e-06	0	0.671596	0.443349	0	0.106719	0.754952	0	-0.125556
BGI_novel_G009655	#N/A	#N/A	634.31	752.31	916.75	1148.26	2591.3	2133.76	55.32	86.06	113.96	144.09	133.2	124.03	393.71	192.43	534.75	504.12	1989.72	1853.89	57.38	96.6	498.87	575.43	1177.86	1532.92	2487.76	2555.65	2707.44	2758.49	2328.33	2516.45	#N/A	#N/A	#N/A	#N/A	#N/A	#N/A	#N/A	#N/A	#N/A	#N/A	#N/A	#N/A	#N/A	#N/A	#N/A	#N/A	#N/A
TraesCS5D02G020900	F:GO:0003676	F:nucleic acid binding	630.28	687.27	563.54	623.41	568.08	662.06	330.6	218.29	38.45	82.16	131.1	241.24	375.61	197.7	506.56	619.24	660.76	892.93	210.59	413	403.82	385.83	627.15	581.61	707.51	541.55	686.99	569.11	641.26	560.56	0	-0.131173	0.999975	UP	2.72804	1.28886e-05	0	0.0106837	0.986154	0	-0.23888	0.847682	0	-0.502044	0.197277	0	-0.227056
TraesCS1D02G353100	F:GO:0003924; F:GO:0005200; F:GO:0005525; C:GO:0005874; P:GO:0007017	F:GTPase activity; F:structural constituent of cytoskeleton; F:GTP binding; C:microtubule; P:microtubule-based process	625.22	661.43	347.22	374.17	335.31	364.1	80.29	26.4	16.54	31.42	10.45	17.66	70.67	69.19	195.24	172.8	516	448.23	37.44	90.06	97.16	44.98	179.32	212.19	380.36	314.05	423.01	300.88	391.5	306.23	0	0.43815	0.999975	0	1.04312	0.136011	UP	2.95649	1.71529e-08	0	1.17457	0.263892	0	0.292134	0.441826	0	-0.55166
TraesCS6B02G093100	P:GO:0000413; F:GO:0003755; P:GO:0006457	P:protein peptidyl-prolyl isomerization; F:peptidyl-prolyl cis-trans isomerase activity; P:protein folding	625.01	612.49	349.73	411.26	491.39	452.95	190.68	155.66	129.78	134.93	227.7	206.71	442.13	179.75	310.96	380.92	640.95	696.69	144.56	228.42	329.12	389.77	652.6	522.08	550.02	607.73	550.14	612.91	572.63	613.47	0	0.0067373	0.999975	0	1.07234	0.10108	0	0.390567	0.494324	0	-0.245431	0.843736	0	-0.00817507	0.98427	0	-0.0925581
TraesCS1D02G412200	F:GO:0004190; P:GO:0006508; P:GO:0006629	F:aspartic-type endopeptidase activity; P:proteolysis; P:lipid metabolic process	620.3	614.27	469.98	616.84	409.94	370.98	240.77	88.91	140.7	269.86	36.61	56.76	52.7	65.38	157.99	99.12	400.45	321.65	179.63	338.55	153.35	179.45	152.09	228.49	379.43	492.74	385.61	435.45	439.7	405.89	0	0.624721	0.971963	0	-0.732441	0.295598	0	1.02997	0.0581678	0	1.6107	0.122156	0	0.948961	0.00560293	0	0.111857
TraesCS2A02G215000	F:GO:0005509; C:GO:0009523; C:GO:0009654; P:GO:0015979; C:GO:0019898	F:calcium ion binding; C:photosystem II; C:photosystem II oxygen evolving complex; P:photosynthesis; C:extrinsic component of membrane	619.31	680.72	803.56	940.71	676.43	770.33	50.65	70.82	20.74	30.73	123.35	85.83	134.52	62.38	156.09	144.61	524.65	572.38	21.83	29.27	549.85	641.95	362.88	410.35	613.37	724.46	745.71	786.8	674.62	710.98	0	-1.16674	0.971963	UP	3.92693	7.4673e-11	UP	1.06608	0.0354589	0	1.65325	0.130044	UP	1.65198	1.05409e-08	0	0.406887
TraesCSU02G056700	P:GO:0006869; F:GO:0008289	P:lipid transport; F:lipid binding	598.48	485.98	359.66	394.39	10.58	8.91	123.53	15.61	11.61	3.02	0.75	0.53	17.04	5.45	14.14	9.89	21.95	21.8	13.87	148.73	399.61	86.08	24.82	23.51	20.76	17.48	12.72	10.25	12.66	12.77	0	0.37011	0.999975	UP	4.74841	0.000492743	UP	4.42183	5.81606e-10	0	-0.362635	0.658623	0	-0.552755	0.150707	0	-0.780917
TraesCS3B02G259300	F:GO:0004089; F:GO:0008270; P:GO:0015976	F:carbonate dehydratase activity; F:zinc ion binding; P:carbon utilization	590.63	678.29	597.18	492.54	148.4	112.83	33.54	27.78	13.63	13.78	32.45	12.29	31.23	13.36	30.8	25.71	99.66	46.31	24.45	23.66	445.61	256.9	70.18	68.7	106.67	140.21	127.98	144.61	116.51	122.42	0	-0.373262	0.999975	UP	4.11964	3.95218e-11	0	0.750091	0.196224	0	1.04236	0.232149	UP	1.4865	7.71027e-09	0	0.40754
TraesCS2D02G248400	F:GO:0005509; C:GO:0009523; C:GO:0009654; P:GO:0015979; C:GO:0016021; C:GO:0019898; P:GO:0042549	F:calcium ion binding; C:photosystem II; C:photosystem II oxygen evolving complex; P:photosynthesis; C:integral component of membrane; C:extrinsic component of membrane; P:photosystem II stabilization	589.58	665.97	687.86	794.66	815.41	713.74	23.75	26.32	6.16	11.23	34.67	23.57	88.2	51.71	180.29	141.64	625.1	607.68	10.17	14.64	327.39	207.06	310.92	389.95	685.12	795.79	842.24	863.63	745.4	772.66	0	-1.08394	0.971963	UP	4.31485	6.94054e-12	UP	2.49262	7.19341e-07	0	2.08588	0.0509547	UP	1.71577	8.60117e-09	0	0.267953
BGI_novel_G009654	#N/A	#N/A	587.21	760.08	809.23	1061.8	1798.79	1371.73	65.39	68.45	46.09	72.24	67.11	57.21	200.79	108.23	299.77	279.03	1231.35	1219.39	45.77	72.02	452.83	443.4	677.31	943.11	1588.79	1895.32	1797.05	2012.53	1617.71	1877.41	#N/A	#N/A	#N/A	#N/A	#N/A	#N/A	#N/A	#N/A	#N/A	#N/A	#N/A	#N/A	#N/A	#N/A	#N/A	#N/A	#N/A
TraesCS5B02G492500	0	0	583.74	569.02	800.39	806.23	714.01	606.35	204.19	149.25	160.99	242.8	55.51	86.97	128.18	201.25	292.89	255.54	547.68	426.96	273.15	296.53	256.74	95.5	283.63	426.44	486.82	530.3	559.73	554.97	555.52	617.19	0	0.713917	0.971963	0	-0.673787	0.348615	UP	1.22111	0.0198812	0	0.494816	0.66248	0	0.322058	0.347598	0	0.169284
TraesCS4D02G122600	0	0	574.47	221.37	143.66	141.85	0.06	5.9	17.9	0	0	0	0	0	0	0	0	0	0	0.19	0.65	5.84	44.67	140.51	0.07	0	0	0.13	0.07	0.13	0.07	0	0	-1.28323	0.999975	UP	12.9307	1.59987e-11	0	1.80147	0.63193	0	3.16904	0.292294	0	3.41078	0.183659	0	-0.522081
TraesCS1B02G468300	0	0	571.09	472.93	818.65	764.67	4.52	16.67	466.76	160.23	91.9	15.82	3.42	0.6	10.35	0	9.94	11.58	24.2	7.94	76.38	296.81	800.82	59.18	11.93	9.25	21.08	19.62	13.47	0	18.93	8.59	0	-0.337937	0.999975	0	1.1692	0.548278	#N/A	#N/A	#N/A	0	1.88057	0.542269	0	-2.66298	0.265171	0	0.00350729
TraesCS1A02G350200	F:GO:0003924; F:GO:0005200; F:GO:0005525; C:GO:0005874; P:GO:0007017	F:GTPase activity; F:structural constituent of cytoskeleton; F:GTP binding; C:microtubule; P:microtubule-based process	570.53	610.76	325.83	347.57	299.33	340.38	67.7	29.95	19.79	37.02	13.66	21.33	65.24	66.49	195.25	171.54	488.83	414.27	48.86	90.69	92.16	40.44	155.39	199.21	351.45	296.53	395.15	287.1	358.68	279.74	0	0.578661	0.971963	0	0.664225	0.343134	UP	2.47717	8.01766e-07	0	1.11048	0.288411	0	0.180302	0.644951	0	-0.607772
TraesCS4A02G438100	F:GO:0003824; P:GO:0008152; P:GO:0009058; F:GO:0016747	F:catalytic activity; P:metabolic process; P:biosynthetic process; F:transferase activity, transferring acyl groups other than amino-acyl groups	566.66	633.87	23.62	80.19	0.22	0.39	71.08	20.13	9.19	4.51	0.57	0	0.38	0.34	0.15	1.06	0.23	0.11	15.11	111.98	39.49	14.33	0.29	0.36	0.24	0.26	0.45	0.17	0.34	0.72	0	0.92819	0.999975	UP	7.84586	0.0361754	0	4.49384	0.17463	UP	4.8034	0.0449686	0	0.234139	0.914536	0	-0.248015
TraesCS4D02G135000	F:GO:0005524	F:ATP binding	565.71	693.82	698.8	656.11	640.42	589.03	19.17	40.18	14.98	23.2	16.6	10.72	39.29	20.16	79.79	52.23	327.82	253.61	26.28	15.34	344.34	147.62	188.91	252.93	435.25	582.26	599.94	651.24	512.55	539.06	0	-0.500091	0.999975	UP	3.22003	1.19797e-06	UP	3.0939	8.03513e-10	UP	2.86701	0.0077282	UP	2.5563	5.42744e-15	0	0.691668
TraesCS6B02G390600	C:GO:0009523; C:GO:0009654; P:GO:0015979; C:GO:0042651	C:photosystem II; C:photosystem II oxygen evolving complex; P:photosynthesis; C:thylakoid membrane	560.61	676.36	943.67	1073.85	711.27	630.84	66.88	118.05	168.4	230.39	137.26	85.07	152.16	65.46	180.4	157.02	494.77	555.46	46.86	43.29	802.89	810.28	390.93	412.06	584.55	767.26	720.39	782.28	630.96	679.22	0	-0.957764	0.971963	UP	1.49494	0.0168048	0	0.999385	0.0535218	0	1.47491	0.178477	UP	1.43797	8.33575e-07	0	0.244525
TraesCS2A02G254600	F:GO:0005509; C:GO:0009523; C:GO:0009654; P:GO:0015979; C:GO:0019898	F:calcium ion binding; C:photosystem II; C:photosystem II oxygen evolving complex; P:photosynthesis; C:extrinsic component of membrane	559.58	677.26	733.74	811.31	885.3	827.04	28.37	34.71	10.06	12.94	39.14	25.28	110.6	64.05	180.04	143.57	646.04	603.18	12.67	18.25	400.14	357.93	366.58	426.51	751.98	881.05	912.77	909.23	789.13	821.26	0	-1.02068	0.971963	UP	4.39296	1.05385e-11	UP	2.71566	3.91182e-08	UP	2.15194	0.041148	UP	1.83236	5.3031e-10	0	0.274402
TraesCSU02G032900	0	0	550.41	347.93	139.13	86.57	10.33	3.94	33.81	0	0.72	1.15	0	0	5.03	1.81	2.75	0	12.43	5.38	0	40.6	227.65	26.32	9.72	7.03	13.65	14.69	16.07	10.59	12.67	11.96	0	0.412715	0.999975	UP	6.24529	0.0241773	UP	4.07635	5.52788e-07	0	0.860716	0.266618	UP	1.84774	0.000953136	0	0.042335
TraesCS4A02G190700	0	0	549.09	127.72	168.89	145.58	0.07	3.14	22.55	0	0	0.14	0	0.67	0	0	0	0	0	0.2	0.71	5.34	73.72	232.4	0	0	0.09	0	0.41	0	0.09	0	0	-1.71772	0.999975	UP	8.86855	5.43414e-11	DOWN	-5.21105	0.0126062	0	1.89391	0.542269	0	4.10585	0.111585	0	3.17569
TraesCS6D02G340700	C:GO:0009523; C:GO:0009654; P:GO:0015979; C:GO:0042651	C:photosystem II; C:photosystem II oxygen evolving complex; P:photosynthesis; C:thylakoid membrane	546.89	674.08	878.69	981.84	739.48	699.54	106.58	116.65	217.55	249.73	99.7	123.33	163.24	91.76	198.53	175.71	522.19	558.06	37.6	54.19	822.76	885.16	428.81	442.95	600.42	772.23	753.98	794.45	639.86	663.3	0	-1.35641	0.971963	UP	1.56783	0.0111801	UP	1.10033	0.0292252	0	1.26698	0.229825	UP	1.34929	3.87972e-06	0	0.208139
TraesCS1B02G434000	F:GO:0004190; P:GO:0006508; P:GO:0006629	F:aspartic-type endopeptidase activity; P:proteolysis; P:lipid metabolic process	543.04	449.96	578.67	732.59	486.5	419.71	402	198.03	162.29	321.14	87.03	124.82	71.75	79.1	177.43	135.69	518.46	425.07	289.77	417.39	302.78	277.87	195.82	273.86	448.99	543.93	477.26	544.07	557.63	542.77	0	0.194446	0.999975	0	-0.160822	0.82519	0	0.00823167	0.989416	0	1.43119	0.179513	0	0.994536	0.00176082	0	0.163348
TraesCS4B02G140300	F:GO:0005524	F:ATP binding	541.62	682.29	620.24	603.44	597.86	580.95	29.09	49.28	13.35	25.9	19.71	15.44	52.83	30.07	83.86	66.36	369.5	310.6	27.97	13.2	320.09	165.12	201.29	276.02	464.75	591.59	600.17	625.35	507.85	547.91	0	-0.929611	0.971963	UP	3.01629	5.10415e-06	UP	2.98856	1.99924e-09	UP	2.49271	0.0196471	UP	2.31634	1.85182e-14	0	0.540287
TraesCS6A02G376800	0	0	536.44	845.15	69.83	179.19	0	1.14	30.38	193.61	0	0	0	0.7	0	0	0	0	0	0	102.58	220.06	24.24	13.98	0	0	0	0	0	0	0	0	0	0.706695	0.999975	UP	3.76151	0.000781043	#N/A	#N/A	#N/A	#N/A	#N/A	#N/A	0	-0.589136	0.802145	#N/A	#N/A
TraesCS2D02G255100	F:GO:0005509; C:GO:0009523; C:GO:0009654; P:GO:0015979; C:GO:0019898	F:calcium ion binding; C:photosystem II; C:photosystem II oxygen evolving complex; P:photosynthesis; C:extrinsic component of membrane	531.23	624.47	800.99	935.9	904.73	848.49	25.82	32.62	5.69	13.11	34.61	42.52	116.65	60.78	179.07	153.66	642.61	634.15	14.24	23.29	440.6	300.44	373.81	433.3	730.95	878.51	911.05	924.17	810.92	820.46	0	-0.868306	0.971963	UP	4.84176	1.20293e-12	UP	2.60992	7.42436e-08	0	2.04349	0.0581861	UP	1.73155	3.37502e-09	0	0.300047
TraesCS5A02G015000	F:GO:0003676	F:nucleic acid binding	526.8	557.92	528.75	630.22	655.92	722.8	445.73	274.57	49.44	104.84	160.49	257.03	537.44	287.34	660.19	825.26	785.05	984.75	307.9	631.75	411.92	390.79	773.24	713.83	826.71	662.27	798.9	641.33	681.12	672.67	0	0.140977	0.999975	UP	2.18224	0.000688508	0	0.419162	0.458242	0	-0.425223	0.725556	0	-0.721512	0.0463499	0	-0.215558
TraesCS6A02G282200	F:GO:0005215; C:GO:0005743; P:GO:0006810; P:GO:0055085	F:transporter activity; C:mitochondrial inner membrane; P:transport; P:transmembrane transport	514.76	487.22	221.76	272.69	234.63	217.94	434.46	306.61	186.22	241.24	179.63	122.02	379.14	322.78	605.96	662.97	401.22	459.99	317.98	550.77	253.46	284.69	467.32	452.29	358.62	296.29	326	267.75	296.99	261.65	0	0.162375	0.999975	0	-0.242274	0.724122	0	0.826652	0.126198	0	-1.32878	0.225581	DOWN	-1.80156	4.60376e-08	0	-0.502659
TraesCS2A02G066800	0	0	508.23	640.65	295.24	251.8	173.34	94.54	3.34	9.95	0	2.03	0.5	0	11.88	8.1	27.69	8.49	115.49	49.2	7.3	2.54	243.82	137.34	65.49	70.31	140.39	234.59	211.28	240.32	160.03	154.52	0	-0.746208	0.999975	UP	6.2463	3.14282e-17	UP	5.61824	3.24961e-19	UP	2.98231	6.51435e-05	UP	2.75819	3.7509e-07	0	0.423564
TraesCS1A02G115900	F:GO:0046872	F:metal ion binding	508.18	508.99	1663.03	1851.52	5553.45	3646.99	398.64	474.12	4414.12	4058.65	788.6	915.26	1112.46	650.42	1459.06	1118.76	3570.52	3649.92	451.69	314.84	1898.13	3158.56	3022.27	3560.69	4844.61	6268.29	5128.25	5538.16	4434.8	4824.69	0	-0.0705849	0.999975	DOWN	-1.38992	0.0335106	UP	1.46584	0.00431932	0	1.56119	0.18179	UP	1.33468	8.33666e-05	0	0.27043
TraesCS2B02G293800	F:GO:0003735; C:GO:0005622; C:GO:0005840; P:GO:0006412	F:structural constituent of ribosome; C:intracellular; C:ribosome; P:translation	507.64	466.92	269.55	299.36	257.35	254.83	474.32	346.41	170.52	185.82	269.44	141.85	245.37	260.05	256.15	308.8	257.35	368.55	284.6	359.11	409.87	457.55	359.96	318.66	291.28	253.61	271.47	251.31	264.59	267.72	0	-0.217336	0.999975	0	0.597973	0.351634	0	0.618292	0.245131	0	-0.867225	0.377015	0	-0.81271	0.0113339	0	-0.179029
TraesCS7A02G313100	P:GO:0006006; F:GO:0016620; F:GO:0050661; F:GO:0051287; P:GO:0055114	P:glucose metabolic process; F:oxidoreductase activity, acting on the aldehyde or oxo group of donors, NAD or NADP as acceptor; F:NADP binding; F:NAD binding; P:oxidation-reduction process	506.06	518.59	425.28	428.43	794.49	812.58	467.87	372.48	382.22	532.96	626.2	989.18	687.94	752.43	1010.11	940.18	895.49	870.74	447.69	676.55	473.34	503.25	1202.73	1338.92	1004.5	1047.83	883.75	968.47	904.77	907.07	0	0.262454	0.999975	0	-0.326649	0.631956	0	-0.843096	0.120914	0	-0.858	0.455246	0	-0.774917	0.0170343	0	-0.101578
TraesCS2B02G267500	F:GO:0005509; C:GO:0009523; C:GO:0009654; P:GO:0015979; C:GO:0019898	F:calcium ion binding; C:photosystem II; C:photosystem II oxygen evolving complex; P:photosynthesis; C:extrinsic component of membrane	501.99	576.32	678.62	768.32	830.69	734.01	25.17	38.82	11.23	12.74	44.15	33.98	99.82	59.87	168.58	140.09	579.17	559.04	17.1	22.05	375.15	320.22	335.46	395.36	681.99	790.41	811.99	816.83	712.9	756.55	0	-0.872261	0.971963	UP	3.70824	9.32866e-10	UP	2.49152	2.38029e-07	UP	2.09344	0.0442618	UP	1.71615	7.67387e-09	0	0.330446
TraesCS1B02G364500	F:GO:0003924; F:GO:0005200; F:GO:0005525; C:GO:0005874; P:GO:0007017	F:GTPase activity; F:structural constituent of cytoskeleton; F:GTP binding; C:microtubule; P:microtubule-based process	501.47	503.22	238.83	249.8	225.53	233.13	53.93	22.96	9.09	22.37	6.26	16.08	42.83	51.53	131.96	114.41	340.63	298.3	32.96	66.86	64.66	23.24	115.3	146.38	252.13	224.07	293.7	218.26	268.38	210.64	0	0.514458	0.999975	0	1.0828	0.138253	UP	2.6041	1.85667e-07	0	1.22706	0.203879	0	0.331641	0.37497	0	-0.517224
TraesCS6D02G066700	P:GO:0000413; F:GO:0003755; P:GO:0006457	P:protein peptidyl-prolyl isomerization; F:peptidyl-prolyl cis-trans isomerase activity; P:protein folding	497.26	462.59	285.35	336.09	344.67	340.24	142.36	125.92	124.44	143.93	181.02	156.01	276.02	108.25	229.6	244.54	448.49	506.51	125.03	143.3	293.2	397.37	420.11	323.04	381.2	380.88	372.93	361.42	351.51	391.88	0	-0.0207267	0.999975	0	0.931338	0.161375	0	0.199464	0.717236	0	-0.249758	0.840069	0	-0.0819639	0.831973	0	-0.255826
TraesCS2A02G114400	C:GO:0009522; P:GO:0015979	C:photosystem I; P:photosynthesis	494.22	547.94	767.66	1115.81	646.04	666.55	20.93	47.08	11.11	15.47	38.71	32.72	81.98	41.21	117.09	105.07	449.36	502.02	11.88	8.54	576.44	595.24	286.31	379.5	581.97	613.39	709.62	704.04	594.83	676.39	0	-1.56007	0.971963	UP	5.00299	4.57232e-16	UP	2.20816	5.4296e-06	UP	2.16097	0.0251665	UP	1.92926	1.65263e-11	0	0.528963
TraesCS7A02G552400	0	0	494.22	539.81	694.93	701.33	590.43	523.5	80.46	48.58	5.46	8.32	83.92	122.41	118.81	77.96	158.86	150.96	413.44	450.42	31.82	61.26	422.78	310.81	279.92	257.81	390.53	465.84	469	506.62	477	523.37	0	-0.54312	0.971963	UP	5.18056	5.61453e-16	0	0.654134	0.24674	0	0.958667	0.36829	0	0.957971	0.00151147	0	0.131203
BGI_novel_G011083	#N/A	#N/A	491.03	432.28	225.72	254.22	209.25	217.37	418.81	292.78	173.23	149.85	291.52	182.7	232.97	267.49	223.7	278.92	218.82	300.16	240.43	329.56	355.18	359.98	333.82	304.29	229.43	224.54	228.2	228.21	223.43	240.02	#N/A	#N/A	#N/A	#N/A	#N/A	#N/A	#N/A	#N/A	#N/A	#N/A	#N/A	#N/A	#N/A	#N/A	#N/A	#N/A	#N/A
TraesCS7D02G309500	P:GO:0006006; F:GO:0016620; F:GO:0050661; F:GO:0051287; P:GO:0055114	P:glucose metabolic process; F:oxidoreductase activity, acting on the aldehyde or oxo group of donors, NAD or NADP as acceptor; F:NADP binding; F:NAD binding; P:oxidation-reduction process	487.62	491.05	374.53	415.35	551.91	557.25	312.87	282.28	297.71	463.55	462.95	671.22	472.31	602.91	724.41	655.85	742.19	697.01	344.8	475.34	322.28	293.88	805.61	944.97	707.53	699.56	643.36	643.44	647.6	633.78	0	0.262194	0.999975	0	-0.638074	0.348479	0	-0.958425	0.0692906	0	-0.965733	0.391896	0	-0.819037	0.0098002	0	-0.242259
TraesCS6A02G041700	F:GO:0004096; P:GO:0006979; F:GO:0020037; P:GO:0055114	F:catalase activity; P:response to oxidative stress; F:heme binding; P:oxidation-reduction process	486.66	465.55	423.8	540.31	452.53	450.21	205.33	269.24	4.35	8.32	94.35	24.35	245.93	140.75	280.03	294.04	501.45	630.43	157.01	231.38	410.84	335.72	479.55	605.75	575.04	528.65	517.27	481.29	400.73	460.03	0	-0.380583	0.999975	UP	5.61508	3.37715e-17	UP	1.85755	0.00741499	0	0.306266	0.802842	0	0.109054	0.774138	0	-0.381296
TraesCS1A02G090800	0	0	486.17	728.9	67.59	177	0.3	0.3	25.62	176.14	10.69	12.37	0	0	0	0	0	0	0	0	50.65	252.93	9.87	25.06	0	0	0	0	0	0	0	0	0	0.48197	0.999975	0	0.305057	0.740492	0	1.75628	0.63193	0	2.66575	0.391896	#N/A	#N/A	#N/A	#N/A	#N/A
TraesCS4A02G177500	F:GO:0005524	F:ATP binding	486.07	614.89	516.3	504.46	581.6	597.5	22.1	48.85	10.26	17.48	15.65	12.95	51.02	33.23	88.81	65.63	363.44	287.38	25.7	20.94	322.27	211.79	200.82	286.21	482.35	596.31	620.89	645.82	502.88	524.05	0	-0.6851	0.971963	UP	3.82459	6.11329e-10	UP	3.27396	7.94063e-11	UP	2.4489	0.0203118	UP	2.35131	2.33573e-14	0	0.527846
TraesCS1D02G101600	F:GO:0003723; F:GO:0003735; C:GO:0005622; C:GO:0005840; P:GO:0006412	F:RNA binding; F:structural constituent of ribosome; C:intracellular; C:ribosome; P:translation	482.19	442.4	210.69	249.59	243.8	236.42	261.31	205.03	60.92	95.64	90.59	77.01	153.12	183.07	217.8	243.23	237.36	303.97	200.1	265.59	242.98	163.29	258.59	281.15	248.74	240.1	248.85	230.84	245.2	246.4	0	-0.0250102	0.999975	0	0.885059	0.175189	0	0.638964	0.233622	0	-0.650639	0.534804	0	-0.624741	0.0547041	0	-0.125115
TraesCS5D02G423300	F:GO:0003746; F:GO:0003924; F:GO:0005525; C:GO:0005737; P:GO:0006414	F:translation elongation factor activity; F:GTPase activity; F:GTP binding; C:cytoplasm; P:translational elongation	481.52	409.59	221.02	254.98	267	281.86	247.1	169.96	50.03	69.46	111.11	89.22	160.59	173.81	238.85	246.76	320.71	329.45	191.36	268.6	218.57	166.81	257.94	294.69	285.74	268.37	273.96	266.19	281.63	268.09	0	0.110513	0.999975	0	1.13886	0.0746166	0	0.573589	0.285593	0	-0.559715	0.597669	0	-0.57205	0.0816353	0	-0.202778
TraesCS7D02G053100	0	0	476.95	214.51	92.78	90.47	0.06	3.12	18.13	0.7	0	0.52	0	0	0	0	0.19	0.07	0.24	0.06	0.4	5.13	38.48	88.11	0	0	0	0.06	0.06	0.32	0	0	0	-1.77638	0.971963	UP	6.84682	5.87353e-14	#N/A	#N/A	#N/A	0	1.88057	0.542269	0	-0.119633	0.935849	DOWN	-5.72435
BGI_novel_G015374	#N/A	#N/A	473.35	697.78	56.27	208.74	0	0.5	13.91	140.2	0	0	0	0	0	0	0	0	0	0	94.59	181.28	17.3	13.35	0	0.25	0	0	0	0.25	0	0	#N/A	#N/A	#N/A	#N/A	#N/A	#N/A	#N/A	#N/A	#N/A	#N/A	#N/A	#N/A	#N/A	#N/A	#N/A	#N/A	#N/A
TraesCSU02G270000	F:GO:0009055; C:GO:0009522; P:GO:0009773; P:GO:0015979; C:GO:0042651; F:GO:0051539	F:electron transfer activity; C:photosystem I; P:photosynthetic electron transport in photosystem I; P:photosynthesis; C:thylakoid membrane; F:4 iron, 4 sulfur cluster binding	471.45	331.03	2046.19	1746.7	583.89	536.33	472.19	437.12	2713.36	2489.62	109.91	55.08	177.47	210.68	272.86	234.64	438.94	416.31	553.72	431.4	899.37	702.33	306.1	308.77	498.74	511.03	611.16	514.72	507.68	536.22	0	0.704024	0.999975	DOWN	-2.31914	0.0152855	0	5.31914	0.0927049	0	1.25276	0.22192	0	1.18981	0.198119	0	0.372985
TraesCS7D02G538400	0	0	464.23	540.17	543.26	575.62	492	450.68	58.69	42.77	3.44	5	48.53	68.55	91.81	67.39	147.7	157.41	381.93	448.46	23.6	53.38	269.46	161.94	237.21	230.98	369.81	419.74	385.8	401.99	417.96	402.72	0	-0.431697	0.999975	UP	5.29685	1.39535e-16	0	0.784228	0.138438	0	0.840273	0.391896	0	0.634839	0.0449395	0	0.0228263
TraesCS3B02G062800	P:GO:0006869; F:GO:0008289	P:lipid transport; F:lipid binding	461.63	566.83	759.58	1054.68	110.78	114.09	317.92	215.33	169.83	149.8	59.2	6.74	98.46	51.74	113.34	103.25	195.8	150.8	156.45	270.98	725.21	579.68	166.19	125.14	152.08	136.76	125.29	112.64	144.38	130.76	0	-5.80815	0.971816	0	1.13332	0.767639	0	5.33887	0.069955	UP	4.87645	0.00446541	0	-1.22602	0.119981	0	-4.94054
TraesCSU02G077300	0	0	459.68	510.75	564.48	765.98	336.69	534.4	27.71	54.1	7.48	6.99	113.93	87.81	117.64	54.1	128.07	119.54	428.07	376.65	21.47	21.9	520.35	603.64	281.1	385.75	542.66	398	651.63	549.24	548.88	533	0	-1.07487	0.971963	UP	5.95025	1.40747e-19	UP	1.00534	0.0448896	0	1.60963	0.0904253	UP	1.6907	7.21501e-10	0	0.41633
TraesCS6D02G262700	F:GO:0005215; C:GO:0005743; P:GO:0006810; P:GO:0055085	F:transporter activity; C:mitochondrial inner membrane; P:transport; P:transmembrane transport	459.57	441.04	165.48	194.33	196.75	192.01	251.62	192.16	162.69	183.91	88.63	50.41	218.03	188.93	398.99	405.38	327.7	374.09	190.93	313.78	182.87	184.43	305.07	325.85	295.05	256.72	288.55	239.44	265.47	227.28	0	0.148692	0.999975	0	-0.474284	0.47134	UP	1.45003	0.00495271	0	-0.782345	0.480129	DOWN	-1.31391	4.13147e-05	0	-0.45712
TraesCS6A02G358100	C:GO:0009523; C:GO:0009654; P:GO:0015979; C:GO:0042651	C:photosystem II; C:photosystem II oxygen evolving complex; P:photosynthesis; C:thylakoid membrane	454.26	522.71	716.41	805.99	560.44	510.98	82.71	91.51	151.87	232.92	117.77	96.18	119.56	47.15	141.94	122.26	388.47	433.33	32.32	48.86	689.71	841.14	309.17	300.56	462.61	573.66	566.31	604.87	495.19	519.77	0	-1.3173	0.971963	UP	1.54878	0.0145666	0	0.606716	0.252077	0	1.45504	0.166115	UP	1.44572	3.57502e-07	0	0.287608
TraesCS5B02G418100	F:GO:0003746; F:GO:0003924; F:GO:0005525; C:GO:0005737; P:GO:0006414	F:translation elongation factor activity; F:GTPase activity; F:GTP binding; C:cytoplasm; P:translational elongation	450.58	394.62	213.03	248.47	247.56	257.8	198.1	133.96	40.64	64.88	113.16	89.54	144.02	169.41	207.06	205.09	285.39	285.4	160.03	231.59	181.22	136.62	211.18	255.78	260.72	248.53	255.74	245.32	252.51	248.77	0	0.256154	0.999975	0	0.963479	0.148718	0	0.489095	0.370827	0	-0.450546	0.676242	0	-0.421715	0.2009	0	-0.144536
TraesCS1A02G092900	F:GO:0003723; F:GO:0003735; C:GO:0005622; C:GO:0005840; P:GO:0006412	F:RNA binding; F:structural constituent of ribosome; C:intracellular; C:ribosome; P:translation	440.22	393.33	211.8	250.24	212.12	220.83	248.34	176.74	57.59	90.06	74.97	65.44	147.09	156.12	184.22	202.26	212.22	264.61	175.64	259.15	200.6	115.91	245.23	239.82	226.26	206.58	214.38	199.65	219.79	210.4	0	0.0317711	0.999975	0	0.696783	0.291219	0	0.708493	0.177183	0	-0.685256	0.504005	0	-0.557901	0.0826712	0	-0.0816952
TraesCS3D02G338300	P:GO:0006869; F:GO:0008289	P:lipid transport; F:lipid binding	435.34	350.99	198.4	49.58	1.88	3.11	89.64	1.5	0	0.43	0	0	0.87	0.27	0.62	0.85	2.02	2.97	5.65	43	164.36	2.17	2.17	1.62	3.39	3.49	3.25	2.3	5.07	2.88	0	-0.791441	0.999975	UP	8.81245	0.0284436	UP	3.88049	0.00152499	UP	2.13868	0.00169921	UP	1.60636	0.0014516	0	0.515103
TraesCS1A02G404500	F:GO:0004190; P:GO:0006508; P:GO:0006629	F:aspartic-type endopeptidase activity; P:proteolysis; P:lipid metabolic process	433.96	367.65	520.61	501.03	355.91	334.92	198.79	71.74	95.38	172.21	41.87	69.87	52.84	47.87	120.43	99.05	329.58	304.39	112.59	191.33	277	125.75	164.43	201.56	319.01	379.06	360.83	376.95	374.65	363.85	0	0.353847	0.999975	0	-0.0204352	0.979095	0	0.802663	0.12532	0	1.78542	0.0803341	UP	1.08414	0.000438205	0	0.150975
TraesCSU02G049400	F:GO:0046872	F:metal ion binding	427.16	401.69	579.34	435.96	1084.16	709.94	33.05	13.32	630.26	603.27	36.75	17.66	198.38	127.5	335.07	244.61	773.65	856.65	31.81	21.88	279.19	436.89	523.47	568.02	837.32	1068.97	958.6	1015.19	861.87	984.46	0	0.393367	0.999975	DOWN	-1.37273	0.037146	UP	3.8341	4.33991e-13	0	1.4102	0.187002	UP	1.07048	0.000815953	0	0.115092
TraesCS1A02G112500	F:GO:0003735; C:GO:0005622; C:GO:0005840; P:GO:0006412	F:structural constituent of ribosome; C:intracellular; C:ribosome; P:translation	425.67	388.83	297.96	315.22	298.73	309.91	1950.75	1813.98	1536.6	1846.3	2071.43	3305.11	1370.69	1598.49	732.22	977.89	302.81	409.9	2118.75	1591.5	1016.62	977.53	1157.85	1017.6	364.76	291.85	303.46	263.63	277.03	280.28	0	0.0175795	0.999975	0	-1.21164	0.0596989	DOWN	-2.27959	1.55166e-05	DOWN	-3.30829	0.00333558	DOWN	-2.27088	5.25999e-11	0	-0.191888
TraesCS6B02G243700	P:GO:0006006; F:GO:0016620; F:GO:0050661; F:GO:0051287; P:GO:0055114	P:glucose metabolic process; F:oxidoreductase activity, acting on the aldehyde or oxo group of donors, NAD or NADP as acceptor; F:NADP binding; F:NAD binding; P:oxidation-reduction process	415.47	384.45	244.26	320.95	257.84	247.31	343.04	192.52	130.46	203.97	375.73	457.05	354.29	397.98	540.65	530.05	400.47	448.39	262.85	421.3	261.6	224.96	561.48	585.61	364.55	333.57	319.83	289.7	304.13	286.5	0	0.445906	0.999975	0	-0.12676	0.857774	0	-0.524149	0.346541	0	-1.29623	0.21462	DOWN	-1.4562	7.68251e-07	0	-0.460321
TraesCS5D02G388700	F:GO:0005515; F:GO:0016491; F:GO:0016702; F:GO:0046872; P:GO:0055114	F:protein binding; F:oxidoreductase activity; F:oxidoreductase activity, acting on single donors with incorporation of molecular oxygen, incorporation of two atoms of oxygen; F:metal ion binding; P:oxidation-reduction process	412.88	311.99	15.67	23.4	0.5	0.15	1.81	1.76	0.07	0.1	0.58	0	6.91	0.74	12.41	9.5	12.59	10.72	0.42	28.13	16.63	0.55	2.28	1.93	4.19	0.66	4.31	0.72	2.08	0.96	0	2.87591	0.971963	UP	5.65083	0.0359569	UP	2.3162	0.00549412	0	-1.90094	0.177845	DOWN	-2.82645	7.68942e-05	DOWN	-2.93061
TraesCS5A02G322500	0	0	407.94	515.86	342.27	382.65	475.24	398.43	17.19	8.99	2.3	6.15	26.54	21.54	63.4	32.46	106.13	61.95	382.84	332.62	3.28	4.47	187.49	184.91	242.71	245.55	461.34	572.28	525.25	560.47	382.16	411.88	0	-1.96126	0.71769	UP	5.10344	1.76868e-15	UP	2.36214	7.92408e-07	UP	2.24237	0.0317038	UP	2.06719	1.38183e-09	0	0.0772297
TraesCS4D02G018500	F:GO:0003676	F:nucleic acid binding	407.59	445.88	696.09	729.98	597.7	804.4	145.61	86.93	15.17	26.28	191.24	253.4	354.1	111.09	254.91	343.07	581.97	713.05	75.71	144.05	547.07	592.46	539.57	473.51	658.85	415.6	682.79	514.54	635.35	550.71	0	-0.260089	0.999975	UP	4.49593	3.7368e-13	0	0.183959	0.737361	0	0.0846037	0.950488	0	0.32424	0.441729	0	0.0542451
TraesCS4D02G046400	F:GO:0019904	F:protein domain specific binding	406.81	401	362.74	346.73	332.23	341.63	277.65	153.39	168.7	223.65	104.74	116.68	147.38	111.07	197.02	206.52	339.96	337.95	161.24	191.33	267.69	257.87	248.81	259.95	305.1	351.33	322.6	343.52	340.03	358.65	0	-0.0117421	0.999975	0	-0.217545	0.750858	0	0.815229	0.120982	0	0.389816	0.70638	0	0.0317184	0.930971	0	0.0189034
TraesCS5A02G479300	0	0	404.91	384.45	475.44	493.77	468.52	408.49	170.4	127.56	106.1	156.63	44.83	57.2	114.03	159.57	258.45	238.78	401.09	354.7	210.39	244.01	194.87	93.1	233.18	334.64	390.33	367.22	403.23	383.73	398.4	413.34	0	0.578155	0.971963	0	-0.304878	0.661207	UP	1.30497	0.0102005	0	0.266654	0.821764	0	-0.0417434	0.913009	0	0.0378343
TraesCS2D02G209900	0	0	404.03	419.42	512.4	626.06	604.5	525.12	14.73	10.88	1.53	3.65	26.46	13.82	72.86	39.13	132.23	87.62	452	465.45	4.09	5.97	303.5	285.01	227.76	260.99	513.15	611.08	612.39	605.37	529.74	518.57	0	-1.29902	0.971963	UP	6.23758	2.07161e-19	UP	2.51728	6.44288e-07	UP	2.14185	0.0426996	UP	1.76806	3.46183e-08	0	0.176779
TraesCS4A02G268700	F:GO:0019904	F:protein domain specific binding	403.73	382.41	329.06	358.75	345.1	359.86	242.99	147.95	162.98	213.48	99.24	106.34	130.76	97.92	208.24	204.97	380.47	361.12	140.49	212.29	251.46	258.17	235.85	243.09	312.77	342.83	322.94	350.25	365.27	329.84	0	-0.0122871	0.999975	0	-0.172469	0.804733	0	0.939134	0.0662609	0	0.457695	0.650102	0	0.0229391	0.94899	0	-0.0354064
TraesCS7A02G000400	F:GO:0005507; F:GO:0009055	F:copper ion binding; F:electron transfer activity	402.43	467.01	402.24	452.08	426.26	386.06	16.34	26.13	0	4.36	51.4	40.43	50.31	25.37	60.47	52.12	264.93	272.54	11.12	10.66	333.33	332.07	218.42	197.43	350.08	420.13	420.16	443.67	362.57	373.2	0	-1.04905	0.971963	UP	5.49658	9.9765e-17	UP	1.55891	0.00118342	UP	2.13417	0.0323342	UP	2.27124	8.91781e-16	0	0.514127
TraesCS2B02G079100	0	0	402.15	468.69	203.36	203	89.73	48.72	3.97	5.19	0.37	2.67	2.28	0	6.7	1.18	10.05	4.44	57.12	29.59	3.77	1	195.38	125.4	32.36	40.88	73.25	127.06	127.16	145.29	89.04	118.49	0	-1.51682	0.971963	UP	7.52346	4.33179e-21	UP	4.60007	3.12209e-09	UP	2.80454	9.75005e-07	UP	3.60524	7.77266e-31	UP	1.01364
TraesCS2D02G065100	0	0	400.98	545.86	172.22	172.22	86.41	44.24	5.29	5.91	0.42	0.56	1.56	0.53	9.38	4.43	16.73	4.43	55.67	33.71	5.71	1.6	159.22	102.36	30.88	32.64	82.39	115.33	119.17	128.22	88.22	100.35	0	-0.592837	0.999975	UP	7.14332	1.77577e-21	UP	3.22675	1.96739e-07	UP	2.65233	3.81768e-06	UP	3.02638	1.96067e-09	0	0.776089
TraesCS4A02G206400	F:GO:0003824; F:GO:0004332; P:GO:0006096	F:catalytic activity; F:fructose-bisphosphate aldolase activity; P:glycolytic process	400.22	435.21	467.42	475.15	555.87	472.61	10.23	8.19	1.13	4.56	6.79	4.61	34.29	19.86	79	54.49	387.18	279.81	4.29	9.8	184.53	86.03	154.64	215.75	418.41	517.91	571.2	607.43	520.08	584.28	0	-0.446099	0.999975	UP	5.06745	5.40457e-11	UP	3.68275	2.09514e-12	UP	2.80792	0.00942899	UP	2.42954	3.44012e-14	0	0.600535
TraesCS2A02G477700	P:GO:0006869; F:GO:0008289	P:lipid transport; F:lipid binding	399.67	374.57	151.08	170.47	1.11	0.49	109.31	3.94	0	0.14	0	0	0	0	0.14	0.15	0.29	0.42	7.17	67.65	118.74	30.21	0.4	0	0	0	0.87	0.07	0.2	0.42	0	-0.346873	0.999975	UP	8.66037	7.09572e-08	0	1.80147	0.63193	#N/A	#N/A	#N/A	0	0.280831	0.874895	0	-0.766129
TraesCS2B02G118800	0	0	399.65	372.08	109.96	132.38	275.65	185.44	46.14	11.37	10.35	10.88	18.64	19.69	79.52	56.03	147.29	95.29	312.21	247.02	12.23	36.75	89.51	41.6	184.45	213.19	296.62	328.8	296.55	292.44	303.53	304.58	0	-0.408712	0.999975	UP	2.39634	4.97235e-05	UP	1.82173	0.000153769	0	0.726895	0.50435	0	0.612564	0.0820454	0	0.00456893
TraesCS4A02G499500	F:GO:0005507; F:GO:0009055	F:copper ion binding; F:electron transfer activity	398.01	462.91	427.79	495.12	383.52	357.11	17.27	26.24	2.07	1.78	51.78	29.41	68.51	31.35	70.63	59.98	263.28	296.09	11.07	10.85	331.02	340.41	207.53	193.01	332.97	360.52	400.02	373.98	317.17	308.66	0	-1.04735	0.971963	UP	6.65163	1.76985e-22	UP	1.52034	0.00178429	0	1.68895	0.091313	UP	1.74603	2.67168e-09	0	0.262522
TraesCS2B02G233400	0	0	397.09	421.85	522.62	604.45	570.12	572.67	8.08	8.6	2.85	2.03	14.64	9.71	67.97	33.16	121.24	85.25	466.62	467.87	2.93	4.76	294.07	250.41	234.06	250.29	521.98	606.95	630.3	647.92	545.59	525.58	0	-1.40496	0.971963	UP	6.31933	1.77577e-21	UP	3.0366	5.00191e-10	UP	2.21651	0.0361461	UP	1.89091	5.29602e-09	0	0.169491
TraesCS4B02G393300	0	0	395.76	233.62	331.81	89.42	3.07	1.41	51.07	4.34	7.15	3.46	0	0	4.64	2.53	2.48	2.37	3.24	3.4	2.89	36.36	488.79	20.6	6.59	2.53	8.53	3.6	8.74	5.02	5.63	5.56	0	-0.18755	0.999975	UP	5.37891	0.0201338	UP	2.84003	0.00473856	0	0.0257852	0.978254	0	0.961877	0.0751956	0	0.487468
TraesCS1B02G042200	F:GO:0046872	F:metal ion binding	392.13	356.13	782.53	1015.15	1042.92	668.12	138.02	45.34	0.88	1.44	54.93	18.36	390.66	83.22	258.49	186.71	728.28	621.65	92.62	183.41	766.84	220.81	648.85	489.76	791.83	1004.69	853.88	981.16	832.48	889.64	0	0.570243	0.999975	UP	7.94522	9.93415e-10	UP	3.00774	8.83499e-09	0	0.79722	0.512188	UP	1.26777	9.36294e-06	0	0.314046
TraesCS5A02G415400	F:GO:0003746; F:GO:0003924; F:GO:0005525; C:GO:0005737; P:GO:0006414	F:translation elongation factor activity; F:GTPase activity; F:GTP binding; C:cytoplasm; P:translational elongation	391.15	331.38	182.31	211.55	218.73	226.97	167.88	115.81	24.99	42.44	83.04	71.64	127.2	154.44	193.83	197.22	265.08	271.57	143.26	202.78	154.8	104.52	203.17	240.92	236.21	214.65	219.97	209.3	229.16	213.26	0	0.126834	0.999975	UP	1.44505	0.0236564	0	0.503482	0.356231	0	-0.602332	0.572936	0	-0.577274	0.076815	0	-0.231858
TraesCS1A02G277500	F:GO:0003735; C:GO:0005622; C:GO:0005840; P:GO:0006414	F:structural constituent of ribosome; C:intracellular; C:ribosome; P:translational elongation	390.33	357.55	283.69	289.54	286.91	259.84	212.64	121.03	43.34	55.94	113.61	66.5	138.49	162.42	198.13	220.98	284.18	303.51	126.12	187.95	239.6	194.66	262.68	276.9	268.22	287.24	295.12	298.56	280.85	292.43	0	-0.137186	0.999975	UP	1.66638	0.00494203	0	0.937372	0.0761252	0	-0.12535	0.90225	0	-0.21385	0.524658	0	-0.071999
TraesCS2A02G206200	0	0	390.23	449.96	549.76	641.19	680.61	596.95	13.64	11.65	5.88	3.88	25.15	20.76	79.45	36.87	135.76	81.35	506.23	481.47	3.23	4.47	320.27	286.4	278.14	288.58	562.36	661.62	680.34	700.27	565.26	585.14	0	-1.74031	0.610611	UP	5.70701	2.21519e-16	UP	2.76642	1.37459e-08	0	2.07622	0.0504725	UP	1.90999	6.27961e-09	0	0.173638
TraesCS2B02G137700	0	0	389.88	455.2	545.64	621.83	223.25	247.34	193.27	180.66	169.77	266.54	174.65	140.71	413.22	277.57	336	361.6	514.52	475.04	193.55	217.87	216.52	406.02	360.59	297.48	354.28	276.18	316.47	210.2	289.66	212.58	#N/A	#N/A	#N/A	#N/A	#N/A	#N/A	#N/A	#N/A	#N/A	#N/A	#N/A	#N/A	#N/A	#N/A	#N/A	#N/A	#N/A
TraesCS3D02G536700	F:GO:0046872	F:metal ion binding	388.46	320.12	1076.04	963.45	4788.42	3807.8	16.73	8.77	44.16	57.43	207.94	152.24	1780.99	625.41	1893.05	1377.07	4119.17	3603.65	3.25	45.63	572.49	390.41	3184.48	3210.5	4154.64	5498.41	4309	4992.64	4431.52	4550.77	0	0.578299	0.999975	UP	3.41273	3.47364e-09	UP	3.01937	3.34045e-09	0	0.840385	0.503492	0	0.817854	0.00813724	0	0.224541
TraesCS4B02G144200	0	0	383.02	367.85	558.94	576.88	460.8	370.91	238.43	160.7	287.84	298.35	135.23	126.06	142.06	154.06	192.12	195.05	343.64	319.86	148.7	99.29	388.54	317.7	291.19	298.79	332.12	381.24	397.5	426.23	402.58	429.28	0	-0.53487	0.983658	0	-0.375728	0.559567	0	0.761888	0.139002	0	0.228182	0.830437	0	0.386004	0.237369	0	0.124966
TraesCS6D02G048300	F:GO:0004096; P:GO:0006979; F:GO:0020037; P:GO:0055114	F:catalase activity; P:response to oxidative stress; F:heme binding; P:oxidation-reduction process	381.2	428.34	608.75	851.06	702.33	729.78	419.22	331.7	2.15	5.79	88.32	43.4	263.07	172.91	359.73	356.09	699.74	847.47	277.48	540.53	541.46	467.72	576.96	669.04	738.54	648.61	682.94	595.08	570.48	569.21	0	-0.00955153	0.999975	UP	6.29777	4.96458e-21	UP	1.94164	0.000952843	0	0.40089	0.737422	0	0.14012	0.71245	0	-0.393045
TraesCS2D02G065300	0	0	380.67	432.08	265.97	262.32	171.56	157.51	7.51	12.67	0	1.73	12.16	3.99	20.35	12.46	39.86	29.1	139.93	132.98	1.31	4.27	212.29	176.56	71.84	81.03	139.03	175.32	190.1	197.1	168.43	153.45	0	-0.834838	0.999975	UP	5.63207	2.03465e-14	0	1.8655	0.0501306	UP	3.23351	8.16543e-09	UP	2.67068	2.38208e-12	0	0.466386
TraesCS7A02G227100	0	0	369.12	433.82	466.74	534.76	704.79	603.02	16.86	11.09	0.43	7.73	21.14	22.76	80.05	37.91	140.63	108.83	536.94	581.86	5.35	9.88	232.88	164.78	281.24	297.94	595.95	698.54	723.41	712.26	625.44	663.21	0	-0.792112	0.971963	UP	5.11006	2.27778e-14	UP	2.83165	4.01717e-09	UP	2.27649	0.0244602	UP	1.83805	1.15081e-09	0	0.229
TraesCS7D02G009400	F:GO:0004553; P:GO:0005975	F:hydrolase activity, hydrolyzing O-glycosyl compounds; P:carbohydrate metabolic process	367.42	452.11	55.07	39.72	36.45	109.41	1.23	0.53	0.22	0.26	0	0	1.08	1.77	6.51	7.72	54.24	44.11	0.16	0.84	16.28	0.68	10.04	5.6	38.9	20.14	54.86	22.34	68.83	35.68	0	-0.832916	0.999975	UP	4.97857	0.0364664	UP	10.2788	1.79827e-13	UP	2.86061	1.18883e-05	UP	1.67276	0.000491157	0	-0.0643968
TraesCS5A02G350600	0	0	364.04	419.65	341.32	436.64	324.33	265.91	10.32	2.33	0.11	0.59	9.48	2.33	63.07	23.19	85.38	57.57	357	290.33	0.67	2.98	193.55	195.88	168.17	210.64	345.57	417.13	394.51	405.96	348.1	322.23	0	-1.83529	0.971963	UP	8.43739	6.4783e-27	UP	4.15384	1.8969e-14	0	1.891	0.0865055	UP	1.77883	2.65618e-08	0	0.0323947
TraesCS7D02G000300	F:GO:0005507; F:GO:0009055	F:copper ion binding; F:electron transfer activity	363.31	478.31	384.42	504.23	366.76	347.93	13	23.72	1.24	8.42	35.44	38.85	41.52	23.36	52.69	55.61	221.35	258.69	10.27	7.64	313.48	276.9	148.98	193.11	299.5	342.92	386.56	361.2	316.2	326.73	0	-1.08984	0.971963	UP	5.58283	4.74716e-17	UP	1.37131	0.00467019	UP	2.18476	0.0266494	UP	2.09893	5.66859e-14	0	0.528101
TraesCS4A02G293000	F:GO:0003676	F:nucleic acid binding	362.47	380.52	520.59	561.35	505.5	682.44	109.71	69.97	5.94	10.29	137.03	141.95	277.51	140.48	234.87	326.92	555.89	711.67	53.83	131.34	399.8	394.58	517.2	457.88	569.47	460.31	606.26	454.31	555.52	509.47	0	-0.446828	0.999975	UP	5.22883	9.74742e-15	0	0.845783	0.106801	0	0.0382602	0.976409	0	0.198139	0.630902	0	-0.10473
TraesCS5D02G423400	F:GO:0003746; F:GO:0003924; F:GO:0005525; C:GO:0005737; P:GO:0006414	F:translation elongation factor activity; F:GTPase activity; F:GTP binding; C:cytoplasm; P:translational elongation	361.05	323.41	185.69	202.69	191.16	209.18	334.77	299.14	57.47	63.5	138.73	77.59	278.61	319.73	306.51	314.24	244.66	264.84	277.16	341.42	334.84	199.98	282.88	300.59	237.15	202.59	208.79	195.55	207.45	195.06	0	-0.238825	0.999975	UP	1.60029	0.0096825	0	0.221761	0.691822	0	-1.80062	0.0897209	DOWN	-1.35383	7.8601e-06	0	-0.335958
TraesCS5A02G024900	F:GO:0003871; F:GO:0008270; P:GO:0008652; P:GO:0009086	F:5-methyltetrahydropteroyltriglutamate-homocysteine S-methyltransferase activity; F:zinc ion binding; P:cellular amino acid biosynthetic process; P:methionine biosynthetic process	358.87	447.56	236.81	278.2	394.08	494.65	191.28	97.61	15.69	27.55	71.14	37.02	238.3	181.94	602.78	519.04	930.26	830.06	114.56	315.15	174.55	215.83	404.95	453.57	707.68	461.49	696.26	438.29	561.84	385.34	0	0.541623	0.999975	UP	2.69514	1.62873e-05	UP	2.16627	3.20784e-05	0	0.198797	0.873748	0	-0.681999	0.101012	0	-0.948065
TraesCS5B02G418200	F:GO:0003746; F:GO:0003924; F:GO:0005525; C:GO:0005737; P:GO:0006414	F:translation elongation factor activity; F:GTPase activity; F:GTP binding; C:cytoplasm; P:translational elongation	357.42	310.68	176.51	214.67	182.84	181.54	388.66	396.14	50.99	67.99	172.65	108.75	370.14	329.26	270.59	313.9	223.44	252	298.84	384.07	390.97	220.07	338.71	295.39	222.71	193.28	199.44	181.66	193.3	180.67	0	-0.178892	0.999975	UP	1.7681	0.00383982	0	0.242834	0.663335	0	-1.73421	0.0964163	DOWN	-1.3396	1.6362e-05	0	-0.304326
TraesCS2A02G252600	C:GO:0009522; P:GO:0015979; C:GO:0016020; F:GO:0016168	C:photosystem I; P:photosynthesis; C:membrane; F:chlorophyll binding	356.91	396.64	446.8	543.12	402.58	416.95	16.78	11.7	1.5	2.37	43.52	32.69	65.8	24.84	94.01	67.5	328.41	299.48	5.25	4.77	336.6	444.5	217.63	200.94	339.59	446.81	447.24	478.23	395.06	406.4	0	-1.57115	0.971963	UP	7.28607	7.9982e-23	UP	1.70907	0.000594346	0	1.8031	0.0800055	UP	1.90267	6.51362e-11	0	0.283151
TraesCS1A02G096500	F:GO:0003735; C:GO:0005622; C:GO:0005840; P:GO:0006412	F:structural constituent of ribosome; C:intracellular; C:ribosome; P:translation	355.63	325.68	206.79	231.31	201.81	198.55	251.36	194.36	94.15	97.69	159.42	95.33	180.97	157.91	175.07	209.9	196.2	257.9	162.97	227.61	236.83	249.31	248.1	230.15	206.21	206.49	202.81	206.05	201.11	202.57	0	-0.0620929	0.999975	0	0.825024	0.195082	0	0.973636	0.0561839	0	-0.647022	0.491776	0	-0.564996	0.0774948	0	-0.0889568
BGI_novel_G012580	#N/A	#N/A	352.68	304.73	203.46	270.3	225.77	195.72	317.28	230.12	228.42	187.97	195.76	107.95	191.37	195	196.46	230.56	203.05	299.41	189.36	253.51	278.29	299.31	288.48	249.75	224.99	215.37	227.32	214.65	203.54	207.7	#N/A	#N/A	#N/A	#N/A	#N/A	#N/A	#N/A	#N/A	#N/A	#N/A	#N/A	#N/A	#N/A	#N/A	#N/A	#N/A	#N/A
TraesCS2D02G294300	0	0	351.46	361.53	510.86	544.62	438.5	395.78	41.36	44	16.5	13.97	100.05	49.58	108.19	57.68	116.98	112.56	365.09	381.81	24.07	28.4	288.28	300.29	278.47	250.51	415.11	484.95	499.97	541.31	431	452.99	0	-0.702064	0.971963	UP	3.58402	9.24675e-10	0	0.926916	0.0718736	0	1.36119	0.167523	UP	1.428	2.36113e-07	0	0.174823
TraesCS2D02G033700	0	0	351.35	83.05	113	116.75	0	0.14	16.64	0.22	0	0	0	0	0	0	0	0	0	0	0.84	1.07	51.11	79.24	0	0	0	0	0	0	0	0	0	-3.79659	0.971963	UP	8.81788	2.10552e-18	0	1.75628	0.63193	#N/A	#N/A	#N/A	#N/A	#N/A	#N/A	#N/A	#N/A
TraesCS2A02G262500	F:GO:0003723; F:GO:0003746; P:GO:0006452; F:GO:0043022; P:GO:0045901; P:GO:0045905	F:RNA binding; F:translation elongation factor activity; P:translational frameshifting; F:ribosome binding; P:positive regulation of translational elongation; P:positive regulation of translational termination	351.28	354.65	284.31	303.58	296.66	285.47	178.44	113.43	69.81	109.18	52.48	97.76	132.23	126.84	200.37	207.93	309.61	294.84	108.59	173.73	205.18	135.3	241.59	286.6	269.64	295.9	295.73	287.87	289.44	296.5	0	0.0637565	0.999975	0	0.315729	0.632606	0	0.904551	0.0895941	0	0.0321153	0.975157	0	-0.194693	0.551117	0	-0.110261
TraesCS2B02G312600	0	0	349.5	375.42	480.26	570.78	434.42	374.53	19.5	33.86	4.6	2.87	94.07	43.02	87.88	40.01	117.47	108.63	359.04	378.27	10.05	16.79	362.45	327.59	242.16	239.63	384.45	504.97	464.19	507	397.93	451.57	0	-0.87598	0.971963	UP	5.92679	1.75236e-19	0	1.00345	0.0513827	0	1.54434	0.118294	UP	1.34478	1.51817e-06	0	0.117486
TraesCS3A02G321900	C:GO:0009507; C:GO:0009523; P:GO:0015979	C:chloroplast; C:photosystem II; P:photosynthesis	347.25	389.67	574.37	773.03	334.31	520.03	17.19	24.23	10.01	14.63	68.27	60.92	113.44	43.47	114.96	100.28	378.47	406.48	14.16	22.91	613.64	888.64	279.57	320.69	463.95	359.91	561.06	504.84	462.77	461.31	#N/A	#N/A	#N/A	#N/A	#N/A	#N/A	#N/A	#N/A	#N/A	#N/A	#N/A	#N/A	#N/A	#N/A	#N/A	#N/A	#N/A
TraesCS7A02G404100	F:GO:0003824	F:catalytic activity	345.43	295.48	39.87	18.34	0.03	0	88.96	15.87	1.39	0.47	0	0	0	0	0.09	0	0.03	0.03	25.95	31.3	21.7	2.58	0.04	0.03	0	0.03	0.09	0	0	0.03	0	-0.691255	0.999975	0	3.13394	0.0863557	0	2.55297	0.518849	0	1.88057	0.542269	0	3.79921	0.12223	0	0.00395691
TraesCS3D02G536300	F:GO:0046872	F:metal ion binding	344.31	313.31	1221.66	910.78	4415.29	2739.92	11.46	10.21	15.79	36.39	476.6	186.09	2053.12	630.69	1488.51	1322.79	2837.77	2974.63	1.89	85.08	640.84	459.83	3238.05	2005.31	3169.71	3829.49	3314.72	3639.45	3233.29	3347.29	0	1.85324	0.971963	UP	3.61148	5.10861e-08	UP	2.34622	5.11281e-05	0	0.331331	0.809159	0	0.672009	0.0514118	0	0.153367
TraesCS1D02G103200	P:GO:0006629	P:lipid metabolic process	344.23	243.45	314.84	419.84	0.04	0.45	54.79	4.29	0.78	0.77	2.63	1.31	2.6	2.36	0.26	0.55	0.56	0.13	15.66	77.66	115.28	18.16	2.54	0.66	0.45	0.08	0.55	0.21	0.59	0.33	0	0.640142	0.999975	UP	6.18669	4.38958e-08	0	-1.46058	0.109503	DOWN	-3.66527	2.95192e-06	0	-0.780719	0.35627	0	0.00968261
TraesCS4B02G045500	F:GO:0019904	F:protein domain specific binding	344.23	354.54	283.85	293.73	280.84	281.73	172.48	93.99	81.28	150.03	23.94	40.81	84.97	94.77	178.68	160.93	270.85	279.55	126.41	83.25	168.04	88.01	169.9	208.03	244.64	275.73	261.5	256.74	276.77	279.29	0	-0.561112	0.971963	0	-0.2574	0.704275	0	0.588223	0.271805	0	0.137555	0.896027	0	-0.0663322	0.851559	0	-0.0257285
TraesCS5B02G112200	F:GO:0003723; F:GO:0003735; C:GO:0005622; P:GO:0006412; C:GO:0015935; F:GO:0019843	F:RNA binding; F:structural constituent of ribosome; C:intracellular; P:translation; C:small ribosomal subunit; F:rRNA binding	343.15	314.07	205.4	240.48	193.91	183.68	225.01	144.23	65.08	81.69	67.46	58.19	118.78	138.56	144.75	160.23	181.59	245.28	137.13	192.25	210.95	183.05	210.64	206.66	200.88	198.95	198.64	197.95	194.29	200.15	0	-0.118252	0.999975	0	0.83294	0.188551	0	0.945719	0.0604765	0	-0.489615	0.598427	0	-0.286734	0.36956	0	-0.101139
TraesCS3D02G051800	C:GO:0009522; C:GO:0009538; P:GO:0015979	C:photosystem I; C:photosystem I reaction center; P:photosynthesis	342.94	416.2	556.65	709.28	649.23	664.99	32.66	44.55	8.95	19.9	79.32	67.95	125.31	55.59	136.91	136.37	487.94	515.39	16.09	17.2	386.45	493.84	335.11	321.72	535.23	562.93	633.89	593.16	529.17	527.5	0	-1.11404	0.971963	UP	4.24129	5.02046e-11	UP	1.34078	0.00622659	0	1.61217	0.136841	UP	1.46587	5.62693e-07	0	0.14843
TraesCS2B02G279600	F:GO:0003723; F:GO:0003746; P:GO:0006452; F:GO:0043022; P:GO:0045901; P:GO:0045905	F:RNA binding; F:translation elongation factor activity; P:translational frameshifting; F:ribosome binding; P:positive regulation of translational elongation; P:positive regulation of translational termination	340.55	323.4	263.24	286.5	270.93	246.18	183.28	120.75	95.16	117.44	157.89	136.35	147.79	129.1	177.33	192.03	281.08	258.28	108.68	177.81	243.47	188.95	248.2	244.91	254.01	261.51	243.71	247.64	265.33	241.06	0	0.0974939	0.999975	0	0.275508	0.685446	0	0.432251	0.426915	0	-0.161038	0.871395	0	-0.266302	0.418501	0	-0.1135
TraesCS6B02G310600	F:GO:0005215; C:GO:0005743; P:GO:0006810; P:GO:0055085	F:transporter activity; C:mitochondrial inner membrane; P:transport; P:transmembrane transport	340.24	329.28	126.1	153.65	175.18	166.45	199.73	130.14	89.34	125.81	30.47	23.77	164.2	168.59	389.69	416.86	275.47	334.1	163.87	277.04	118.55	75.55	249.07	286.54	255.52	212.27	232.23	187.34	218.73	186.51	0	0.356596	0.999975	0	-0.61127	0.350857	UP	2.2924	2.38423e-06	0	-0.776158	0.472993	DOWN	-1.63996	3.7891e-07	0	-0.499555
TraesCS3A02G231100	0	0	337.56	266.3	573.18	455.72	2480.82	2296.24	22.54	7.05	3.12	8.45	16.97	43.51	429.71	268.04	724.7	755.23	1427.03	1881.65	2.45	37.29	169.77	135.03	1080.75	1108.15	1712.9	2006.79	1778.32	1862.01	1744.57	1727.63	0	0.656501	0.999975	UP	4.00579	2.03006e-10	UP	4.28879	6.89854e-13	0	1.27009	0.239074	0	0.552017	0.101388	0	0.119019
TraesCS7B02G345500	0	0	335.37	331.36	402.44	394.85	655.52	536.84	285.63	212.46	241.04	224.26	529.38	431.75	371.85	229.55	341.12	365.5	604.59	548.03	150.35	207.37	394.6	488.09	588.61	498.05	553.76	683.68	594.99	633.26	610.49	626.89	0	-0.350065	0.999975	0	0.312943	0.61522	0	0.204043	0.69845	0	0.216145	0.830194	0	0.169345	0.610688	0	-0.00811582
TraesCS5A02G415600	F:GO:0003746; F:GO:0003924; F:GO:0005525; C:GO:0005737; P:GO:0006414	F:translation elongation factor activity; F:GTPase activity; F:GTP binding; C:cytoplasm; P:translational elongation	335.36	284.17	164.69	181.54	186.82	192.62	218.29	177.6	23.87	34.45	84.61	58.92	194.44	258.19	250.39	271.39	226.36	242.95	188.31	256.39	195.58	93.16	224.33	270.25	216.44	187.53	193.35	179.72	194.35	180.01	0	0.018063	0.999975	UP	1.81504	0.00320701	0	0.40708	0.486811	0	-1.40057	0.182693	DOWN	-1.16256	0.00016082	0	-0.308582
TraesCS2A02G066700	0	0	334.44	466.36	143.95	125.09	66.31	34.07	3.65	5.91	0	0	0	0.45	2.51	3.16	6.76	5.66	36.98	20.55	1.97	1.37	108.64	69.96	26.88	26.86	53.97	84.42	90.43	103.21	59.31	81.51	0	-1.21704	0.971963	UP	8.38686	9.01394e-23	UP	6.68502	4.01764e-14	UP	3.25174	7.32726e-10	UP	3.34852	4.61201e-29	0	0.985459
TraesCS2D02G261500	F:GO:0003723; F:GO:0003746; P:GO:0006452; F:GO:0043022; P:GO:0045901; P:GO:0045905	F:RNA binding; F:translation elongation factor activity; P:translational frameshifting; F:ribosome binding; P:positive regulation of translational elongation; P:positive regulation of translational termination	334.43	302.9	258.95	288.31	251.89	250.03	188.54	127.42	91.11	115.66	113.77	115.04	133.56	134.08	191.85	191.93	268.78	266.34	115.54	171.97	218.9	193.62	239.87	252.4	235.45	260.93	257.27	238.11	262.03	266.1	0	-0.0659218	0.999975	0	0.373602	0.560703	0	0.724478	0.165387	0	-0.251123	0.796664	0	-0.257086	0.431678	0	-0.103717
TraesCS2B02G464400	0	0	334.43	368.78	868.22	1043.02	932.88	774.43	53.46	34.98	14.71	9.27	88.15	64.47	260.06	103.79	326.98	252.68	746.08	709.02	37.83	74.73	613.33	367.25	573.17	680.67	885.61	1117.53	798.33	926.36	847.69	809.66	0	0.160721	0.999975	UP	4.29315	5.4829e-12	UP	1.94924	8.50288e-05	0	1.27499	0.270763	0	0.925264	0.00445873	0	0.100454
TraesCS7D02G443100	F:GO:0005515	F:protein binding	333.9	319.55	478.69	497.38	498.81	560.14	575.16	489.16	385.7	350.48	797.85	1236.26	463.51	385.8	421.26	483.55	503.41	521.91	517.62	565.87	530.27	650.05	623.47	579.91	478.88	495.15	474.66	437.46	469.57	458.59	0	0.0936184	0.999975	0	0.242013	0.716376	DOWN	-1.62199	0.00192964	0	-0.677894	0.48795	0	-0.646986	0.0406712	0	-0.133566
TraesCS5D02G268000	F:GO:0005524; P:GO:0006457; P:GO:0006950; F:GO:0051082	F:ATP binding; P:protein folding; P:response to stress; F:unfolded protein binding	333.17	306.92	197.9	229.12	204.54	172.02	89	56.05	20.52	37.36	42.85	58.82	53.13	76.07	129.8	125.05	167.66	177.43	98.44	128.73	101.11	60.74	115.7	169.92	161.2	162.74	170.51	167.42	167.77	173.45	0	0.57872	0.971963	0	0.970556	0.15597	0	0.552654	0.324797	0	0.103022	0.928467	0	-0.314481	0.346944	0	-0.00716158
TraesCS2A02G187200	0	0	332.88	414.88	473.03	546.34	442.32	453.14	11.26	15.11	2.1	2.36	10.21	10.6	59.27	25.48	97.28	64.72	411.35	351.87	4.96	6.12	261.8	232.24	189.07	208.09	434.21	425.51	501.96	436.3	428.71	371.5	0	-1.17182	0.971963	UP	5.98744	9.86301e-18	UP	3.27881	7.94063e-11	0	1.9327	0.0738368	UP	1.80991	1.87684e-08	0	-0.0460974
TraesCS2A02G276100	F:GO:0003735; C:GO:0005622; C:GO:0005840; P:GO:0006412	F:structural constituent of ribosome; C:intracellular; C:ribosome; P:translation	332.76	299.07	167.76	183.56	167.34	154.92	261.63	186.88	94.94	101.75	84.21	70.66	138.56	153.08	172.15	197.36	178.88	228.68	175.25	211.35	209.32	166.94	212.84	212.24	183.26	165.76	176.78	173.57	174.55	172.16	0	-0.16546	0.999975	0	0.463115	0.477729	0	0.194554	0.722236	0	-1.02455	0.287263	0	-0.798196	0.0105448	0	-0.265012
TraesCS4B02G142200	F:GO:0046872	F:metal ion binding	332.41	339.93	1557.98	1680.7	4480.39	2878.95	424.88	425.24	5156.78	4609.03	942.38	1381.85	852.61	519.64	1065.77	753.89	2265.15	2243.43	426.61	156.18	1612.87	2823.31	2149.23	2738.35	3512.02	4430.73	3625.6	3790.01	3047.32	3285.62	0	-0.359493	0.999975	DOWN	-1.81464	0.00514707	0	0.43232	0.475004	0	1.46047	0.203815	UP	1.33001	0.00016901	0	0.388456
TraesCS1D02G114100	F:GO:0003735; C:GO:0005622; C:GO:0005840; P:GO:0006412	F:structural constituent of ribosome; C:intracellular; C:ribosome; P:translation	331.93	291.73	218.18	255.94	196.03	213.77	2121.8	1836.59	1548.54	2083.73	1949.09	3305.43	1308.06	1566.78	682.8	987.62	206.01	300.71	1632.5	1715.86	1001.34	1122.75	1085.58	925.33	303.17	184.74	207.95	182.13	204.08	190.61	0	-0.238211	0.999975	0	-1.17792	0.0737715	DOWN	-2.42216	4.86814e-06	DOWN	-3.67265	0.00156274	DOWN	-2.72914	9.52559e-14	0	-0.241056
TraesCS1B02G317000	F:GO:0005525; C:GO:0005622; P:GO:0007264	F:GTP binding; C:intracellular; P:small GTPase mediated signal transduction	330.28	344.53	404.86	442.94	337.63	340.27	322.21	201.91	507.14	483.68	264.74	306.27	231.47	169.7	268.04	280.16	358.38	382	174.96	244.34	360.64	425.08	359.73	329.79	354.45	351.36	373.41	333.54	342.71	328.13	0	-0.27569	0.999975	0	-0.972013	0.125828	0	-0.126014	0.826287	0	-0.216202	0.829062	0	-0.346379	0.286005	0	-0.179009
TraesCS6D02G196300	P:GO:0006006; F:GO:0016620; F:GO:0050661; F:GO:0051287; P:GO:0055114	P:glucose metabolic process; F:oxidoreductase activity, acting on the aldehyde or oxo group of donors, NAD or NADP as acceptor; F:NADP binding; F:NAD binding; P:oxidation-reduction process	328.06	324.43	146.53	194.23	169.06	182.4	228.47	116.4	38.47	87.39	92.64	134.01	212.47	253.12	377.67	364.66	283.35	305.54	148.15	319.08	145.33	116.01	373.87	414.83	252.86	225.95	216.62	193.99	211.06	176.25	0	0.226979	0.999975	0	0.695707	0.305926	0	-0.155094	0.777892	0	-1.19988	0.23779	DOWN	-1.52901	1.85989e-07	0	-0.580141
TraesCS2A02G066900	0	0	326.7	443.89	119.31	129.46	58.13	42.74	6.54	8.05	4.35	8.15	0	0	4.62	2.64	8.4	5.28	43.38	29.17	9.34	6.78	87.52	54.2	24.17	27.4	61.04	74.42	81.6	83.75	64.19	67.54	0	0.0661001	0.999975	UP	2.08631	0.000882976	0	1.48595	0.0994629	UP	2.55078	0.000918636	UP	3.01928	3.71625e-12	0	0.631335
TraesCS1A02G259100	0	0	326.38	265.31	769.86	933.72	776.86	499.45	105.51	74.62	353.17	344.14	31.06	59.94	74.29	68.99	137.61	113.11	476.38	330.17	87.2	93.83	449.62	302	238.26	319.15	493.21	618.14	621.59	693.12	628.41	714.97	0	-0.159614	0.999975	0	-1.15962	0.202493	0	1.08676	0.0618813	0	0.343613	0.746341	UP	2.5279	1.7867e-15	0	0.297425
TraesCS2B02G078900	0	0	325.98	427.06	143.27	125.93	63.71	40.8	2.65	4.71	0	0.7	1.57	0.44	5.24	4.34	10.55	8.09	45.22	35.14	5.9	1.79	123.69	72.83	27.22	33.63	55.49	84.11	78.89	88.89	68.93	81.52	0	0.245706	0.999975	UP	10.5432	1.14257e-15	UP	4.78962	8.2268e-06	UP	3.1743	1.63671e-06	UP	3.19716	2.06202e-19	UP	1.02472
TraesCS7A02G376800	P:GO:0006950; P:GO:0009228; F:GO:0016491; P:GO:0055114	P:response to stress; P:thiamine biosynthetic process; F:oxidoreductase activity; P:oxidation-reduction process	325.84	456.48	370.93	405.22	967.21	1139.43	31.6	23.49	1.47	4.9	30.45	29.78	44.29	31.42	80.11	93.87	465.76	471.31	25.49	31.88	130.81	98.25	266.58	308.16	619.04	647.65	698.66	643.33	709.33	610.02	0	0.0236729	0.999975	UP	4.68408	4.03909e-14	UP	2.01766	3.19946e-05	UP	2.88471	0.00678749	UP	2.30813	1.15707e-13	0	0.525844
TraesCS4A02G246100	F:GO:0003824; F:GO:0004372; P:GO:0006544; P:GO:0006563; F:GO:0016740; F:GO:0030170	F:catalytic activity; F:glycine hydroxymethyltransferase activity; P:glycine metabolic process; P:L-serine metabolic process; F:transferase activity; F:pyridoxal phosphate binding	325.62	316.04	943.6	743.23	471.78	455.01	19.59	19.43	9.08	12.47	20.1	10.15	40.77	31.29	97.84	60.25	340.18	248.76	8.39	16.65	401.41	308.8	140.46	183.51	344.21	416.05	435.5	434.4	402.5	410.49	0	-0.684394	0.971963	UP	4.49053	4.09316e-13	UP	2.63867	2.8312e-07	UP	2.05326	0.0481733	UP	1.72184	8.65282e-08	0	0.239155
TraesCS1A02G038200	C:GO:0000786; F:GO:0003677; C:GO:0005634; F:GO:0046982	C:nucleosome; F:DNA binding; C:nucleus; F:protein heterodimerization activity	324.14	300.89	8.77	36.96	0.16	0	33.8	17.21	3.23	3.2	6.89	3.12	2.1	3.44	0.68	1.18	0	0	13.88	26.62	28.9	22.17	6.78	5.35	0.19	0.18	0.19	0	0	0.16	0	-0.342091	0.999975	UP	3.53269	0.000381444	0	0.500163	0.550621	DOWN	-3.49766	0.000962704	0	-2.69844	0.0767031	0	2.32299
TraesCS4B02G070300	0	0	323.23	250.42	883.44	1106.28	380.05	443.8	83.68	143.74	8.49	7.51	36.39	31.31	43.67	32.29	75.23	76.97	215.29	285.17	117.46	37.13	413.11	247.5	169.57	183.38	238.22	266.54	289.47	337.38	307.04	365.73	0	-0.768865	0.971963	UP	4.35848	4.52517e-12	UP	1.01531	0.0425809	0	1.49559	0.120533	UP	1.33846	6.74573e-06	0	0.578466
TraesCS5B02G258900	F:GO:0005524; P:GO:0006457; P:GO:0006950; F:GO:0051082	F:ATP binding; P:protein folding; P:response to stress; F:unfolded protein binding	322.88	303.17	199.89	222.14	201.05	173.42	112.07	71.61	37.69	55.35	56.83	78.26	75.82	83.29	150.67	139.92	190.69	193.46	114.46	138.14	126.66	90.36	129.94	181.86	173.95	159.52	178.44	166.07	173.73	167.51	0	0.533502	0.971963	0	0.56372	0.401409	0	0.46867	0.41928	0	-0.0173501	0.987083	0	-0.454401	0.166123	0	-0.1559
TraesCS7D02G276300	0	0	322.79	332.59	507.42	547.92	591.32	459.5	5	2.61	1.38	1.97	14.06	7.73	58.73	23.03	89.08	52.93	389.16	260.46	1.26	2.24	295.76	194.93	220.28	209.61	383.29	482.35	534.85	547.23	444.19	462.3	0	-1.35946	0.971963	UP	6.59594	1.5328e-21	UP	3.3642	2.98049e-10	UP	2.21228	0.0404454	UP	2.25829	6.34001e-11	0	0.3331
TraesCS5B02G013200	F:GO:0003676	F:nucleic acid binding	322.63	312.6	409.72	447.24	335.28	324.6	244.45	197.71	68.7	116.59	165.44	286.99	231.47	165.52	265.89	322.96	324.8	496.26	210.95	280.53	313.84	230.21	372.37	316.98	340.05	306.91	343.99	307.76	341.11	319.1	0	-0.0210439	0.999975	UP	1.41637	0.0266228	0	-0.86344	0.108001	0	-0.574941	0.604885	0	-0.522144	0.149678	0	-0.0696058
TraesCS4A02G226900	0	0	322.49	410.6	316.44	318.42	356.59	314.13	8.01	3.28	1.02	0.49	7.41	3.98	40.71	16.54	65.1	41.13	299.31	212.72	1.28	1.79	178.46	167.01	152.85	163.46	321.78	386.51	396.85	380.94	320.18	291.3	0	-1.941	0.904496	UP	7.25938	1.59114e-23	UP	3.84663	3.46453e-13	UP	2.44291	0.0214111	UP	2.16419	8.55279e-11	0	0.117333
TraesCS3A02G073300	F:GO:0003824; F:GO:0004807; P:GO:0006096; P:GO:0008152	F:catalytic activity; F:triose-phosphate isomerase activity; P:glycolytic process; P:metabolic process	321.87	351.42	289.51	310.33	401.34	380.45	126.09	96.05	72.68	115.57	156.22	293.57	157.45	121.9	209.7	178.55	422.32	354.82	103.07	144.24	235.05	179.28	313.48	356.17	405.66	443.09	429.38	456.77	421.59	411.54	0	0.125431	0.999975	0	0.540327	0.422444	0	-0.510972	0.374087	0	0.459776	0.671011	0	0.461186	0.157136	0	-0.0899467
TraesCS2B02G079300	0	0	321.43	417.35	179.28	183.07	198.27	149.61	3.31	6.02	0.36	0.28	7.82	0.9	17.18	12.52	33.09	17.43	131.54	109.77	6.26	1.4	128.6	87.93	87.3	101.68	193.09	250.41	284.89	289.04	205.81	213.98	0	-0.483309	0.999975	UP	8.36266	5.27549e-23	UP	3.56264	7.33862e-10	UP	2.66498	0.000376662	UP	2.89755	3.60336e-17	0	0.674648
TraesCS1A02G155200	F:GO:0003824; P:GO:0005975; P:GO:0006108; F:GO:0016491; F:GO:0016615; F:GO:0016616; P:GO:0019752; F:GO:0030060; P:GO:0055114	F:catalytic activity; P:carbohydrate metabolic process; P:malate metabolic process; F:oxidoreductase activity; F:malate dehydrogenase activity; F:oxidoreductase activity, acting on the CH-OH group of donors, NAD or NADP as acceptor; P:carboxylic acid metabolic process; F:L-malate dehydrogenase activity; P:oxidation-reduction process	320.7	322.77	237	280.82	307.24	310.07	82.43	47.28	14.92	16.94	42.07	56.16	110.67	73.58	182.62	161.31	439.8	361.38	30.71	102.3	161.37	118.16	228.6	268.29	368.3	369.9	368.31	342.81	370.11	336.45	0	-0.0791353	0.999975	UP	2.66692	3.61001e-06	UP	1.13377	0.0221376	0	0.764705	0.470099	0	0.375348	0.256956	0	-0.354221
TraesCS5D02G238300	0	0	320.45	376.13	524.67	578.8	602.35	507.1	17.29	12.35	0.65	1.83	19.9	16.57	68.37	37.94	106.82	80.13	411.33	394.4	5.2	8.92	281.92	236.52	218.06	248.97	443.59	544.41	549.94	562.12	490.46	497.07	0	-0.894195	0.971963	UP	7.26226	5.86994e-22	UP	2.78155	3.0048e-08	0	2.03161	0.0549626	UP	1.84669	2.25354e-09	0	0.195425
TraesCS4D02G086400	0	0	319.32	387.7	320.94	329.07	420.21	386.07	7.13	3.89	0.84	0.58	6.87	1.71	33.21	16.52	65.82	41.34	323.7	227.66	1.97	2.71	166.71	137.47	154.99	160.18	355.74	449.88	439.36	421.68	364.45	346.95	0	-1.57449	0.971963	UP	6.64557	1.19062e-21	UP	4.02431	2.59613e-14	UP	2.72845	0.00964931	UP	2.26069	4.69916e-12	0	0.156243
TraesCS2D02G080800	F:GO:0003746; F:GO:0003924; F:GO:0005525; C:GO:0005737; P:GO:0006414	F:translation elongation factor activity; F:GTPase activity; F:GTP binding; C:cytoplasm; P:translational elongation	317.94	308.67	172.08	183.29	180.61	186.16	304	311.11	110.43	169.15	88.01	85.74	262.78	465.94	290.64	319.24	200.41	232.01	311.46	349.8	347.03	132.86	288.93	317.95	215.01	177.56	178.27	166.81	182.95	178.07	0	0.0821389	0.999975	0	0.20404	0.79524	UP	1.00026	0.0496137	0	-2.01985	0.068099	DOWN	-1.53794	5.19774e-07	0	-0.179635
TraesCS2B02G272300	C:GO:0009522; P:GO:0015979; C:GO:0016020; F:GO:0016168	C:photosystem I; P:photosynthesis; C:membrane; F:chlorophyll binding	316.94	348.8	330.73	410.79	278.44	296.9	10.85	10.79	3	2.38	16.64	23.41	35.25	16.39	46.08	42.82	215.68	185.29	6.07	3.84	233.44	285.55	121.27	131.18	234.58	303.81	289.67	328.27	269.64	263.36	0	-0.949788	0.971963	UP	6.52549	3.51937e-21	UP	1.90664	8.58013e-05	UP	2.20837	0.0193956	UP	2.10733	8.57966e-15	0	0.361546
TraesCS7B02G278200	P:GO:0006950; P:GO:0009228; F:GO:0016491; P:GO:0055114	P:response to stress; P:thiamine biosynthetic process; F:oxidoreductase activity; P:oxidation-reduction process	316.62	464.66	520.22	573.95	1315.48	1497.14	40.58	35.79	5.19	11.03	44.53	87.5	61.12	59.51	145.74	149.33	758.05	695.79	27.86	28.58	185.35	125.14	353.97	422.28	907.9	918.53	1013.65	901.49	1029.59	892.88	0	-0.527426	0.971963	UP	3.52635	1.91591e-09	UP	1.27124	0.0119731	UP	2.63494	0.0118258	UP	2.03482	2.9537e-11	0	0.41226
TraesCS2B02G471400	0	0	316.44	163.55	1.06	4.97	0	0	112.4	0.32	0	0	0	0	0	0	0	0	0	0	0.17	0.85	0.98	1.94	0.15	0	0.13	0	0	0	0.13	0	0	-5.78782	0.971963	0	2.81951	0.41228	#N/A	#N/A	#N/A	#N/A	#N/A	#N/A	#N/A	#N/A	#N/A	#N/A	#N/A
TraesCS5B02G087700	0	0	315.53	271.32	355.63	351.34	238.58	164.54	85.62	42.42	21.26	40.41	31.19	34.58	44.22	52.34	95.84	83.8	148.05	113.22	72.31	112.87	104.72	60.12	89.09	127.37	135.32	155.84	160.22	176.9	167.37	187.82	0	0.571367	0.971963	0	0.856652	0.221581	0	0.908589	0.0791588	0	0.450878	0.656469	0	0.208532	0.535272	0	0.303739
TraesCS6B02G432300	0	0	315.36	383.69	1296.94	2287.97	622.35	554.1	58.73	56.03	30.02	16.81	7.63	10.66	41.44	34.63	77.39	79.3	304.98	321.57	25.65	37.66	612.05	374.31	154.87	194.8	306.98	388.51	363.85	419.96	394.07	421.39	0	-0.771624	0.971963	UP	3.75362	2.93285e-08	UP	3.98908	2.66125e-14	UP	2.11956	0.0109869	UP	1.58089	8.60806e-09	0	0.336569
TraesCS2A02G083000	F:GO:0003746; F:GO:0003924; F:GO:0005525; C:GO:0005737; P:GO:0006414	F:translation elongation factor activity; F:GTPase activity; F:GTP binding; C:cytoplasm; P:translational elongation	314.87	292.99	183.51	204.75	188.21	202	337.37	288.98	127.17	196.92	110.17	92.31	279.52	506.63	326.38	363.17	207.98	245.81	386.71	405.93	308.42	132.19	327.35	361.67	225.85	182.61	196.27	173.51	185.92	175.07	0	0.280718	0.999975	0	-0.0680615	0.934615	0	0.853039	0.102227	0	-2.09355	0.0593298	DOWN	-1.58758	4.48813e-07	0	-0.256223
TraesCS2A02G101700	0	0	312.33	291.35	66.71	78.33	129.13	112.78	37.15	10.34	7.8	23.26	15.57	22.53	42.96	26.64	72.64	60.52	149.75	134.46	17.59	23.15	51.8	36.76	94.28	121.14	152.21	154	126.32	147.23	144.05	141.36	0	-0.623182	0.971963	0	1.15971	0.0685749	0	0.228232	0.658702	0	0.491783	0.588001	0	0.312763	0.299134	0	0.150565
TraesCS4B02G056700	F:GO:0003924; F:GO:0005200; F:GO:0005525; C:GO:0005874; P:GO:0007017	F:GTPase activity; F:structural constituent of cytoskeleton; F:GTP binding; C:microtubule; P:microtubule-based process	311.84	349.35	253.95	302.37	402.02	415.73	24.96	10.22	3.55	8.36	7.46	7.38	61.52	46.5	176.89	129.92	690.82	502.71	10.13	11.04	76.95	70.65	178.34	203.48	473.34	389.43	549.16	389.49	451.89	344.05	0	-0.474384	0.999975	UP	2.98063	8.84471e-07	UP	4.2862	7.63841e-16	0	1.97784	0.0568945	0	0.912685	0.013332	0	-0.80879
TraesCS3B02G376700	P:GO:0006869; F:GO:0008289	P:lipid transport; F:lipid binding	311.77	220.68	77.65	26.99	0	1.78	39.57	0	0	0	0	0	0	0	0	0.45	0	0.21	1.16	22.63	82.35	0	1.16	1.26	0.23	0.47	0.92	0	0	0.67	0	-1.22031	0.999975	0	11.2421	0.270703	UP	5.6631	0.0434646	0	2.33108	0.118567	0	1.37327	0.158405	0	0.98324
TraesCS2B02G197200	F:GO:0003735; C:GO:0005622; C:GO:0005840; P:GO:0006412; C:GO:0015934	F:structural constituent of ribosome; C:intracellular; C:ribosome; P:translation; C:large ribosomal subunit	309.25	295.47	173.91	228.08	162.01	181.8	306.35	232.78	104.96	115.47	162.2	173.21	198.73	203.54	153.93	211.07	165.99	256.45	217.56	269.42	224.72	247.59	298.58	233.51	170.26	159.18	175.89	154.64	156.6	160.32	0	-0.128031	0.999975	0	0.588831	0.359037	0	-0.313307	0.578217	0	-1.41502	0.13819	0	-0.899173	0.00674031	0	-0.195264
TraesCS2A02G117700	0	0	308.84	382.07	303.03	360.56	134.74	154.14	140.7	155.71	91.62	174.16	174.3	107.68	325.04	243.81	329.8	322.48	410.79	376.37	171.98	206.92	112.24	141.5	287.14	234.16	264	180.95	235.37	160.87	206.95	148.15	0	0.266949	0.999975	0	-0.340777	0.638978	0	-0.647494	0.268868	0	-1.96558	0.07189	DOWN	-1.61351	1.55034e-05	DOWN	-1.1853
TraesCS1D02G428200	0	0	308.55	334.15	313.79	318.19	595.03	505.82	8.23	4.59	0.22	2.61	30.47	10.39	60.96	32.47	110.2	64	476.98	362.14	2.04	3.32	201.56	205.12	239	259.67	510.4	635.58	676.41	637.78	549.53	525.31	0	-1.31844	0.971963	UP	6.54332	7.54437e-18	UP	2.66617	6.81436e-07	UP	2.34773	0.0266482	UP	2.21208	4.28944e-10	0	0.206992
TraesCS2D02G275100	F:GO:0003735; C:GO:0005622; C:GO:0005840; P:GO:0006412	F:structural constituent of ribosome; C:intracellular; C:ribosome; P:translation	308.23	275.94	126.52	145.6	150.8	151.98	218.28	141.35	53.4	83.16	55.96	49.29	121.72	140.04	156.74	175	162.28	223.87	161.01	202.86	166.99	125.16	190.94	187.17	172.49	156.63	160.22	154.05	153.63	156.53	0	-0.0837439	0.999975	0	0.815226	0.206208	0	0.305183	0.597267	0	-0.861751	0.374315	0	-0.786597	0.0138758	0	-0.286773
TraesCS5D02G329200	0	0	304.45	385.02	270.18	292.18	157.43	129.31	16.86	7.31	6.39	9.31	7.73	13.76	27.57	13.54	36.13	20.14	135.01	101.54	7.25	5.88	149.54	124.68	72.2	76.03	138.68	160.71	153.64	158.04	124.87	112.39	0	-0.743126	0.971963	UP	3.43309	2.7121e-09	UP	2.0893	4.49185e-05	UP	1.71423	0.0442946	UP	1.69172	8.99847e-08	0	-0.140075
TraesCS3B02G061700	C:GO:0009522; C:GO:0009538; P:GO:0015979	C:photosystem I; C:photosystem I reaction center; P:photosynthesis	303.34	412.16	500.11	640.15	583.06	604.7	31.05	33	4.11	8	71.23	32.91	116.73	49.01	127.3	111.23	473.48	473.36	13.26	14.82	383.53	573.92	332.07	281.37	501.84	520.88	583.67	548.74	513.16	484.49	0	-1.13267	0.971963	UP	5.51567	1.96944e-16	UP	1.92952	0.000298263	0	1.52805	0.160756	UP	1.54523	1.206e-07	0	0.0829178
TraesCS7D02G397500	F:GO:0003824	F:catalytic activity	300.83	288.46	18.16	17.33	0.12	0.12	64.86	10.47	0.2	0.25	0	0	0.07	0.03	0.05	0.03	0.07	0.05	21.69	25.04	5.87	1.44	0.19	0.02	0.02	0.07	0.15	0	0.05	0.19	0	-0.690931	0.999975	UP	2.27895	0.014068	0	1.09605	0.596673	0	-1.0465	0.480594	0	-0.118644	0.943901	0	1.10016
TraesCS5D02G357600	0	0	300.68	365.03	253.77	335.81	235.47	196.14	7.57	1.89	0	0.35	4.94	1.99	47.57	16.83	62.88	44.7	256.46	204.62	0.11	2.25	153.11	177.46	124.68	150.38	253.85	299.95	294.69	310.06	251.58	236.59	0	-2.18117	0.971963	UP	9.14928	5.44993e-28	UP	4.21047	8.36368e-14	0	1.8688	0.0752627	UP	1.79256	9.21499e-09	0	-0.0524679
TraesCS4A02G044700	F:GO:0003735; C:GO:0005622; C:GO:0005840; P:GO:0006412	F:structural constituent of ribosome; C:intracellular; C:ribosome; P:translation	299.89	254.57	125.3	149.35	128.97	128	175.52	104.53	47.75	71.45	41.29	35.43	107.57	144.74	144.37	171.01	157.79	174.72	154.62	190.26	122.87	79.89	168.07	189.48	151.46	137.61	141.97	129.66	135.64	124.24	0	0.259275	0.999975	0	0.256437	0.700003	0	0.666831	0.213991	0	-1.02587	0.286244	0	-0.958223	0.00265058	0	-0.256371
BGI_novel_G010352	#N/A	#N/A	298.61	382.28	331.06	462.87	1175.54	880.63	50.51	61.07	25.78	55.29	51.42	66.2	94.41	63.36	167.38	155.47	793.68	689.9	48.72	60.35	206.46	260.43	372.3	536.93	909.58	1201.17	1142.16	1393.18	1053.62	1246.53	#N/A	#N/A	#N/A	#N/A	#N/A	#N/A	#N/A	#N/A	#N/A	#N/A	#N/A	#N/A	#N/A	#N/A	#N/A	#N/A	#N/A
TraesCS4D02G260400	F:GO:0003735; C:GO:0005622; C:GO:0005840; P:GO:0006412	F:structural constituent of ribosome; C:intracellular; C:ribosome; P:translation	297.83	256.18	125.55	145.25	134.25	132.99	159.8	106.32	43.3	72.17	29.29	30.15	103.07	133.7	140.61	155.21	150.69	181.01	135.74	189.63	131.02	67.37	163.08	167.54	145.11	134.76	143.25	128.1	138.78	133.22	0	0.271596	0.999975	0	0.29104	0.665931	UP	1.11991	0.0248244	0	-0.953348	0.313889	0	-0.859701	0.00459554	0	-0.224347
TraesCS2D02G465700	0	0	296.79	200.45	26.62	89.9	0	0.13	106.56	4.65	1.84	0	0.48	0	0	0	0	0	0	0	3.38	7.89	1.49	9.2	0.13	0.08	0.06	0	0.43	0	0	0	0	-3.20475	0.971963	0	3.45454	0.0903063	0	-1.0152	0.655083	#N/A	#N/A	#N/A	0	2.07764	0.439949	#N/A	#N/A
TraesCS5D02G332200	P:GO:0006508; F:GO:0008234	P:proteolysis; F:cysteine-type peptidase activity	296.29	358.26	613.88	658	721.97	742.37	380.8	248.43	520.55	721.27	210.73	299.51	269.51	222.76	328.14	367	526.99	611.95	331.87	376.38	421.63	285.16	451.51	511.29	575.45	580.67	576.54	575.96	597.21	535.15	0	0.110059	0.999975	0	-1.226	0.0544708	0	-0.508486	0.362208	0	-0.0176601	0.9875	0	0.0195366	0.959769	0	0.0452574
TraesCS6B02G004300	P:GO:0006511	P:ubiquitin-dependent protein catabolic process	295.92	296.76	256.71	315.3	187.36	221.69	218.22	193.42	147.81	164.32	236.69	320.51	212.14	142.46	164.05	177.22	232.44	253.47	182.75	195.95	235.38	227.95	287.14	262.37	246.98	178.43	241.02	219.34	248.31	218.17	0	-0.135287	0.999975	0	0.0119097	0.986821	0	-0.757047	0.151005	0	-0.776631	0.360121	0	-0.304303	0.346848	0	-0.0144198
TraesCS7D02G272700	P:GO:0006633	P:fatty acid biosynthetic process	295.29	287.36	196.21	285.15	155.69	155.29	132.12	35.59	7.26	7.84	11.71	12.78	38.19	35.19	80.04	76.08	158.09	167.4	51.33	148.43	136.21	82.63	106.22	112.78	157.83	159.31	164.7	160.65	165.99	160.46	0	0.241047	0.999975	UP	3.31447	1.46702e-08	UP	2.41715	5.40975e-07	0	0.814728	0.193755	0	0.31582	0.276913	0	-0.0160652
TraesCS6A02G385700	F:GO:0003735; C:GO:0005840; P:GO:0006412	F:structural constituent of ribosome; C:ribosome; P:translation	294.37	268.44	162.66	219.86	185.31	163.71	254.51	186.84	213.65	140.21	95.57	68.91	158.51	152.5	163.08	173.61	176.12	264.87	162.25	218.48	216.61	216.44	225.45	206.42	187.05	179.73	174.74	175.65	162.76	157.06	0	-0.181039	0.999975	0	-0.227283	0.738112	0	0.342596	0.531941	0	-1.05415	0.237684	0	-0.756178	0.0110844	0	-0.27208
TraesCS2D02G493500	F:GO:0004013; P:GO:0006730; P:GO:0019510; F:GO:0051287	F:adenosylhomocysteinase activity; P:one-carbon metabolic process; P:S-adenosylhomocysteine catabolic process; F:NAD binding	294.28	336.31	120.36	160.96	134.11	153.28	220.09	122.24	19.13	41.87	55.15	51.43	296.95	198.77	512.73	548.82	434.61	473.08	192.86	401.5	165.73	125	444.84	390.66	402.47	165.77	321.95	144.44	247.74	119.86	0	0.652142	0.971963	UP	1.94691	0.002488	UP	1.57467	0.00218903	0	-1.10339	0.373879	DOWN	-1.89131	7.49828e-05	0	-1.19853
TraesCS4D02G319400	P:GO:0006006; F:GO:0016620; F:GO:0050661; F:GO:0051287; P:GO:0055114	P:glucose metabolic process; F:oxidoreductase activity, acting on the aldehyde or oxo group of donors, NAD or NADP as acceptor; F:NADP binding; F:NAD binding; P:oxidation-reduction process	289.64	423.29	213.59	237.01	236.94	265.31	10.8	16.42	1.94	3.97	7.97	4.52	16.39	10	38.92	34	151.03	182.84	8.08	8.23	118.64	67.66	94.36	114.25	217.99	251.18	291.27	275.95	226.29	250.27	0	-0.843772	0.971963	UP	4.29753	5.47232e-12	UP	3.01731	6.61945e-08	UP	2.85794	0.00271039	UP	2.29243	5.70492e-16	0	0.736333
TraesCS5A02G260600	F:GO:0005524; P:GO:0006457; P:GO:0006950; F:GO:0051082	F:ATP binding; P:protein folding; P:response to stress; F:unfolded protein binding	288.25	265.58	172.3	202.72	164.9	147.53	98.83	62.94	14.41	30.55	36.28	44.74	55.72	67.8	120.33	113.23	154.41	156.05	94.75	114.62	99.64	67.98	105.82	146.52	139.25	132.34	141.85	134.8	145.69	146.14	0	0.441117	0.999975	0	1.32756	0.0541126	0	0.824098	0.122154	0	0.034758	0.975756	0	-0.447165	0.168119	0	-0.0872489
TraesCS2B02G097100	F:GO:0003746; F:GO:0003924; F:GO:0005525; C:GO:0005737; P:GO:0006414	F:translation elongation factor activity; F:GTPase activity; F:GTP binding; C:cytoplasm; P:translational elongation	287.48	271.11	161.48	183.98	180.63	188.84	341.18	351.62	115.28	163.43	136.02	121.02	341.14	594.22	334.27	383.78	206.83	244.37	414.02	404.41	369.15	138.65	341.9	380.65	220.19	172.68	183.9	170.29	185.34	173.54	0	0.162255	0.999975	0	0.33479	0.661972	0	0.675397	0.204761	DOWN	-2.37469	0.0332468	DOWN	-1.70747	4.95893e-08	0	-0.231784
TraesCS2B02G220100	0	0	287.39	359.18	414.6	466.1	411.82	401.74	8.36	7.07	0.56	2.4	9.08	8.1	71.65	26.29	93.95	60.96	392.43	343.14	3.69	3.8	262.37	293.95	182.21	193.36	392.27	426.23	455.23	418.47	405.93	351.27	0	-1.11983	0.971963	UP	6.49638	2.21956e-19	UP	3.45279	5.82089e-12	0	1.88082	0.0879446	UP	1.77345	8.362e-09	0	-0.00910909
TraesCS6A02G001200	0	0	286.38	192.8	185.05	171.62	3779.9	2089.62	0.83	1.78	5.19	6.33	15.54	22.63	686.39	282.59	1468.16	699.13	6149.79	2925.7	0.69	8	64.85	45.41	1468.54	1926.07	2954.37	3509.92	3625.15	4114.34	4399.93	4747.71	0	2.06173	0.971963	UP	2.49388	2.67568e-05	UP	5.74058	2.83834e-21	0	1.44035	0.226776	UP	1.11473	0.0129978	0	-0.208604
TraesCS4B02G089500	0	0	286.23	351.88	271.93	298.48	291.94	265.43	6.41	2.52	0.84	0.39	5.07	5.71	30.23	14	63.61	29.92	253.83	175.87	0.89	1.08	154.69	132.58	110.94	128.83	262.45	307.36	331.09	313.67	263.02	241.26	0	-1.85439	0.971963	UP	7.60526	8.55607e-24	UP	3.26908	3.031e-11	UP	2.4486	0.0145189	UP	2.11618	1.87067e-08	0	0.0762842
TraesCS7A02G276400	0	0	286.21	360.19	327.57	347.16	444.68	335.12	5.82	2.21	1.85	1.8	15.79	5.74	67.02	29.07	113.05	57.85	399.54	264.43	1.15	1.91	226.59	190.75	193.92	198.16	361.04	429.81	456.47	461.99	370.99	351.12	0	-1.64712	0.971963	UP	6.38498	2.99668e-21	UP	3.34228	5.09061e-09	0	1.92269	0.0678024	UP	1.76442	2.25375e-06	0	-0.0989949
TraesCS5A02G326100	P:GO:0006508; F:GO:0008234	P:proteolysis; F:cysteine-type peptidase activity	286.16	323.43	611.14	662.99	883.65	918.26	356.48	244.74	669	864.38	193.93	290.05	284.95	254.96	386.18	416.19	662.52	769.28	330.34	375.54	438.05	320.91	541.52	619.91	736.71	750.71	718.92	710.01	718.91	669.36	0	0.242161	0.999975	DOWN	-1.5136	0.0148797	0	0.129132	0.818431	0	0.248318	0.833417	0	0.159374	0.666787	0	0.0284568
TraesCS2A02G344600	P:GO:0006006; F:GO:0016620; F:GO:0050661; F:GO:0051287; P:GO:0055114	P:glucose metabolic process; F:oxidoreductase activity, acting on the aldehyde or oxo group of donors, NAD or NADP as acceptor; F:NADP binding; F:NAD binding; P:oxidation-reduction process	285.89	381.51	220.84	257.74	298.19	281.57	8.35	18.41	1.21	3.43	8.65	10.97	28.94	15.39	52.49	42.39	208.11	207.64	10.98	4.73	123.78	58.52	124.98	154.02	277.69	308.97	350.48	314.85	262.49	261.76	0	-0.712554	0.999975	UP	4.78345	2.46111e-09	UP	3.01496	6.65488e-10	UP	2.39145	0.0158897	UP	2.12148	7.11549e-14	0	0.446704
TraesCS7D02G373100	P:GO:0006950; P:GO:0009228; F:GO:0016491; P:GO:0055114	P:response to stress; P:thiamine biosynthetic process; F:oxidoreductase activity; P:oxidation-reduction process	284.34	407.92	385.35	433.21	694.05	762.99	14.48	12.77	0.75	3.31	19.56	21.76	59.81	31.62	108.51	112.61	432.36	441.4	8.13	18.35	153.63	89.88	247.99	294.9	498.85	503.29	551.49	524.13	571.37	542.9	0	-0.0947436	0.999975	UP	5.74498	2.7301e-16	UP	2.71523	2.85293e-08	UP	2.1634	0.043898	UP	1.63226	4.74329e-08	0	0.425901
TraesCS4A02G099800	F:GO:0015078; P:GO:0015986; C:GO:0045263	F:proton transmembrane transporter activity; P:ATP synthesis coupled proton transport; C:proton-transporting ATP synthase complex, coupling factor F(o)	283.66	331.94	432.72	507.91	441.22	424.33	30.37	33.42	11.77	15.2	36.63	17.95	84.66	36.35	96.5	79.59	326.42	321.02	13.72	21.99	327.66	206.3	208.48	233.81	378.94	406.79	432.85	430.55	398.22	388.91	0	-1.06319	0.971963	UP	3.80651	1.24664e-09	UP	2.58407	1.26639e-07	0	1.63081	0.12449	UP	1.48282	3.65247e-07	0	0.322566
TraesCS1D02G420600	F:GO:0003924; F:GO:0005525; P:GO:0006886; P:GO:0006913; P:GO:0007165	F:GTPase activity; F:GTP binding; P:intracellular protein transport; P:nucleocytoplasmic transport; P:signal transduction	282.21	273.1	281.91	263.32	315.86	313.51	142.41	91.02	108.64	120.48	139.41	154.91	139.38	122.64	180.41	184.05	322.99	294.94	81.21	125.85	201.31	222.75	235.8	247.66	299.6	346.98	303.67	315.87	317.18	305.37	0	-0.0601211	0.999975	0	0.223757	0.738483	0	0.381878	0.499987	0	0.296473	0.778855	0	0.103651	0.767863	0	-0.0702609
BGI_novel_G000330	#N/A	#N/A	282.1	274.2	159.76	172.34	176.34	150.26	293.44	192.4	184.88	179.77	226.54	121.71	201.57	203.24	174.45	215.55	153.3	257.01	171.93	217.18	254.37	253.83	272.91	216.33	189.6	184.79	176.15	172.27	156.28	172.32	#N/A	#N/A	#N/A	#N/A	#N/A	#N/A	#N/A	#N/A	#N/A	#N/A	#N/A	#N/A	#N/A	#N/A	#N/A	#N/A	#N/A
TraesCS1D02G327200	P:GO:0045454	P:cell redox homeostasis	282.1	286.41	371.57	430.71	570.61	427.19	621.5	526.99	1240.16	1290.79	1012.95	933.08	604.66	476.1	438.89	451.61	477.25	416.99	411.71	465.89	656.51	1204.73	689.74	642.84	520.55	597.71	552.57	566.54	525.65	540.65	0	-0.305982	0.999975	0	-1.21335	0.0771254	DOWN	-1.65477	0.000727649	0	-1.63452	0.0820813	0	-0.862567	0.00357184	0	-0.0968354
TraesCS4B02G101800	C:GO:0005783; F:GO:0016853; P:GO:0045454	C:endoplasmic reticulum; F:isomerase activity; P:cell redox homeostasis	281.23	196.94	85.98	105.57	56.98	53.95	82.72	50.34	26.77	27.59	122.44	108.03	58.16	51.05	67.9	70.42	74.92	88.42	43.01	35.96	151.74	80.95	90.81	84.06	74.32	64.8	60.51	56.24	58.96	52.37	0	-0.635221	0.971963	UP	1.39864	0.0365593	0	-0.956736	0.0570648	0	-0.684925	0.450539	0	-0.920552	0.000881078	0	-0.496431
TraesCS5B02G475500	P:GO:0006869; F:GO:0008289	P:lipid transport; F:lipid binding	281.02	132.69	83.34	8.64	0	0	28.01	0.51	0.85	0	0	0	0	0	0	0	0	0	0	2.23	108.36	0.68	0.18	0	0	0.33	0.86	0	0	0	0	-3.93811	0.971963	0	6.94624	0.171342	0	3.48995	0.358865	#N/A	#N/A	#N/A	UP	4.91485	0.0352194	0	2.32608
TraesCS2B02G501000	P:GO:0006869; F:GO:0008289	P:lipid transport; F:lipid binding	280.85	246.05	16.63	54.24	0.73	0.81	26.62	2.04	0	0	0	0	0	0	0.07	0	0	0.54	2.29	20.51	21.2	2.19	0.38	0	0.07	0.07	0.63	0	0	0	0	-0.273764	0.999975	UP	8.99443	0.00551992	0	3.48995	0.358865	0	2.67796	0.391896	0	0.772425	0.700119	0	-2.06846
TraesCS3D02G222300	0	0	280.1	233.47	474.59	428.04	2702.91	2302.8	15.32	8.46	3.25	9.84	7.9	46.13	454.76	318.68	844.95	866.33	1685.9	2166.66	1.34	38.5	153.7	94.14	1198.28	1375.1	1978.56	2335.42	2187.68	2286.33	2011.17	2192.09	#N/A	#N/A	#N/A	#N/A	#N/A	#N/A	#N/A	#N/A	#N/A	#N/A	#N/A	#N/A	#N/A	#N/A	#N/A	#N/A	#N/A
TraesCS6D02G378000	0	0	279.22	315.05	1167.27	1262.71	667.08	756.35	136.16	93.97	47.29	38.92	15.63	30.29	79.42	63.22	168.56	174.05	451.44	561.19	49.34	94.46	611.88	451.53	261.35	294.47	483.43	512.37	539.44	505.16	543.67	520.13	0	-0.571534	0.971963	UP	2.89697	1.92524e-06	UP	3.4649	1.19051e-08	0	1.74357	0.0500826	0	0.895551	0.00229908	0	0.0453483
TraesCS1D02G153900	F:GO:0003824; P:GO:0005975; P:GO:0006108; F:GO:0016491; F:GO:0016615; F:GO:0016616; P:GO:0019752; F:GO:0030060; P:GO:0055114	F:catalytic activity; P:carbohydrate metabolic process; P:malate metabolic process; F:oxidoreductase activity; F:malate dehydrogenase activity; F:oxidoreductase activity, acting on the CH-OH group of donors, NAD or NADP as acceptor; P:carboxylic acid metabolic process; F:L-malate dehydrogenase activity; P:oxidation-reduction process	279.07	282.2	242.18	276.47	262.47	262.99	100.26	46.12	14.94	25.73	51.41	50.33	97.84	73.8	164.39	137.13	396.98	309.18	39.63	121.05	149.52	106.68	216.83	268.32	325.01	352.44	304.1	308.05	323.19	307.98	0	0.0974095	0.999975	UP	2.54759	3.53349e-05	0	0.787594	0.131095	0	0.744316	0.490974	0	0.369542	0.265171	0	-0.311695
BGI_novel_G010353	#N/A	#N/A	279.03	377.59	247.46	397.65	1082.64	914.57	27.37	33.13	37.08	49.5	31.93	46.08	100.45	68.06	159.29	185.25	687.47	756.05	29.62	43.88	134.62	160.24	386.42	619.93	952.9	1111.16	1046.88	1173.49	900.44	1031.69	#N/A	#N/A	#N/A	#N/A	#N/A	#N/A	#N/A	#N/A	#N/A	#N/A	#N/A	#N/A	#N/A	#N/A	#N/A	#N/A	#N/A
TraesCS2D02G128300	F:GO:0003746; C:GO:0005853; P:GO:0006414	F:translation elongation factor activity; C:eukaryotic translation elongation factor 1 complex; P:translational elongation	278.51	249.37	210.86	225.38	213.82	193.95	120.01	63.35	16.12	30.76	52.94	34.68	82.53	96.17	137.2	139.94	209.27	205.84	73.24	130.53	142.37	86.6	173.03	176.69	221.26	218.7	215.43	212.41	202.89	216	0	-0.191121	0.999975	UP	1.9424	0.00115532	0	0.442037	0.428674	0	-0.102668	0.920583	0	-0.0569049	0.873459	0	-0.0605134
TraesCS4B02G260600	F:GO:0003735; C:GO:0005622; C:GO:0005840; P:GO:0006412	F:structural constituent of ribosome; C:intracellular; C:ribosome; P:translation	277.86	253.42	121.91	150.62	126.04	133.86	170.6	111.08	53.58	79.63	34.77	34.59	99.7	134.04	135.95	149.76	146.9	164.41	143.11	173.81	138.06	88.79	166.61	172.79	152.37	131.82	129.34	124.3	135.97	128.81	0	0.181854	0.999975	0	0.16862	0.805046	UP	1.0827	0.0323127	0	-0.968682	0.321152	0	-0.903932	0.00267488	0	-0.178345
TraesCS2D02G034400	0	0	277.66	355.39	540.36	653.36	355.52	396.33	87.64	111.89	165.91	173.78	103	111.7	69.88	24.24	52.11	57.16	205.03	247.97	83.53	81.73	463.89	607.16	163.54	176.32	265	281.13	327.07	312.39	287.32	270.62	0	-0.418378	0.999975	0	1.17499	0.0714025	0	-0.444776	0.413155	0	1.47433	0.142271	UP	1.6943	1.63924e-09	0	0.359136
TraesCS7D02G397700	F:GO:0003677; F:GO:0008270	F:DNA binding; F:zinc ion binding	277.32	255.23	570.15	648.67	464.98	307.45	107.68	102.23	137.61	117.09	142.91	279.34	84.03	65.96	100.32	106.36	244.89	191.15	99.5	90.67	266.12	236.31	194.15	191.54	238.75	301.51	300.53	343.36	323.53	368.94	0	-0.298151	0.999975	0	0.648808	0.32246	DOWN	-1.23932	0.0239143	0	0.484013	0.635471	0	0.919715	0.00335935	0	0.482003
TraesCS5A02G104000	F:GO:0003723; F:GO:0003735; C:GO:0005622; P:GO:0006412; C:GO:0015935; F:GO:0019843	F:RNA binding; F:structural constituent of ribosome; C:intracellular; P:translation; C:small ribosomal subunit; F:rRNA binding	277.02	254.57	198.69	221.31	178.72	161.36	230.44	149.48	93.92	99.44	112.45	43.72	122.19	150.98	142.47	161.17	177.89	215.81	136.13	209.14	206.93	193.75	178	191.63	168.11	164.75	171.21	179.73	169.87	173.63	0	-0.0856664	0.999975	0	0.712653	0.275181	0	-0.219309	0.707231	0	-0.937317	0.149209	0	-0.587679	0.0633265	0	-0.233612
TraesCS5B02G091200	P:GO:0006820; C:GO:0016021	P:anion transport; C:integral component of membrane	276.99	270.02	71.31	97.63	83.04	90.5	9.36	2.37	1.09	2.16	0.58	0.61	13.06	20.33	49.37	36.87	139.08	125.56	1.47	20.77	6.51	3.37	38.37	45.95	102.79	120.17	100.55	122.25	121.96	120.68	0	0.91799	0.999975	0	1.16177	0.132705	UP	5.54037	2.12285e-21	0	1.53487	0.103891	0	0.674974	0.0367117	0	-0.112249
TraesCS3B02G087400	F:GO:0003824; F:GO:0004807; P:GO:0006096; P:GO:0008152	F:catalytic activity; F:triose-phosphate isomerase activity; P:glycolytic process; P:metabolic process	276.48	285.8	243.02	261.12	342.27	340.87	132.83	92.24	69.09	121.09	168.51	341.98	149.68	119.73	190.85	174.8	390.29	329.4	86.81	136.59	173.31	151.36	298.23	340.66	351.8	412.66	390.6	389.2	386.03	363.58	0	-0.0349106	0.999975	0	0.298439	0.655446	0	-0.778319	0.162635	0	0.342058	0.756785	0	0.446266	0.167938	0	-0.103433
TraesCS1D02G219000	F:GO:0004550; P:GO:0006165; P:GO:0006183; P:GO:0006228; P:GO:0006241	F:nucleoside diphosphate kinase activity; P:nucleoside diphosphate phosphorylation; P:GTP biosynthetic process; P:UTP biosynthetic process; P:CTP biosynthetic process	275.78	237.03	179.97	204.6	195.53	180.55	215.35	130.16	96.99	118.05	128.63	90.43	122.94	125.87	140.78	157.14	200.67	240.18	105.19	153.4	210.67	239.98	215.72	185.47	193.12	184.12	206.18	196.91	186.73	182.61	0	-0.372052	0.999975	0	0.480457	0.462274	0	0.00553093	0.992369	0	-0.503391	0.593285	0	-0.285455	0.385341	0	-0.227094
TraesCS6B02G056800	F:GO:0004096; P:GO:0006979; F:GO:0020037; P:GO:0055114	F:catalase activity; P:response to oxidative stress; F:heme binding; P:oxidation-reduction process	275.01	201.36	611.97	727.17	173.94	175.4	164.55	146.45	0.83	1.39	31.73	7.13	100.08	61.78	104.79	145.4	189.52	233.16	88.09	147.65	346.09	160.68	214.11	344.46	217.93	191.89	191.92	183.98	164.6	188.38	0	-0.546196	0.971963	UP	7.83177	2.30405e-24	UP	2.36754	0.00148324	0	0.0948876	0.938271	0	-0.117493	0.782955	0	-0.149218
TraesCS7A02G356300	F:GO:0003735; C:GO:0005622; C:GO:0005840; P:GO:0006412	F:structural constituent of ribosome; C:intracellular; C:ribosome; P:translation	274.61	239.52	160.72	169.4	140.7	144.15	284.68	192.62	84.65	86.64	211.44	71.92	192.36	180.06	167.53	185.33	154.05	220.58	179.06	240.32	213.21	241.7	254.03	213.02	166.56	160.08	152.01	150.95	145.19	154.05	0	-0.130636	0.999975	0	0.827796	0.196197	0	-0.0691664	0.915865	0	-1.3159	0.162895	0	-0.938916	0.00210163	0	-0.196782
TraesCS4B02G112000	P:GO:0006950	P:response to stress	274.4	328.26	466.1	573.18	653.52	541	29.67	10.84	16.3	20.16	18.19	20.41	86.33	40.55	153.28	130.12	536.82	537.12	6.02	11.35	310.24	319.91	325.57	390.75	562.07	698.54	640.04	733.06	580.78	733.45	0	-1.31406	0.971963	UP	3.25105	4.86608e-08	UP	3.18313	4.20346e-10	UP	2.01103	0.0478673	UP	1.51533	5.10225e-07	0	0.239344
TraesCS2D02G065600	0	0	273.77	367.17	149.9	143.15	84.67	70.79	2.4	7.72	0	0	0	0.22	11.86	6.55	12.45	6.12	55	57.67	0.86	1.04	119.58	49.26	46.16	34.39	77.8	114.64	123.06	119.53	88.99	93.86	0	0.231065	0.999975	UP	11.4858	1.40808e-21	UP	3.72741	3.23796e-08	UP	2.01525	7.6906e-05	UP	2.68709	1.86073e-19	0	0.615903
TraesCS3B02G601700	F:GO:0046872	F:metal ion binding	272.78	215.85	922.43	740.36	3529.4	2556.64	19.73	7.33	35.57	51.11	387.63	164.1	1708.37	519.38	1342	1043.53	2701.4	2332.86	3.12	54.44	478.32	359.56	2449.27	2033.99	2764.69	3551.83	2716.46	3067.35	2765.56	2775.59	0	1.09553	0.993744	UP	2.85984	9.71179e-06	UP	1.82923	0.00145045	0	0.105641	0.933192	0	0.505236	0.136502	0	0.0518634
TraesCS2D02G503000	F:GO:0000166; P:GO:0006754; C:GO:0016021; F:GO:0016887; F:GO:0046872	F:nucleotide binding; P:ATP biosynthetic process; C:integral component of membrane; F:ATPase activity; F:metal ion binding	272.59	290.66	352.28	329.75	441.34	464.79	184.19	138.39	49.77	103.96	20.24	26.37	126.99	183.36	433.31	361.34	501.4	482.05	238.72	262.44	132.13	77.55	219.58	355.92	446.57	449.35	416.29	416.4	466.96	406.99	0	0.351954	0.999975	0	0.30868	0.650378	UP	1.49462	0.00310767	0	0.131355	0.914385	0	-0.655101	0.047379	0	-0.0813213
TraesCS1D02G411300	0	0	271.67	354.08	240.85	318.93	342.26	402.99	11.87	3.1	0.45	1.4	20.05	14.6	54.21	19.25	68.6	60.99	303.79	303.89	2.35	2.9	156.13	290.78	185.49	171.99	330.59	369.07	406.19	380.19	348.16	300.97	0	-1.59316	0.971963	UP	7.07767	1.40747e-19	UP	2.30709	2.94095e-06	0	2.16168	0.0503661	UP	1.82399	1.17416e-10	0	0.152926
TraesCS4A02G077000	F:GO:0003735; F:GO:0005515; C:GO:0005840; P:GO:0006412	F:structural constituent of ribosome; F:protein binding; C:ribosome; P:translation	271.63	256.53	138.61	164.67	146.98	147.38	222.46	144.28	33.07	34.88	107.33	57.4	140.95	127.47	130.25	158.8	165.93	193.73	114.52	172.02	170.46	170.86	199.71	171.46	169.94	140.18	162.84	164.01	161.52	145.08	0	-0.490999	0.971963	UP	1.35678	0.0280414	0	0.0739631	0.897856	0	-1.10035	0.212104	0	-0.589332	0.0618923	0	-0.218543
TraesCS2B02G342200	P:GO:0006006; F:GO:0016620; F:GO:0050661; F:GO:0051287; P:GO:0055114	P:glucose metabolic process; F:oxidoreductase activity, acting on the aldehyde or oxo group of donors, NAD or NADP as acceptor; F:NADP binding; F:NAD binding; P:oxidation-reduction process	271.5	353.73	201.27	227.79	286.57	266.65	5.76	14.48	0.58	1.94	6.96	5.71	30.02	18.36	57.07	44.98	210.34	220.93	7.01	6.61	103.67	50.36	132.07	155.18	287.54	307.67	341.36	310.02	273.42	274.09	0	-0.90976	0.971963	UP	4.71152	2.5897e-13	UP	2.9451	1.23272e-08	UP	2.16661	0.0236656	UP	2.02882	4.04887e-12	0	0.34814
TraesCS4A02G485400	F:GO:0004553; P:GO:0005975	F:hydrolase activity, hydrolyzing O-glycosyl compounds; P:carbohydrate metabolic process	271.04	309.84	30.5	33.7	15.39	44.44	1.81	0.44	0	0.08	0	0	0.69	0.7	3.1	3.96	26.36	22.49	0.32	1.53	11.94	0.51	6.26	2.29	15.24	8.87	22.54	8.92	27.01	11.19	0	-0.545708	0.999975	0	4.4618	0.0780927	UP	4.20334	1.74511e-05	UP	2.96071	3.20822e-06	UP	1.36114	0.00817061	0	-0.591588
TraesCS3D02G151300	F:GO:0003677; F:GO:0043565	F:DNA binding; F:sequence-specific DNA binding	270.88	264.17	240.63	304.65	345.13	334.65	174.4	92.51	129.55	64.81	77.97	90.01	94.4	72.75	133.98	74.32	289.75	262.26	85.13	60.46	176.79	124.89	231.02	282.91	262.03	243.82	233.41	301.74	302.32	231.19	0	-0.146094	0.999975	0	-0.048104	0.946333	0	0.243102	0.641182	0	0.243683	0.767709	0	0.408713	0.171812	0	0.0994512
TraesCS5D02G019800	C:GO:0000015; F:GO:0000287; F:GO:0004634; P:GO:0006096	C:phosphopyruvate hydratase complex; F:magnesium ion binding; F:phosphopyruvate hydratase activity; P:glycolytic process	270.74	263.93	204.57	218.22	292.87	297.33	151.82	98.02	76.67	118.54	121.98	144.41	258.74	304.55	537.95	422.84	416.28	425.46	89.81	238.17	170.5	161.42	466.59	556.2	405.93	386.69	353.63	365.61	348.5	357.44	0	0.194099	0.999975	0	0.43674	0.532419	0	0.225236	0.675453	0	-0.841864	0.445753	DOWN	-1.14657	0.000205251	0	-0.342211
TraesCS4A02G257800	F:GO:0003924; F:GO:0005200; F:GO:0005525; C:GO:0005874; P:GO:0007017	F:GTPase activity; F:structural constituent of cytoskeleton; F:GTP binding; C:microtubule; P:microtubule-based process	270.07	297.25	175.5	211.65	250.08	273	14.05	2.82	0.66	1.65	1.57	3.83	30.28	25.04	118.29	83.56	482.06	347.4	2.46	15.1	43.23	28.07	94.74	113.13	299.49	227.05	354.41	220.13	303.04	202.86	0	0.142946	0.999975	UP	4.1176	1.47076e-11	UP	4.34516	4.66416e-14	UP	2.11951	0.0349797	0	0.845255	0.0360975	0	-0.898956
TraesCS7D02G227300	0	0	269.96	333.85	331.99	402.44	465.89	445.65	16.54	5.97	0.88	0.88	18.05	14.2	52.42	32.75	90.9	69.64	351.22	366.17	2.44	5.89	211.39	130.28	185.03	206.21	387.18	486.63	497.67	500.08	411.15	378.63	0	-0.820095	0.971963	UP	5.92307	2.32731e-19	UP	2.05794	1.4191e-05	UP	2.2734	0.0174752	UP	1.84658	6.41373e-10	0	0.161153
TraesCS3B02G490600	F:GO:0005515	F:protein binding	269.68	266.95	272.92	377.73	139.73	126.93	197.71	190.97	79.47	76.2	140.86	102.17	202.36	71.8	101.14	173.7	121.48	197.63	117.79	184.26	348.38	464.75	215.67	170.84	161.96	132.18	142	128.87	119.07	128.11	0	-0.326018	0.999975	UP	1.87747	0.00199997	0	0.0141218	0.981428	0	-0.920034	0.397052	0	-0.672923	0.0924863	0	-0.10439
TraesCS7D02G313800	F:GO:0003735; C:GO:0005622; C:GO:0005840; P:GO:0006414	F:structural constituent of ribosome; C:intracellular; C:ribosome; P:translational elongation	268.76	231.3	130.07	133.31	149.12	144.25	171.02	116.43	65.04	57.7	144.31	79.05	147.44	120.9	146.17	172.96	161.39	217.64	102	169.78	158.3	199.98	224.35	193.49	168.05	169.51	154.46	156.97	158.87	158.43	0	-0.146074	0.999975	0	1.01703	0.109847	0	0.136834	0.809426	0	-0.844339	0.340748	0	-0.775351	0.00921489	0	-0.188117
TraesCS2B02G234500	F:GO:0009496; P:GO:0015979; C:GO:0016020; F:GO:0016491; C:GO:0042651; F:GO:0045158; F:GO:0051537; P:GO:0055114	F:plastoquinol--plastocyanin reductase activity; P:photosynthesis; C:membrane; F:oxidoreductase activity; C:thylakoid membrane; F:electron transporter, transferring electrons within cytochrome b6/f complex of photosystem II activity; F:2 iron, 2 sulfur cluster binding; P:oxidation-reduction process	268.38	357.53	305.5	341.94	308.82	335.46	32.59	43.14	12.31	16.68	30.23	28.15	46.73	19.14	54.21	49.18	223.79	210.31	14.5	18.95	224.53	220.78	147.22	138.15	255.5	281.73	300.08	316.43	270.37	270.54	0	-1.2392	0.971963	UP	3.46819	1.20664e-08	UP	1.45184	0.00241034	0	1.92474	0.0505738	UP	1.82936	2.17618e-11	0	0.29256
TraesCS3D02G529500	F:GO:0020037	F:heme binding	267.84	305.12	322.44	372.44	202.03	222.26	372.89	210.44	64.27	69.77	179.11	152.27	258.88	155.74	282.96	354.93	258.15	302.08	192.16	344.36	287.13	246.75	319.91	273.92	252.61	196.98	235.5	198.65	215.49	200.34	0	-0.196856	0.999975	UP	1.38376	0.0245757	0	-0.387537	0.491633	0	-1.04751	0.30741	DOWN	-1.19653	0.000410634	0	-0.39876
TraesCS2D02G115200	C:GO:0009522; P:GO:0015979	C:photosystem I; P:photosynthesis	267.61	262.9	404.46	491.12	351.14	363.66	16.32	5.24	5.17	9.7	12.54	24.22	48.65	24.49	75.86	42.48	250.44	269.96	4.44	3.66	316.2	243.36	154.63	194.01	347.83	364.24	395.24	431.02	367.92	383.22	0	-1.64288	0.971963	UP	4.83013	3.19915e-14	UP	2.26851	1.97979e-06	UP	2.23527	0.00989318	UP	2.13585	3.38524e-12	0	0.506593
TraesCS2D02G200700	0	0	267.48	342.7	349.74	415.87	439.81	416.57	9.7	4.05	1.11	1.09	11.52	3.51	55.66	30.09	100.55	54.99	400.74	343.01	3.03	3.33	222.61	208.16	180.93	195.64	407.04	437.83	465.43	431.38	396.64	352.97	0	-1.27843	0.971963	UP	6.71642	1.31296e-20	UP	3.56657	4.1816e-11	0	2.03488	0.053542	UP	1.77302	2.80447e-07	0	-0.0775938
TraesCS7B02G192500	0	0	267.31	314.44	358.68	400.05	496.94	446.97	18.59	13.75	4.61	7.62	19.22	21.42	62.3	35.56	104.17	86.47	364.97	408.47	2.93	11.56	178.61	126.41	197.88	219.99	404.76	491.82	507.28	513.28	424.82	444.69	0	-1.45967	0.971963	UP	4.54339	2.45968e-13	UP	2.2473	2.89703e-06	UP	2.0051	0.0494123	UP	1.70773	8.37504e-09	0	0.166842
TraesCS5A02G014400	C:GO:0000015; F:GO:0000287; F:GO:0004634; P:GO:0006096	C:phosphopyruvate hydratase complex; F:magnesium ion binding; F:phosphopyruvate hydratase activity; P:glycolytic process	265.9	256.18	144.41	157.31	242.09	225.73	62.71	38.7	49.13	75.11	35.82	32.93	88.19	112.32	243.34	179.88	345.22	301.22	48.76	104.41	81.91	67.11	197.63	277.95	293.5	322.41	277.96	289.37	279.2	284.5	0	0.516235	0.988807	0	-0.282867	0.668249	UP	1.09528	0.0313289	0	0.241183	0.822603	0	-0.335916	0.320337	0	-0.390299
TraesCS2D02G178300	F:GO:0003735; C:GO:0005622; C:GO:0005840; P:GO:0006412; C:GO:0015934	F:structural constituent of ribosome; C:intracellular; C:ribosome; P:translation; C:large ribosomal subunit	264.19	252.63	132.77	169.26	111.64	140.15	268.24	199.24	69.95	92.29	146.25	129.28	200.11	163.9	139.05	157.56	126.58	183.89	190.83	220.26	186.73	190.12	225.07	157.74	123.62	114.88	117.78	116.53	114.28	107.08	0	-0.124582	0.999975	0	0.531054	0.4141	0	-0.345813	0.532226	0	-1.74303	0.0551044	DOWN	-1.02391	0.000782988	0	-0.224742
TraesCS2A02G263300	0	0	263.43	259.43	309.16	334.88	508.33	466.2	159.35	92.3	191.26	157.55	231	409.29	224.07	164.55	307.51	296.16	502.09	590.54	83.16	141.3	335.72	305.87	458.4	492.27	534.12	579.69	554.86	564.19	591.12	581.29	0	-0.166085	0.999975	0	0.188742	0.780552	0	-0.359774	0.527615	0	0.318916	0.76733	0	0.196504	0.552388	0	0.0837603
TraesCS2D02G322900	P:GO:0006006; F:GO:0016620; F:GO:0050661; F:GO:0051287; P:GO:0055114	P:glucose metabolic process; F:oxidoreductase activity, acting on the aldehyde or oxo group of donors, NAD or NADP as acceptor; F:NADP binding; F:NAD binding; P:oxidation-reduction process	263.42	345.88	183.81	221.76	249.19	244.84	9.09	11.62	1.28	2.52	1.91	3.71	27.86	14.08	45	39.2	185.54	189.33	7.95	6.76	92.59	58.62	104.65	133.57	251.92	261.27	306.16	277.74	237.47	241.82	0	-0.427584	0.999975	UP	3.91615	2.45415e-05	UP	1.72354	0.00512997	UP	1.69384	7.34904e-05	UP	1.9955	2.67557e-11	0	0.568629
TraesCS5D02G031300	F:GO:0003871; F:GO:0008270; P:GO:0008652; P:GO:0009086	F:5-methyltetrahydropteroyltriglutamate-homocysteine S-methyltransferase activity; F:zinc ion binding; P:cellular amino acid biosynthetic process; P:methionine biosynthetic process	263.34	335.7	239.96	275.27	318.71	418.68	196.19	108.14	21.64	32.62	63.86	31.86	184.66	140.76	424.92	390.5	657.36	610.23	117.36	281.53	191.04	260.37	329.25	349.89	539.76	367.44	532.09	349.17	449.45	308.8	0	0.36839	0.999975	UP	2.57652	3.1364e-05	UP	2.05776	8.64739e-05	0	0.239882	0.844284	0	-0.59455	0.137422	0	-0.755878
BGI_novel_G000882	#N/A	#N/A	263.14	241.98	138.76	154.18	156.55	140.58	190.53	115.42	51.89	59.85	126.14	75.46	135.37	138.8	143.99	175.66	155.08	198.27	102.61	160.55	180.94	213.35	203.66	178.48	156.35	150.26	147.97	139.64	146.84	148.06	#N/A	#N/A	#N/A	#N/A	#N/A	#N/A	#N/A	#N/A	#N/A	#N/A	#N/A	#N/A	#N/A	#N/A	#N/A	#N/A	#N/A
TraesCS7D02G436100	0	0	263.08	260.64	247.16	291	417.18	327.43	144.52	97	87.2	84.15	125.64	120.04	202.04	130.74	249.7	257.75	384.54	414.81	99.89	130.49	176.85	160.39	336.75	320.82	381.48	444.94	363.35	406.44	378.88	397.21	0	-0.227648	0.999975	0	0.426249	0.525598	0	-0.0694721	0.902792	0	-0.0369074	0.975157	0	-0.0256175	0.943002	0	-0.0666053
TraesCS5A02G495100	P:GO:0006006; F:GO:0016620; F:GO:0050661; F:GO:0051287; P:GO:0055114	P:glucose metabolic process; F:oxidoreductase activity, acting on the aldehyde or oxo group of donors, NAD or NADP as acceptor; F:NADP binding; F:NAD binding; P:oxidation-reduction process	262.92	334.2	207.09	241.28	261.06	271.78	10.57	17.52	2.48	4.93	10.9	10.62	20.95	14.51	45.99	39.07	157.22	186.49	7.58	8.96	105.65	54.17	99.79	128.79	217.07	263.38	277.32	286.73	234.41	257.28	0	-0.936295	0.971963	UP	3.88633	5.91136e-10	UP	2.22126	3.85497e-06	UP	2.52167	0.0071707	UP	2.03248	5.09187e-13	0	0.6591
TraesCS7B02G266300	F:GO:0003746; F:GO:0005515; P:GO:0006414	F:translation elongation factor activity; F:protein binding; P:translational elongation	262.49	235.36	184.86	195.09	172.96	166.66	95.58	60.37	30.64	36.1	36.97	33.46	64.49	72.09	114.53	107.4	178.13	177.9	66.76	92.91	133.76	88.44	131.06	162.15	156.61	168.91	161.37	174.92	178.93	181.07	0	-0.00314239	0.999975	0	1.14696	0.0731862	UP	1.30212	0.00747621	0	0.024982	0.98115	0	-0.114698	0.739253	0	-0.068383
TraesCS2A02G170800	F:GO:0003735; C:GO:0005622; C:GO:0005840; P:GO:0006412; C:GO:0015934	F:structural constituent of ribosome; C:intracellular; C:ribosome; P:translation; C:large ribosomal subunit	262.48	244.43	118.63	140.02	114.91	115.83	225.89	181.49	92.65	118.38	199.75	157.2	178.98	158.73	109.67	162.06	117.6	177.28	196.45	204.89	178.01	186.76	236	175.75	137.47	102.93	121.93	96.74	101.93	103.62	0	0.0158935	0.999975	0	0.111223	0.874871	0	-0.494723	0.376504	0	-1.61188	0.0904253	DOWN	-1.12028	0.000696299	0	-0.24007
TraesCS4A02G245100	0	0	262.4	245.58	657.64	724.54	511.99	575.8	57.76	88.36	2.88	0.46	19.48	16.89	45.82	25.42	76.43	70.9	279.95	327.78	72.52	47.15	265.77	123.65	156.38	196.97	326.88	348.08	379.17	400.79	393.38	414.28	0	-0.465961	0.999975	UP	5.12976	1.94604e-14	UP	2.19339	3.3207e-05	UP	2.11665	0.0279665	UP	1.75834	1.2407e-09	0	0.420514
TraesCS5D02G097600	P:GO:0006820; C:GO:0016021	P:anion transport; C:integral component of membrane	262.12	248.98	47.98	71.4	84.39	87.77	4.05	1.55	0.52	1.3	0.39	0.63	8.7	13.93	27.83	19.27	127.81	98.84	0.47	8.78	5.01	2.5	26.33	33.94	87.64	112.81	96.52	126.47	117.58	122.33	0	0.70323	0.999975	0	1.74021	0.0582777	UP	5.33734	1.11291e-18	UP	2.05198	0.0238438	UP	1.53386	1.26771e-06	0	0.0206078
TraesCS5A02G262500	0	0	261.95	312.44	376.92	413.72	648.27	515.12	24.45	15.8	6.16	5.67	6.67	13.6	41.36	25.64	80.02	69.11	368.72	349.49	15.06	22.39	127.3	57.82	163.36	228.25	438.34	590.82	514.22	647.28	492.27	620.51	0	-0.146087	0.999975	UP	2.97762	0.000318918	UP	3.13022	2.06702e-08	UP	3.10976	5.8997e-08	UP	2.24944	9.76067e-18	0	0.480857
TraesCS7D02G360200	F:GO:0003746; F:GO:0005515; P:GO:0006414	F:translation elongation factor activity; F:protein binding; P:translational elongation	261.88	228.12	169.71	180.62	165.99	174.5	149.47	113.72	47.14	46.47	49	38.01	93.02	128.09	142.03	148.38	188.63	189.56	94.63	131.49	181.58	116.07	156.45	174.87	168.39	180.46	179.48	180.24	177.99	192.67	0	-0.246688	0.999975	0	1.1288	0.0756822	0	0.750105	0.151015	0	-0.635444	0.542269	0	-0.428413	0.188692	0	-0.0853835
TraesCS2D02G316700	C:GO:0000786; F:GO:0003677; F:GO:0046982	C:nucleosome; F:DNA binding; F:protein heterodimerization activity	261.82	255.71	199.35	212.25	179.01	158.45	113.55	76.2	45.66	69.46	90.34	104.64	67.73	53.13	75.23	81.3	148.92	144.28	62.57	82.57	155.89	134.86	145.32	116.24	146.94	169.21	154.9	158.97	170.67	153.7	0	-0.235584	0.999975	0	0.738529	0.273195	0	-0.0209948	0.97093	0	0.390415	0.590895	0	0.316829	0.271272	0	-0.0665355
TraesCS1B02G273000	F:GO:0003676; F:GO:0003677; P:GO:0006355; F:GO:0008270	F:nucleic acid binding; F:DNA binding; P:regulation of transcription, DNA-templated; F:zinc ion binding	261.12	244.51	124.83	140.61	183.62	164.86	141.03	115.12	34.2	36.65	109.48	88.25	125.84	127.41	142.79	161.87	153.02	224.68	100.16	129.64	155.36	136.2	207.92	180.3	173.26	157.25	169.37	153.33	157.23	147.2	0	-0.0198826	0.999975	UP	1.76423	0.00195432	0	0.378798	0.475767	0	-0.791273	0.282481	0	-0.740283	0.0102925	0	-0.23596
TraesCS5B02G080200	F:GO:0005515	F:protein binding	260.72	270.06	366.15	407.8	255.1	250.61	689.73	750.17	555.93	515.41	1360.56	1631.51	795.56	684.56	424.34	490.24	257.59	268.56	694.87	704.06	636.93	905.4	618.66	481.74	282.9	241.49	228.58	214.68	220.61	232.29	0	-0.0898094	0.999975	0	0.0352938	0.962378	DOWN	-2.17798	2.86507e-05	DOWN	-2.51879	0.013947	DOWN	-1.77174	3.51817e-10	0	-0.151011
TraesCS1A02G392000	C:GO:0009522; C:GO:0009538; P:GO:0015979	C:photosystem I; C:photosystem I reaction center; P:photosynthesis	260.49	307.51	331.5	396.93	331.42	300.31	15.77	12.6	0	3.98	12.07	23.46	48.79	20.83	72.99	62.45	259.47	283.58	2.73	5.56	214.44	151.9	163.96	162.54	280.26	324.31	352.54	345.94	279.55	291.74	0	-1.37026	0.971963	UP	5.95487	3.15716e-15	UP	2.53853	7.01802e-08	0	1.83608	0.0560667	UP	1.69165	9.43716e-10	0	0.114379
TraesCS5D02G496400	C:GO:0009522; C:GO:0009538; P:GO:0015979	C:photosystem I; C:photosystem I reaction center; P:photosynthesis	259.16	280.4	319.72	360.71	284.95	271.95	18.47	18.33	3.12	13.21	22.96	24.66	38.32	25.72	60.19	53.22	196.1	213.87	5.67	12.73	179.39	145.68	138.44	140.77	239.54	289.36	277.29	295.29	248.49	231.5	0	-0.823809	0.971963	UP	3.61925	1.65329e-08	UP	1.94243	2.96736e-05	UP	1.88292	0.0381855	UP	1.60146	4.57311e-09	0	0.261356
TraesCS7B02G217900	F:GO:0003735; C:GO:0005622; C:GO:0005840; P:GO:0006414	F:structural constituent of ribosome; C:intracellular; C:ribosome; P:translational elongation	258.81	242.24	131.71	153.62	141.74	131.27	212.38	161.09	70.49	77.74	217.96	99.8	181.17	156.17	146.14	182.24	158.54	199.43	110.75	206.24	186.65	254.71	254.92	213.61	160.03	155.6	154.57	144.49	146.89	146.46	0	-0.256747	0.999975	0	1.11077	0.0808574	0	-0.148571	0.799887	0	-1.24074	0.164532	0	-0.815586	0.00833308	0	-0.21698
TraesCSU02G099700	0	0	258.69	268.63	304.3	309.85	261.29	233.88	24.66	17.58	1.68	5.08	31.32	32.54	48.79	31.3	69.75	71.26	190.8	223.89	8.5	20.64	156.58	98.29	123.77	122.96	191.73	227.13	218.35	238.83	219.28	229.13	0	-0.603568	0.971963	UP	4.7351	7.65067e-13	UP	1.13219	0.0193069	0	1.17869	0.194386	UP	1.01007	0.000511762	0	0.0635144
BGI_novel_G001132	#N/A	#N/A	258.01	260.87	245.49	265.2	255.53	219.71	225.51	177.15	430.71	422.82	219.14	204.35	141.96	115.37	150.07	160.79	204.43	236.38	175.06	184.71	246.98	331.46	206.58	211.03	224.51	233.3	218.28	231.86	237.29	227.35	#N/A	#N/A	#N/A	#N/A	#N/A	#N/A	#N/A	#N/A	#N/A	#N/A	#N/A	#N/A	#N/A	#N/A	#N/A	#N/A	#N/A
TraesCS2B02G096200	F:GO:0004601; P:GO:0006979; F:GO:0020037; P:GO:0055114	F:peroxidase activity; P:response to oxidative stress; F:heme binding; P:oxidation-reduction process	257.87	290.13	285.54	335.62	311.54	315.45	134.06	97.32	52.25	68.82	48.37	121.05	117.38	96.65	180.83	207.44	301.83	328.33	107.56	160.53	157.27	85.32	240.62	276.87	297.62	306.7	288.66	296.86	263.41	261.71	0	0.179795	0.999975	0	0.602752	0.357733	0	0.385443	0.518849	0	0.277818	0.800963	0	-0.0937091	0.804972	0	-0.153414
TraesCS2D02G112000	C:GO:0009523; P:GO:0015979; C:GO:0016020	C:photosystem II; P:photosynthesis; C:membrane	256.65	271.89	382.65	531.54	243.29	258.02	21.84	28.25	63.25	54.79	26.28	33.2	53.96	27.58	72.68	56.67	212.13	257.14	17.44	18.74	260.53	227.75	146.4	194.35	255.82	252.65	290.65	275.92	235.48	266.89	0	-0.180281	0.999975	UP	1.75024	0.00335572	0	0.987372	0.0497103	0	1.32901	0.167549	UP	1.42479	3.28154e-07	0	0.260653
TraesCS3D02G325100	F:GO:0004869	F:cysteine-type endopeptidase inhibitor activity	256.6	274.1	578.13	633.02	835.63	658.24	126.09	83.7	168.11	188.39	130.87	147.15	185.18	111.44	256.6	244.79	568.84	508.89	51.91	71.21	411.34	417.43	448.97	435.71	590.97	711.45	687.19	764.98	713.05	728.61	0	-0.754858	0.971963	0	0.79944	0.223504	0	0.931077	0.0630046	0	0.841329	0.391896	0	0.668329	0.0268187	0	0.167066
TraesCS4D02G107400	F:GO:0003824; F:GO:0004332; P:GO:0006096	F:catalytic activity; F:fructose-bisphosphate aldolase activity; P:glycolytic process	256.51	283.4	231.06	253.41	350.85	308.06	9.96	11.31	4	9.15	2.44	4.17	30.05	20.14	67.37	50.65	302.44	249.75	7.19	7.78	105.55	49.39	125.76	163.89	300.17	376.48	410.52	414.34	355.09	404.11	0	-0.650799	0.971963	UP	3.29233	3.71647e-07	UP	4.03113	1.56525e-14	UP	2.50489	0.012947	UP	2.13316	1.41518e-12	0	0.392036
TraesCS7A02G325400	F:GO:0009055; P:GO:0022900; F:GO:0051536; F:GO:0051537	F:electron transfer activity; P:electron transport chain; F:iron-sulfur cluster binding; F:2 iron, 2 sulfur cluster binding	256.28	277.07	307.07	367.52	253.53	233	9.62	17.89	8.58	11.25	14.33	11.35	45.56	19.44	53.35	39.56	179.06	172.74	12.27	10.35	231.63	166.62	138.34	137.3	240.74	255.52	284.33	281.63	241.54	239.43	0	-0.59767	0.975645	UP	4.12459	3.89882e-12	UP	2.26737	3.35168e-06	0	1.76199	0.0561271	UP	1.94143	2.84589e-12	0	0.389526
TraesCS7A02G362900	F:GO:0003746; F:GO:0005515; P:GO:0006414	F:translation elongation factor activity; F:protein binding; P:translational elongation	256.17	237.75	161.49	183.55	159.33	156.17	119.32	78.82	39.44	45.02	36.36	37.29	71.81	97.29	130.93	125.89	175.17	178.29	78.62	115.26	160.55	85.1	141	165.39	157.59	170.7	166.31	172.89	172.87	171.47	0	-0.142334	0.999975	0	1.01276	0.121045	0	0.957823	0.0558343	0	-0.336784	0.746262	0	-0.295356	0.364829	0	-0.110696
TraesCS3A02G107800	F:GO:0003723; F:GO:0003735; C:GO:0005840; P:GO:0006412; C:GO:0015935	F:RNA binding; F:structural constituent of ribosome; C:ribosome; P:translation; C:small ribosomal subunit	255.85	254.49	136.16	157.34	163.02	163.09	203.64	166.97	61.31	75.59	135.86	99.97	180.03	156.98	150.2	196.95	176.86	205.9	165.92	193.02	167.03	165.94	233.12	204.7	178.96	165.95	168.52	174.8	167.27	164.12	0	-0.107834	0.999975	0	0.919858	0.15857	0	-0.431452	0.463872	0	-1.17738	0.24174	0	-0.767994	0.0216494	0	-0.157081
TraesCS1D02G268500	0	0	254.99	1024.61	407.67	513.75	502.11	607.29	117.76	19.6	8.72	41.48	86.63	53.11	117.72	75.03	250.71	225.2	793.81	885.22	6.67	75.12	275.2	319.24	314.05	262.13	661.19	472.8	703.7	470.27	622.51	426.14	0	-0.649202	0.999975	UP	3.95716	2.67235e-06	UP	1.72452	0.000867952	0	1.47256	0.173139	0	0.632801	0.106148	0	-0.768515
TraesCS6A02G213700	P:GO:0006006; F:GO:0016620; F:GO:0050661; F:GO:0051287; P:GO:0055114	P:glucose metabolic process; F:oxidoreductase activity, acting on the aldehyde or oxo group of donors, NAD or NADP as acceptor; F:NADP binding; F:NAD binding; P:oxidation-reduction process	254.44	247.72	130.85	165.22	139.33	139.39	195.78	100.95	34.6	63.58	64.31	108.42	170.29	186.65	320.63	310.16	235.28	274.35	135.49	254.17	113.21	63.13	267.46	303.42	206.9	168.17	173.36	163.68	179.15	156.62	0	0.375238	0.999975	0	0.403564	0.548278	0	0.351011	0.537362	0	-1.10596	0.290095	DOWN	-1.62529	3.35822e-08	0	-0.542394
TraesCS1D02G400100	C:GO:0009522; C:GO:0009538; P:GO:0015979	C:photosystem I; C:photosystem I reaction center; P:photosynthesis	254.18	305.73	325.23	404.8	340.65	340.06	20.46	28.25	5.65	7.64	31.31	19.7	55.84	25.09	86.87	62.11	289.77	314.13	6.95	12.78	204.04	188.41	164.4	200.69	323.8	341	369.94	359.76	316.09	303.13	0	-1.2259	0.971963	UP	5.08109	2.52481e-16	UP	2.05108	4.49022e-05	0	1.95905	0.0543356	UP	1.47204	1.27685e-07	0	0.130281
TraesCS7B02G213300	P:GO:0006006; F:GO:0016620; F:GO:0050661; F:GO:0051287; P:GO:0055114	P:glucose metabolic process; F:oxidoreductase activity, acting on the aldehyde or oxo group of donors, NAD or NADP as acceptor; F:NADP binding; F:NAD binding; P:oxidation-reduction process	254.08	258.79	160.62	130.68	221.21	205.75	51.51	25.65	6.71	17.35	43.32	47.35	83.68	89.22	161.78	132.86	323.25	243.85	25.33	67.21	87.43	39.78	198.27	246.47	272.26	289.26	252.61	251.49	283.86	272.36	0	0.0401934	0.999975	UP	2.02407	0.0010482	0	0.581937	0.272071	0	0.29448	0.781829	0	0.0809818	0.816695	0	-0.207932
BGI_novel_G015180	#N/A	#N/A	253.55	217	31.71	44.77	14.23	12.21	77.87	70.22	29.05	15.72	87.42	70.17	30.21	21.09	8.72	14.12	9.9	10.25	48.01	34.09	50.34	70.36	24.07	15.61	11.92	11.96	11.39	10.5	9.63	9.04	#N/A	#N/A	#N/A	#N/A	#N/A	#N/A	#N/A	#N/A	#N/A	#N/A	#N/A	#N/A	#N/A	#N/A	#N/A	#N/A	#N/A
TraesCS6B02G005000	0	0	253.27	181.53	194.66	172.93	1196.92	813.6	1.08	0.15	4.47	2.93	9.45	9.89	358.39	171.08	741.1	340.92	2561.07	1387.43	0.49	2.17	73.08	47.61	571.59	917.42	1118.54	1545.83	1310.25	1721.92	1483.94	1925.26	0	1.20026	0.996873	UP	3.67646	9.02465e-09	UP	5.39883	5.96583e-21	0	1.06259	0.355152	0	0.808573	0.0912992	0	-0.511754
TraesCS3D02G198600	F:GO:0004478; F:GO:0005524; P:GO:0006556	F:methionine adenosyltransferase activity; F:ATP binding; P:S-adenosylmethionine biosynthetic process	252.78	294.69	306.75	365.82	377.83	441.48	242.32	132.98	98.99	150.85	105.84	77.36	233.66	190.87	482.33	467.26	565.3	566.5	186.75	300	215.28	179.17	380.23	398.88	458	346.91	466.56	328.25	421.18	296.09	0	0.122212	0.999975	0	0.209283	0.757213	0	0.459211	0.415817	0	-0.565459	0.608394	0	-0.936602	0.00908147	0	-0.642092
TraesCS5D02G121600	F:GO:0003723; F:GO:0003735; C:GO:0005622; P:GO:0006412; C:GO:0015935; F:GO:0019843	F:RNA binding; F:structural constituent of ribosome; C:intracellular; P:translation; C:small ribosomal subunit; F:rRNA binding	252.58	218.9	151.27	170.73	140.39	135.97	200.96	136.41	48.04	53.24	57.27	43.96	107.09	131.73	133.77	153.19	145.48	180.44	128.97	160.8	174.66	144.77	172.54	170.72	154.21	146.37	146.34	150.21	147.47	144.92	0	-0.213012	0.999975	0	1.15461	0.0634183	0	0.791898	0.129072	0	-0.789407	0.390345	0	-0.68382	0.0235258	0	-0.223037
TraesCS5B02G496000	C:GO:0009522; C:GO:0009538; P:GO:0015979	C:photosystem I; C:photosystem I reaction center; P:photosynthesis	252.32	321.99	360.46	390.14	323.05	323.6	11.94	17.5	23.55	32.54	27.43	21.58	46.32	30.46	70.5	65.04	241.86	247.44	10.23	9.84	228.16	192.49	134.74	162.4	276.5	327.6	329.58	348	290.91	305.09	0	-0.701135	0.971963	UP	2.66817	4.60607e-06	UP	2.2031	2.85968e-06	UP	1.81426	0.0487057	UP	1.53369	1.79441e-08	0	0.258542
TraesCS5A02G229300	0	0	251.67	288.32	428.74	491.68	428.93	364.75	14.4	11.11	1.17	1.83	25.39	13.78	55.3	29.51	81.33	52.4	299.88	284.87	4.75	10.08	238.09	219.82	176.79	194.7	342.14	408.24	416.66	451.95	368.42	393.86	0	-1.03543	0.971963	UP	6.52037	1.95435e-21	UP	2.43214	2.15013e-06	0	1.90973	0.0626769	UP	1.94405	3.02229e-10	0	0.289924
TraesCS7D02G066500	F:GO:0003824; F:GO:0004802; P:GO:0008152	F:catalytic activity; F:transketolase activity; P:metabolic process	251.08	268.7	205.09	226.8	295.96	277.26	124.68	76.28	16.04	41.68	32.92	41.87	124.03	114.4	302.94	267.72	317.06	292.5	127.52	192.58	97.34	50.02	185.71	252.19	311.96	300.96	335.77	301.05	300.85	291.35	0	0.375795	0.999975	0	1.04162	0.106944	0	0.467173	0.400656	0	-0.202844	0.864855	0	-0.595599	0.0757673	0	-0.0549462
TraesCS2D02G304900	0	0	249.64	239.41	65.32	93.36	20.74	25.16	72.02	14.79	1.46	2.03	3.12	0.52	13.87	7.42	25.18	31.84	30.35	30.29	32.55	78.95	27.31	9.64	20.47	17.94	22.22	22.77	25.52	21.28	21.75	20.39	0	0.238917	0.999975	UP	2.89697	2.45756e-06	UP	1.98885	0.000142395	0	-0.206931	0.787316	0	-0.995773	0.00152685	0	-0.466246
TraesCS3B02G363500	F:GO:0003924; F:GO:0005200; F:GO:0005525; C:GO:0005874; P:GO:0007017	F:GTPase activity; F:structural constituent of cytoskeleton; F:GTP binding; C:microtubule; P:microtubule-based process	249.13	250.04	168.18	160.56	169.63	228.15	18.06	1.8	1.44	1.43	1.82	1.78	21.2	17.29	63.73	53.93	264.12	215.94	3.74	15.89	38.96	20.03	65.85	69.64	178.42	137.05	230.75	143.48	199.3	148.58	0	0.139391	0.999975	UP	3.72636	7.91196e-09	UP	4.56163	1.27149e-17	UP	1.93003	0.0307089	0	0.973536	0.00806099	0	-0.52995
BGI_novel_G010512	#N/A	#N/A	249.05	216.33	130.77	141.88	130.89	140.92	160.7	114.79	37.41	37.77	73.73	50.01	116.1	115.4	138.37	159.76	160.13	191.36	116.54	166.8	129.54	96.95	164.76	163.98	157.4	140.81	144.72	146.49	143.36	140.22	#N/A	#N/A	#N/A	#N/A	#N/A	#N/A	#N/A	#N/A	#N/A	#N/A	#N/A	#N/A	#N/A	#N/A	#N/A	#N/A	#N/A
TraesCS5D02G432900	F:GO:0003824; F:GO:0010181; F:GO:0016491; P:GO:0055114	F:catalytic activity; F:FMN binding; F:oxidoreductase activity; P:oxidation-reduction process	248.11	287	397.84	445.92	314.56	305.94	25.24	34.96	22.54	32.68	29.55	13.66	38.88	19.35	56.62	50.1	185.82	184.28	16.31	19.2	232.46	186.74	143.9	186.08	260.39	306	296.31	313.67	254.43	275.92	0	-0.483114	0.999975	UP	2.29947	0.00013276	UP	2.11166	6.89024e-05	UP	2.19332	0.0256496	UP	1.89922	3.10218e-11	0	0.518049
BGI_novel_G012225	#N/A	#N/A	247.28	254.99	199.22	230.63	257.77	288.29	189.5	133	108.42	152.41	204.07	407.96	200.27	147.81	206.37	192.25	295.75	251.2	162.64	159.67	221.96	180.83	269.23	278.21	264.61	271.7	257.26	252.84	276.71	232.64	#N/A	#N/A	#N/A	#N/A	#N/A	#N/A	#N/A	#N/A	#N/A	#N/A	#N/A	#N/A	#N/A	#N/A	#N/A	#N/A	#N/A
TraesCS5B02G426500	F:GO:0003824; F:GO:0010181; F:GO:0016491; P:GO:0055114	F:catalytic activity; F:FMN binding; F:oxidoreductase activity; P:oxidation-reduction process	247.02	292.8	380.32	424.23	327.55	314.63	14.98	35.2	11.89	23.54	46.94	18.73	43.29	20.92	55.22	48.3	171.79	174.33	13.86	17.97	191.36	130.62	137.09	192.51	273.94	319.97	312.66	317.13	252.36	284	0	-0.834581	0.971963	UP	2.62628	3.12123e-05	UP	1.39252	0.0120618	0	1.86838	0.0795816	UP	1.94769	1.07527e-11	0	0.678746
TraesCS2B02G196100	F:GO:0003746; C:GO:0005853; P:GO:0006414	F:translation elongation factor activity; C:eukaryotic translation elongation factor 1 complex; P:translational elongation	246.76	214.76	166.16	172.22	145.01	141.68	119.62	81.8	40.57	38.98	93.59	61.78	85.45	90.49	118.28	125.49	161.14	149.86	71.61	113.7	128.17	146.54	158.2	160.21	139.68	150.1	148.22	148.89	148.87	155.51	0	-0.116869	0.999975	UP	1.24065	0.044358	0	0.231852	0.662059	0	-0.542981	0.571716	0	-0.409418	0.191757	0	-0.118006
TraesCS3A02G081300	0	0	246.68	190.1	525.46	636.87	121.22	128.96	12.38	25.66	2.89	8.16	18.56	0.33	5.88	3.45	11.08	7.09	38.24	55.51	10.93	3.02	388.96	311.95	44.06	44.56	80.1	109.93	124.64	145.05	103.53	128.75	0	-1.29783	0.971963	UP	5.34668	1.88576e-14	0	1.62853	0.44758	UP	3.23016	1.75327e-07	UP	3.23462	5.54208e-28	UP	1.79325
TraesCS2A02G094200	F:GO:0003735; C:GO:0005622; C:GO:0005840; P:GO:0006412	F:structural constituent of ribosome; C:intracellular; C:ribosome; P:translation	245.99	210.05	121.64	142.08	144.05	141.27	196.32	139.26	42.46	57.09	57.95	75.48	102.13	138.09	149.05	161.34	133.38	160.66	130.5	164.65	132.07	106.54	164.52	172.22	139.38	130.83	126.27	136.35	130.22	137.68	0	-0.192977	0.999975	0	0.652334	0.305786	0	-0.143012	0.788862	0	-1.19975	0.118916	0	-0.96658	0.00117478	0	-0.114412
TraesCS6A02G267300	F:GO:0005524; P:GO:0005975; P:GO:0008152; F:GO:0008974; F:GO:0016301	F:ATP binding; P:carbohydrate metabolic process; P:metabolic process; F:phosphoribulokinase activity; F:kinase activity	245.83	263.44	265.82	242.73	236.28	240.38	6.34	11.21	2.33	2.6	1.7	1.7	7.62	13.11	47.39	24.15	169.68	133.76	5.16	6.6	91.54	31.35	63.26	96.14	187.76	239.11	257.81	262.25	222.21	238.98	0	-0.760759	0.971963	UP	4.63883	1.084e-13	UP	3.56309	2.03905e-12	UP	3.01847	0.000509554	UP	2.13512	3.85504e-10	0	0.420347
TraesCS6D02G209400	F:GO:0003735; C:GO:0005622; C:GO:0005840; P:GO:0006412	F:structural constituent of ribosome; C:intracellular; C:ribosome; P:translation	245.07	196.56	130.12	156.93	109.27	108.31	252.29	164.72	118.79	80.72	124.61	55.54	120.91	159.05	111.02	158.2	113.78	172.95	154.55	163.96	170.21	199.63	179.05	142.75	131.84	121.06	123.3	118.32	124.02	115.03	0	-0.359292	0.999975	0	0.336507	0.597711	0	-0.334544	0.57581	DOWN	-1.33413	0.0472614	0	-0.914035	0.00203689	0	-0.19781
BGI_novel_G010580	#N/A	#N/A	244.71	230.22	143.77	154.71	136.81	142.77	227.19	170.39	72.5	78.3	117.95	88.03	154.95	143.88	143.27	190.54	146.85	201.19	151.98	213.32	149.31	160.65	221.44	182.12	149.8	141.7	141.09	132.43	131.76	133.84	#N/A	#N/A	#N/A	#N/A	#N/A	#N/A	#N/A	#N/A	#N/A	#N/A	#N/A	#N/A	#N/A	#N/A	#N/A	#N/A	#N/A
TraesCS5B02G448500	C:GO:0000786; F:GO:0003677; C:GO:0005634; P:GO:0006334	C:nucleosome; F:DNA binding; C:nucleus; P:nucleosome assembly	244.59	261.91	220.96	312.46	150.1	161.54	46.24	15.07	0.51	1.79	31.02	63.9	44.07	20.74	38.5	60.29	124.98	135.31	16.8	28.56	100.73	63.13	86.28	85.67	126.93	120.95	121.49	133.63	138.52	137.99	0	-0.475785	0.999975	UP	5.85143	7.0763e-17	0	0.194378	0.744404	0	0.624783	0.49527	0	0.779708	0.0202427	0	0.165391
TraesCS4B02G323000	P:GO:0006006; F:GO:0016620; F:GO:0050661; F:GO:0051287; P:GO:0055114	P:glucose metabolic process; F:oxidoreductase activity, acting on the aldehyde or oxo group of donors, NAD or NADP as acceptor; F:NADP binding; F:NAD binding; P:oxidation-reduction process	243.64	321.6	182.17	228.98	234.84	255.2	6.99	10.2	1.63	4.97	3.62	8.84	22.09	9.86	40.41	38.14	156.5	178.69	9.02	6.9	97.87	45.59	89.51	112.74	210.89	236.81	263.98	265.89	219.28	244.85	0	-0.397006	0.999975	UP	3.80311	8.07432e-08	UP	2.20643	3.46663e-06	UP	2.66387	0.00395653	UP	2.07097	1.13207e-13	0	0.624861
TraesCS4D02G197100	F:GO:0003746; F:GO:0003924; F:GO:0005525; C:GO:0005737; P:GO:0006414	F:translation elongation factor activity; F:GTPase activity; F:GTP binding; C:cytoplasm; P:translational elongation	243.59	226.14	167.52	175.86	213.53	209.91	156.04	118.92	31.69	41.16	55.87	38.55	133.78	140.64	183.24	186.63	258.99	248.16	124.28	180.64	135.6	125.2	194.49	219.5	228.13	219.3	221.88	212.41	218.45	209.78	0	0.0715363	0.999975	UP	1.27728	0.0400082	UP	1.32416	0.00760687	0	-0.528015	0.620582	0	-0.496021	0.128873	0	-0.233958
TraesCS2A02G067300	0	0	243.58	318.85	121.44	109.92	71.11	60.91	1.83	7.64	0	0	4.62	0.22	8.61	3.46	15.8	8.78	65.42	47.1	7.01	0.29	88.65	36.25	36.54	37.41	76.09	104.62	112.35	111.4	79.45	84.92	0	-0.916952	0.999975	UP	7.13736	5.60808e-19	UP	2.63295	8.11173e-07	UP	2.6608	1.18162e-07	UP	2.42612	1.87737e-18	0	0.486445
TraesCS2B02G521600	F:GO:0004013; P:GO:0006730; P:GO:0019510; F:GO:0051287	F:adenosylhomocysteinase activity; P:one-carbon metabolic process; P:S-adenosylhomocysteine catabolic process; F:NAD binding	243.09	282.95	107.75	152.51	129.74	146.48	115.13	51.44	5.58	10.12	36.98	26.96	246.52	153.83	437.24	513.35	454.21	509.79	76.71	248.4	103.14	81.15	385.47	356.62	381.66	171.21	332.59	145.32	243.64	124.89	0	0.791843	0.971963	UP	3.09773	1.62251e-07	UP	2.29867	6.83262e-06	0	-0.785128	0.534482	DOWN	-1.68707	0.0004869	0	-1.16615
TraesCS5B02G353200	0	0	243.09	304.08	212.88	297.76	210.25	183.1	7.92	1.88	0.11	0.29	7.61	5.29	51.13	21.79	66.29	43.94	255.11	219.29	0.56	2.87	139.25	140.11	132.94	153.09	251.16	307.58	292.93	303.92	243.57	242.99	0	-1.63524	0.971963	UP	8.16158	2.61514e-26	UP	3.14641	4.28148e-09	0	1.63553	0.130851	UP	1.79118	5.25743e-09	0	-0.0273196
TraesCS3D02G085600	F:GO:0003723; F:GO:0003735; P:GO:0006412; C:GO:0015935	F:RNA binding; F:structural constituent of ribosome; P:translation; C:small ribosomal subunit	242.47	210.97	107.71	123.12	119.77	118.74	165.01	130.13	45.6	48.62	46.73	41.08	103.52	113.38	120.17	135.08	128.71	170.56	119.7	173.3	122.47	95.62	174.86	151.58	130.6	116.74	119.95	112.16	110.48	104.11	0	-0.0211218	0.999975	0	0.634922	0.315238	0	0.686301	0.195453	0	-1.02139	0.262643	0	-0.899085	0.00298941	0	-0.34261
TraesCS2D02G253200	C:GO:0009522; P:GO:0015979; C:GO:0016020; F:GO:0016168	C:photosystem I; P:photosynthesis; C:membrane; F:chlorophyll binding	242.43	262.61	246.78	325.12	246.44	277.33	3.03	1.56	0	1.18	26.19	7.11	27.28	11.81	42.78	37.18	202.81	186.35	3.16	1.65	177.01	242.3	117.19	105.53	194.19	247.21	281.1	272.07	245.49	257.92	0	-0.737838	0.971963	UP	8.26102	2.30405e-24	UP	2.14957	9.5378e-06	UP	2.16096	0.0185397	UP	2.08275	7.62053e-14	0	0.372178
TraesCS1A02G413000	F:GO:0003924; F:GO:0005525; P:GO:0006886; P:GO:0006913; P:GO:0007165	F:GTPase activity; F:GTP binding; P:intracellular protein transport; P:nucleocytoplasmic transport; P:signal transduction	242.35	309.15	242.85	269.18	320.83	326.36	142.62	98.64	87.58	106.66	75.15	109.97	133.33	129.83	182.01	184.22	328.29	303.77	91.12	118.84	184.81	122.27	221.16	262.17	306.16	340.02	302.77	328.6	316.68	295.77	0	-0.224167	0.999975	0	0.289519	0.659665	0	0.253353	0.633078	0	0.12058	0.914209	0	0.0654857	0.858969	0	-0.135992
TraesCS3B02G370900	0	0	242.07	227.14	138.66	150.47	154.56	140.7	231.32	157.05	123.11	132.71	112.37	66.2	123.45	160.26	154.27	160.48	157.22	191.43	144.58	200.16	195.35	187.07	213.62	180.86	160.29	163.92	148.28	157.37	141.26	153.71	0	-0.248448	0.999975	0	0.061713	0.932154	0	0.29611	0.602572	0	-0.988657	0.282266	0	-0.692793	0.0178626	0	-0.223765
BGI_novel_G015448	#N/A	#N/A	241.43	217.39	895.95	1045.34	6.02	7.87	0.38	1.14	0.27	0.11	0.89	0.38	0.35	0.19	0.71	0.85	3.13	4.01	0.5	0.6	427.24	372.91	2.41	1.99	4.6	5.9	6.73	6.72	5.81	6.35	#N/A	#N/A	#N/A	#N/A	#N/A	#N/A	#N/A	#N/A	#N/A	#N/A	#N/A	#N/A	#N/A	#N/A	#N/A	#N/A	#N/A
TraesCS3B02G344200	C:GO:0009507; C:GO:0009523; P:GO:0015979	C:chloroplast; C:photosystem II; P:photosynthesis	240.98	249.62	376.72	440.99	236.7	308.67	9.88	16.68	7.73	3.21	43.69	21.17	66.95	30.27	68.72	55.61	245	235.92	7.62	8.31	302.72	433.58	174.8	191.89	300.6	233.18	338.72	316.94	290.07	278.02	0	-1.10971	0.971963	UP	5.45368	6.30893e-16	UP	2.07368	3.48462e-05	0	1.37116	0.183698	UP	1.64635	2.03252e-09	0	0.274309
TraesCS5B02G227900	0	0	240.29	286.93	323.05	374.48	357.72	300.85	13.92	9.8	0.41	0.57	13.31	6.15	42.62	22.65	69.9	54.31	238.83	246.22	3.75	8.18	168.96	133.88	129.09	149.75	283.3	327.21	332.86	344.93	303.16	308.79	#N/A	#N/A	#N/A	#N/A	#N/A	#N/A	#N/A	#N/A	#N/A	#N/A	#N/A	#N/A	#N/A	#N/A	#N/A	#N/A	#N/A
TraesCS4D02G057000	F:GO:0003924; F:GO:0005200; F:GO:0005525; C:GO:0005874; P:GO:0007017	F:GTPase activity; F:structural constituent of cytoskeleton; F:GTP binding; C:microtubule; P:microtubule-based process	238.92	278.79	182.69	199.67	262.1	282.89	10.53	3.86	0.7	1.75	1.74	1.5	33.85	26.65	120.12	86.69	486.86	374.01	3.12	10.01	47.77	38.83	117.52	123.42	327.08	237.89	372.5	227.08	308.32	204.95	0	-0.253193	0.999975	UP	4.49263	3.88809e-13	UP	4.74433	1.08466e-18	UP	2.07733	0.0407349	0	0.849587	0.0389745	0	-0.919648
TraesCS1D02G403400	0	0	238.01	199.38	400.29	394.67	331.3	204.56	95.46	113.68	159.84	157.99	140.3	178.31	99.94	88.72	94.92	93.31	210.14	149.93	92.51	86.54	221.06	135.56	147.26	180.37	215.39	281.06	260.51	316.65	267.08	328.27	0	-0.111971	0.999975	0	-0.327288	0.627903	0	-0.345871	0.524326	0	0.547218	0.545487	0	0.940234	0.00141388	0	0.526416
TraesCS7A02G404300	F:GO:0003677; F:GO:0008270	F:DNA binding; F:zinc ion binding	237.72	216.67	404.47	453.01	346.44	244.26	97.52	100.16	67.93	55.33	104.82	233.44	80.51	57.12	78.44	74.15	186.41	139.98	89.62	66.24	187.56	164.8	133.23	133.9	175.44	234.49	219.71	263.61	229.99	264.58	0	-0.497212	0.999853	0	1.00903	0.111255	DOWN	-1.48887	0.0101074	0	0.245545	0.814989	0	0.979931	0.000947019	0	0.427092
TraesCS2B02G079500	0	0	236.3	309.09	89.4	92.29	54.43	32	3.33	1.55	0	0	2.48	0	7.3	3.55	12.26	2.82	37.71	19.05	0.84	0.22	75.49	42.15	25.27	31.35	54.12	73.2	80.3	74.96	51.39	54.06	0	-1.56886	0.971963	UP	8.55107	9.61043e-21	UP	2.78051	9.67165e-05	UP	2.20366	5.78368e-06	UP	2.74876	3.81288e-07	0	0.457844
TraesCS2B02G048200	0	0	235.93	336.97	515.6	642.47	217.89	246.44	100.43	107.7	148.73	172.73	63.94	80.88	28.86	16	25.6	30.61	98.91	141.69	70.93	61.62	459.58	613.92	101.52	106.42	145.1	162.43	180.14	167	148.71	144.02	0	-0.866056	0.971963	UP	1.41628	0.028714	0	-0.392439	0.465627	0	1.64853	0.0589946	UP	1.6555	8.28481e-10	0	0.416593
TraesCS2A02G261600	F:GO:0003824; P:GO:0009058; F:GO:0030170	F:catalytic activity; P:biosynthetic process; F:pyridoxal phosphate binding	234.62	232.15	305.64	264.2	312.03	297.6	26.72	29.94	15.29	21.38	8.59	4.48	21.17	22.82	67.38	48.17	199.73	176.44	12.66	23.2	125.57	65.24	93.05	130.43	229.57	301.43	284.87	330.37	281.12	301.76	0	-0.875998	0.971963	UP	2.04683	0.000551122	UP	2.43353	7.3086e-06	UP	2.2564	0.013953	UP	1.64733	3.43094e-08	0	0.554258
BGI_novel_G002659	#N/A	#N/A	234.52	228.7	162.12	168.68	170.1	184.11	59.78	21.41	14.81	18.26	21.12	22.14	49.56	37.25	76.31	72.05	184.7	174.44	13.86	41.84	103.18	93.47	116.76	100.72	160.51	173.52	189.27	160.62	171.52	156.94	#N/A	#N/A	#N/A	#N/A	#N/A	#N/A	#N/A	#N/A	#N/A	#N/A	#N/A	#N/A	#N/A	#N/A	#N/A	#N/A	#N/A
TraesCS7B02G444400	F:GO:0003735; C:GO:0005622; C:GO:0005840; P:GO:0006412	F:structural constituent of ribosome; C:intracellular; C:ribosome; P:translation	233.91	275.91	107.17	146.33	130.61	142.02	154.13	133.45	68.62	71.44	99.25	67.48	133.64	123.76	140.98	184.7	129.07	236.73	135.57	171.06	152.14	130.09	210.21	195.43	153.96	122.8	132.83	129.33	134.68	119.98	0	0.0111619	0.999975	0	0.598485	0.33761	0	0.590511	0.253244	0	-1.00055	0.226776	0	-0.947821	0.00304987	0	-0.124214
TraesCS5A02G170200	F:GO:0003735; C:GO:0005622; C:GO:0005840; P:GO:0006412	F:structural constituent of ribosome; C:intracellular; C:ribosome; P:translation	233.81	215.65	102.26	133.57	125.54	130.54	177.97	125.02	54.29	55.67	73.61	67.61	117.21	114.58	113.65	138.57	119.25	169.96	106.4	158.72	147.4	136.22	166.45	156.36	137.58	131.25	121.96	111.53	117.8	119.01	0	-0.148843	0.999975	0	0.946047	0.132023	0	0.150364	0.78245	0	-1.07779	0.234573	0	-0.834423	0.0100405	0	-0.214266
TraesCS4B02G233100	F:GO:0003735; F:GO:0005515; C:GO:0005840; P:GO:0006412	F:structural constituent of ribosome; F:protein binding; C:ribosome; P:translation	233.8	209.52	130.42	141.63	136.58	145.92	216.8	138.85	61.89	51.03	125.78	65.68	134.13	113.52	110.1	131.24	137.66	166.67	123.68	142.96	154.91	184.61	188.74	178.78	137.03	123.8	145.69	148.47	129.08	125.34	0	-0.489175	0.971963	0	1.17628	0.0753088	0	-0.44877	0.447689	0	-1.24202	0.131312	0	-0.523876	0.0754329	0	-0.228279
TraesCS5A02G478900	F:GO:0003779; C:GO:0005622	F:actin binding; C:intracellular	233.34	236.96	248.51	272.1	281.48	293.37	203.75	123.32	67	76.58	91.82	87.37	269.46	168.15	294.17	327.78	344.63	321.34	117.26	254.18	160.47	129.54	294.74	268.09	311.86	312.44	299.74	287.47	309.37	288.41	0	-0.0452436	0.999975	0	0.587571	0.356573	0	0.244449	0.643475	0	-0.796342	0.459257	0	-0.780014	0.0143604	0	-0.252755
TraesCS3A02G052700	C:GO:0009522; C:GO:0009538; P:GO:0015979	C:photosystem I; C:photosystem I reaction center; P:photosynthesis	233.07	325.34	360.67	452.46	410.23	426.59	22.49	17.77	8.65	9.38	51.99	52	90.37	34.13	98.44	85.69	326.46	356.03	10.58	8.75	242.39	337.29	215.91	205.29	370.75	373.09	417.39	353.6	331.3	302.02	0	-1.01063	0.971963	UP	4.34961	1.51441e-12	UP	1.32587	0.00609967	0	1.55159	0.150362	UP	1.36254	4.66706e-06	0	0.0112712
TraesCS2D02G183100	0	0	232.32	269.91	203.06	200.67	226.97	246.25	60.05	23.59	11.57	18.07	24.5	23.6	72.65	52.9	93.45	101.47	236.61	245.54	14.13	52.76	140.14	94.64	173.93	126.73	230.38	212.09	253.15	215.69	217.2	181.69	0	-0.22717	0.999975	UP	2.4028	9.21764e-05	UP	1.64121	0.000660226	0	0.919073	0.296533	0	0.554432	0.0751059	0	-0.271414
BGI_novel_G010674	#N/A	#N/A	231.96	228.83	162.11	191.96	157.33	149.41	343.37	270.75	81.63	80.9	255.4	199.09	227.55	198.3	188.77	233.95	147.07	214.96	250.06	290.77	228.5	267.17	279.59	211.63	172.76	149.61	150.7	146.54	141.29	134	#N/A	#N/A	#N/A	#N/A	#N/A	#N/A	#N/A	#N/A	#N/A	#N/A	#N/A	#N/A	#N/A	#N/A	#N/A	#N/A	#N/A
TraesCS2D02G177300	F:GO:0003746; C:GO:0005853; P:GO:0006414	F:translation elongation factor activity; C:eukaryotic translation elongation factor 1 complex; P:translational elongation	231.22	202.82	147.77	159.32	146.6	131.24	123.78	73.34	38.9	35.72	66.41	46.19	75.39	90.86	117.24	106.31	140.89	157.45	61.28	101.26	128.02	130.68	136.43	151.11	140.01	145.14	143.6	139.27	160.45	150.08	0	-0.336011	0.999975	UP	1.32109	0.0316333	0	0.410931	0.45105	0	-0.452711	0.632728	0	-0.351359	0.263586	0	-0.0615528
TraesCS7D02G322000	F:GO:0009055; P:GO:0022900; F:GO:0051536; F:GO:0051537	F:electron transfer activity; P:electron transport chain; F:iron-sulfur cluster binding; F:2 iron, 2 sulfur cluster binding	230.72	262.89	288.09	326.97	237.51	231	19.11	31.96	11.67	8.26	25.27	17.19	44.86	22.36	52.45	43.18	169.86	183.52	11.68	23.45	200.57	201.37	132.94	128.95	219.66	226.21	256.73	258.1	221.99	208.51	0	-0.843991	0.971963	UP	3.8152	3.85519e-10	UP	1.50701	0.00589522	0	1.4919	0.100943	UP	1.69391	1.77082e-09	0	0.213091
TraesCS2D02G214700	F:GO:0009496; P:GO:0015979; C:GO:0016020; F:GO:0016491; C:GO:0042651; F:GO:0045158; F:GO:0051537; P:GO:0055114	F:plastoquinol--plastocyanin reductase activity; P:photosynthesis; C:membrane; F:oxidoreductase activity; C:thylakoid membrane; F:electron transporter, transferring electrons within cytochrome b6/f complex of photosystem II activity; F:2 iron, 2 sulfur cluster binding; P:oxidation-reduction process	230.5	265.17	252.17	282.56	253.23	261.43	27.39	36.37	4.26	11.54	15.45	14.26	34.27	12.71	53.48	44.91	181.14	158.48	9.93	16.01	187.49	180.02	111.68	116.64	211.35	243.92	267.48	266.21	206.12	238.4	0	-1.29617	0.971963	UP	3.94026	3.56176e-10	UP	1.80575	0.000113242	UP	2.08613	0.0340487	UP	1.78384	5.88449e-11	0	0.375266
TraesCS2A02G502400	F:GO:0000166; P:GO:0006754; C:GO:0016021; F:GO:0016887; F:GO:0046872	F:nucleotide binding; P:ATP biosynthetic process; C:integral component of membrane; F:ATPase activity; F:metal ion binding	230.24	268.99	303.52	267.86	401.11	417.49	207.14	145	82.08	144.67	17.51	22.69	134.88	177.35	381.08	317.74	435.25	429.16	268.53	283.79	130.84	69.32	188.27	286.91	393.59	414.94	401.97	386.61	438.24	390.77	0	0.574682	0.971963	0	-0.513836	0.444205	UP	1.78782	0.000348693	0	0.146127	0.903781	0	-0.506412	0.137813	0	0.0129974
TraesCS3D02G073000	F:GO:0003824; F:GO:0004807; P:GO:0006096; P:GO:0008152	F:catalytic activity; F:triose-phosphate isomerase activity; P:glycolytic process; P:metabolic process	230.23	235.77	178.89	187.59	253.8	249.76	76.48	53.93	43.59	81.05	87.34	181.9	96.49	78.44	131.39	123.57	305.87	255.86	51.25	88.68	111.17	84.65	211.34	235.79	275.48	297.56	297.72	300.73	292.1	272.2	0	0.073459	0.999975	0	0.253924	0.714983	0	-0.405979	0.474588	0	0.507464	0.616105	0	0.5226	0.0932014	0	-0.113192
TraesCS2B02G530500	F:GO:0000166; P:GO:0006754; C:GO:0016021; F:GO:0016887; F:GO:0046872	F:nucleotide binding; P:ATP biosynthetic process; C:integral component of membrane; F:ATPase activity; F:metal ion binding	229.95	249.62	302.62	276.34	397.12	442.95	138.24	85.18	34.07	93.9	15.08	15.31	89.62	140.97	356.83	285.22	435.86	449.84	164.75	202.03	99.19	55.56	182.75	316.47	409.75	404.54	382.53	375.16	422.95	371.61	0	0.504679	0.971963	0	0.0658062	0.93284	UP	2.13843	2.31101e-05	0	0.472534	0.676879	0	-0.477456	0.164238	0	-0.0656231
TraesCS5A02G371500	P:GO:0007275	P:multicellular organism development	229.93	253.57	516.85	436.98	86.89	84.63	79.11	51.9	39.75	37.57	7.19	8.88	23.32	20.06	33.5	26.4	90.2	76.97	31.12	45.25	304.38	239.17	47.52	48.68	80.41	90.77	67	90.59	83.12	86.69	0	-0.58012	0.971963	UP	1.93853	0.00142366	UP	2.47871	1.14306e-05	UP	1.21534	0.00744097	0	0.684858	0.015861	0	-0.0400113
TraesCS7D02G101800	F:GO:0003779	F:actin binding	229.42	270	296.83	328.72	328.96	281.6	267.28	184.68	266.81	285.2	256.24	320.09	222.27	160.33	214.17	244.37	296.57	322.2	193.17	207.79	263.89	413.04	329.33	259.47	308.73	315.13	303.63	300.26	299.35	267.72	0	-0.0538226	0.999975	0	-0.487377	0.471658	0	-0.619428	0.270996	0	-0.582834	0.550331	0	-0.422496	0.197457	0	-0.149741
TraesCS4A02G107600	F:GO:0003746; F:GO:0003924; F:GO:0005525; C:GO:0005737; P:GO:0006414	F:translation elongation factor activity; F:GTPase activity; F:GTP binding; C:cytoplasm; P:translational elongation	229.06	201.09	162.75	168.55	187.2	188.01	164.51	118.14	16.86	23.88	83.9	53.23	134.06	149.88	177.27	183.39	208.72	215.77	93.13	153.29	156.07	127.22	193.32	202.76	200.19	175.33	182.53	171.44	189.04	174.76	0	-0.243247	0.999975	UP	2.26623	0.00015606	0	0.742797	0.165854	0	-0.863466	0.416874	0	-0.728419	0.0217746	0	-0.233586
TraesCS7D02G412200	F:GO:0003676; F:GO:0005524	F:nucleic acid binding; F:ATP binding	228.66	198.8	130.39	153.96	132.93	136.01	75.47	50.09	20.69	41.82	14.84	19.44	45.67	75.78	112.97	100.58	142.69	144.51	78.97	102.13	68.05	26.97	99.44	138.03	136.39	137.45	139.25	129.83	136.98	128.55	0	0.446853	0.994306	0	0.0513489	0.948703	UP	1.70937	0.000449175	0	-0.0230383	0.982219	0	-0.386653	0.221502	0	-0.122133
TraesCS5A02G025900	P:GO:0007275	P:multicellular organism development	227.94	239.67	523.52	461.15	75.97	89.96	99.58	32.96	68.98	77.59	8.75	4.49	17.18	12.18	23.55	20.51	65.82	68.12	29.67	72.99	260.22	90.11	39.32	34.29	59.94	73.85	53.42	66.94	58.95	52.69	0	-0.21705	0.999975	0	0.744711	0.336675	UP	2.05272	5.11281e-05	UP	1.24544	0.0157477	0	0.773536	0.0051669	0	-0.222974
TraesCS6A02G312200	C:GO:0005960; P:GO:0019464	C:glycine cleavage complex; P:glycine decarboxylation via glycine cleavage system	227.5	286.91	233.25	247.09	221.71	205.22	18.58	18.92	8.06	9.94	25.83	20.58	34.42	19.83	49.91	42.66	163.48	164.32	8.42	14.36	154.57	139.69	114.84	109.17	187.7	240.17	257.78	254.02	229.08	235.91	0	-0.811716	0.971963	UP	3.86687	6.15796e-11	UP	1.58747	0.000667854	UP	1.79248	0.0363262	UP	1.8716	2.58018e-12	0	0.43184
TraesCS7D02G255000	0	0	226.52	337.48	1033.17	1565.16	489.02	343.79	1019.83	4481.56	5140.03	2469.09	1103.02	635.69	305.75	85.51	73.73	160.9	208.47	429.16	1366.47	320.47	1083.62	3499.9	211.54	111.01	319.81	374.86	402.75	620.33	577.36	390.55	#N/A	#N/A	#N/A	#N/A	#N/A	#N/A	#N/A	#N/A	#N/A	#N/A	#N/A	#N/A	0	2.89712	0.271272	0	2.32608
TraesCS4B02G067600	0	0	225.58	217.79	327.55	341.6	456.5	445.03	44.74	37.01	23.65	30.26	15.94	11.66	60.99	48.63	125.2	100.18	372.87	370.01	23.29	30.29	171.23	101.62	189.18	244.11	377.55	509.12	451.57	527.8	464.97	501.57	0	-0.417467	0.999975	UP	1.7856	0.00631835	UP	3.23643	1.46879e-10	UP	2.14656	0.0152298	UP	1.55165	7.79442e-08	0	0.461914
TraesCS5B02G167000	F:GO:0003735; C:GO:0005622; C:GO:0005840; P:GO:0006412	F:structural constituent of ribosome; C:intracellular; C:ribosome; P:translation	223.47	201.77	110.81	124.8	128.65	130.97	166.74	123.34	35.92	46.63	63.68	61.69	122.11	112.28	122.74	158.06	132.49	173.78	114.42	152.69	131.39	134.02	168.84	162.2	135.2	124.81	131.38	119.18	107.2	113.6	0	-0.263176	0.999975	UP	1.22606	0.0492838	0	0.152221	0.782111	0	-0.975934	0.292294	0	-0.852101	0.00769975	0	-0.261214
TraesCS2A02G111300	C:GO:0009523; P:GO:0015979; C:GO:0016020	C:photosystem II; P:photosynthesis; C:membrane	223.45	234.34	303.21	431.25	215.34	261.81	11.33	32.78	5.42	14.62	66.44	54.71	63.56	29.92	61.08	52.4	207.7	227.05	15.76	12.66	207.1	194.96	149.26	150.7	242.73	234.29	290.75	284.08	251.16	235.05	0	-0.715715	0.971963	UP	3.61647	1.34415e-09	0	0.913558	0.0648616	0	1.23915	0.172274	UP	1.1527	2.29746e-05	0	0.316308
TraesCS3A02G247600	F:GO:0003735; C:GO:0005840; P:GO:0006412	F:structural constituent of ribosome; C:ribosome; P:translation	223.2	184.82	141.19	163.26	182.72	173.47	188.89	148.13	49.07	47.2	146.37	82.81	120.13	107.67	102.99	105.72	140.71	157.91	113.32	147.99	166.6	198.62	169.36	173.79	153.34	161.06	165.63	183.79	163.28	174.28	0	-0.413829	0.999975	UP	1.42679	0.0225616	0	-0.375655	0.506162	0	-0.674817	0.459144	0	-0.0349994	0.921672	0	0.0267799
TraesCS6B02G191500	0	0	222.94	254.03	250.14	304.44	301.86	309.68	10.53	10.37	0	0.93	5.91	10.42	43.4	22.46	63.69	57.02	248.46	245.13	3.91	5.09	127.14	109.55	137.58	149.35	263.7	296.88	311.87	296.64	265.68	262.96	0	-1.08205	0.971963	UP	7.35498	1.07817e-23	UP	2.50553	1.44211e-07	0	1.83988	0.0734743	UP	1.66738	4.31348e-09	0	0.0542823
TraesCS6B02G294700	F:GO:0005524; P:GO:0005975; P:GO:0008152; F:GO:0008974; F:GO:0016301	F:ATP binding; P:carbohydrate metabolic process; P:metabolic process; F:phosphoribulokinase activity; F:kinase activity	222.87	257.46	236.37	225.7	190.22	203.64	7.31	10.33	1.79	3.58	0	0.29	8.26	9.95	35.58	21.84	147.99	120.86	6.28	2.77	91.87	34.43	54.35	92.82	160.55	209.01	222.39	225.32	180.77	203.16	0	-1.07736	0.971963	UP	4.18988	9.58335e-12	UP	3.97403	3.41578e-13	UP	3.04187	0.00025999	UP	2.27068	1.52851e-13	0	0.371238
TraesCS7B02G169600	P:GO:0006633	P:fatty acid biosynthetic process	222.78	233.78	178.12	232.1	115.57	114.61	152.55	34.42	3.87	6.67	20.28	12.04	45.6	26.78	64.96	68.21	125.5	122.43	53.32	145.63	146.77	125.88	89.83	96.74	107.48	115.46	133.63	117.87	122.12	116.5	0	0.261464	0.999975	UP	4.12366	8.71703e-12	UP	1.79887	0.000905601	0	0.561979	0.41286	0	0.187569	0.540817	0	-0.157561
TraesCS7B02G209900	C:GO:0005622; P:GO:0042254	C:intracellular; P:ribosome biogenesis	222.63	194.79	98.27	110.19	112.71	127.09	112.63	83.14	19.11	36.97	49.57	38.19	69.98	93.88	108.03	111.76	128.25	146.84	107.61	130.79	80.56	44.16	119.63	133.42	120.8	115.69	114.84	114.31	117.85	113.12	0	0.286595	0.999975	0	0.678468	0.313199	0	0.375348	0.50348	0	-0.647794	0.504622	0	-0.62041	0.0392973	0	-0.145688
TraesCS2A02G108900	F:GO:0003735; C:GO:0005622; C:GO:0005840; P:GO:0006412	F:structural constituent of ribosome; C:intracellular; C:ribosome; P:translation	222.5	201.19	115.38	138.95	128.25	127.83	331.33	283.76	125.74	142.71	82.2	43.13	234.81	317	219.16	253.22	123.2	163.49	269.14	328.83	194.93	176.56	235.11	226.33	152.94	123.98	130.57	124.73	128.21	124.23	0	-0.196912	0.999975	0	0.210292	0.755403	0	0.401085	0.499739	DOWN	-2.26367	0.0240249	DOWN	-1.65968	2.42822e-08	0	-0.136049
TraesCS7A02G067800	C:GO:0000786; F:GO:0003677; F:GO:0046982	C:nucleosome; F:DNA binding; F:protein heterodimerization activity	222.24	262.03	231.29	294.41	200.76	232.13	319.91	301.63	133.11	161.56	133.37	243.96	177.32	121.69	123.54	153.01	153.11	177.73	287.4	260.12	181.6	235.36	169.25	123.63	146.55	153.01	145.6	155.46	167.22	157.14	0	-0.119675	0.999975	0	-0.0524041	0.944771	DOWN	-1.20805	0.032258	0	-1.06218	0.269218	0	-0.567634	0.0947963	0	0.0398694
TraesCS6D02G262100	F:GO:0003735; C:GO:0005840; P:GO:0006412	F:structural constituent of ribosome; C:ribosome; P:translation	222.08	219.21	117.85	133.3	107.64	106.14	213.16	131.25	51.74	58.43	88.56	76.93	107.31	110.14	99.89	134.68	108.06	131.51	121.9	161.79	168.24	132.72	160.59	129.88	110.97	106.69	115.34	101.35	100.5	102.7	0	-0.152847	0.999975	0	0.773226	0.215974	0	0.0473292	0.933589	0	-1.16412	0.149113	0	-0.757307	0.0160115	0	-0.240169
TraesCS6D02G212000	F:GO:0004001; P:GO:0006166; F:GO:0016773	F:adenosine kinase activity; P:purine ribonucleoside salvage; F:phosphotransferase activity, alcohol group as acceptor	221.27	221.45	212.1	201.63	299.65	275.31	137.62	80.61	42.55	65.22	30.79	27	152.52	128.84	318.98	277.83	489.51	428.46	75.59	171.79	192.51	123.88	288.49	302.15	402.9	376.08	407.45	356.98	383.42	333.76	0	0.190344	0.999975	0	1.13048	0.0744486	UP	2.12295	2.04728e-05	0	0.274443	0.809804	0	-0.339519	0.322424	0	-0.522579
TraesCS2A02G215100	P:GO:0000272; F:GO:0016161	P:polysaccharide catabolic process; F:beta-amylase activity	221.11	209.3	27.63	7.71	1.51	0.57	6.59	0.1	0.25	0	0.38	0	0.31	0.12	2.04	0.45	2.29	2.03	0.33	16.63	21.28	0.23	0.93	0.39	1.19	2.75	2.34	1.83	2.47	2.2	#N/A	#N/A	#N/A	#N/A	#N/A	#N/A	#N/A	#N/A	#N/A	#N/A	#N/A	#N/A	#N/A	#N/A	#N/A	#N/A	#N/A
TraesCS6D02G152700	0	0	220.94	278.23	275.72	343.78	351.58	365.15	8.5	7.31	1.34	3.64	12.75	11.91	45.2	21.72	73.9	56.57	267.73	273.71	3.12	4.87	146.1	145.79	150.86	154.67	287.47	321.33	350.49	322.45	286.72	277.66	0	-1.25644	0.971963	UP	5.38975	1.38475e-16	UP	2.36377	7.19505e-07	0	1.96554	0.0598546	UP	1.64961	2.82361e-08	0	-0.0267124
TraesCS2A02G354200	F:GO:0003735; C:GO:0005622; C:GO:0005840; P:GO:0006412	F:structural constituent of ribosome; C:intracellular; C:ribosome; P:translation	220.9	185.19	137.11	154.35	116.19	115.88	189.83	135.76	65.72	67.45	129.09	93.32	108.66	127.49	100.78	125.12	125.59	136.51	124.22	160.92	154.21	159.9	158.99	139.31	115.98	113.47	113.57	109.4	110.7	116.85	0	-0.128447	0.999975	0	0.65499	0.302034	0	-0.273062	0.631173	0	-1.14149	0.202951	0	-0.718053	0.0222607	0	-0.225919
TraesCS4D02G098400	C:GO:0005783; F:GO:0016853; P:GO:0045454	C:endoplasmic reticulum; F:isomerase activity; P:cell redox homeostasis	219.71	152.41	67.06	72.48	50.41	50.02	41.88	23.31	4.98	14.47	19.64	33.47	28.82	33.93	53.3	51.93	73.85	86.89	22.01	33.92	93.94	24.42	57.38	64.57	65.36	56.87	53.24	50.2	55.91	47.78	0	-0.312389	0.999975	UP	2.09596	0.00256371	0	-0.420947	0.435375	0	-0.387327	0.668899	0	-0.714265	0.0138618	0	-0.517441
TraesCS4A02G421500	C:GO:0000786; F:GO:0003677; F:GO:0046982	C:nucleosome; F:DNA binding; F:protein heterodimerization activity	219.62	223.71	244.99	280.63	176.26	179.61	407.66	362.57	144.3	134.45	308.58	423.04	291.58	200.48	165.56	219.12	138.54	158.75	369.93	293.71	240.58	335.75	224.52	143.55	150.34	147.25	135.5	145.4	148.25	144.15	0	-0.180705	0.999975	0	0.343645	0.600945	DOWN	-1.68112	0.00149829	0	-1.85161	0.0611094	DOWN	-1.11395	0.000651132	0	-0.029144
BGI_novel_G012575	#N/A	#N/A	219.56	327.98	41.6	112.86	0.09	0.36	7.82	57.97	0	0.19	0.53	0.3	0.13	0	0	0.1	0	0	30.7	86.34	13.9	25.54	0	0.27	0	0	0	0.09	0	0	#N/A	#N/A	#N/A	#N/A	#N/A	#N/A	#N/A	#N/A	#N/A	#N/A	#N/A	#N/A	#N/A	#N/A	#N/A	#N/A	#N/A
TraesCS6A02G159800	0	0	218.74	260.79	284.97	332.34	354.3	367.93	10.99	8.52	1.56	1.49	13.43	21.13	53.16	26.53	77.47	66.78	277.2	294.26	2.04	5.09	144.98	119.56	151.21	167.65	295.45	344.2	347.42	328.08	305.02	296.11	0	-1.26991	0.971963	UP	5.64734	1.27289e-18	UP	2.48084	4.49496e-07	0	1.79603	0.0821114	UP	1.59784	3.16152e-08	0	0.0244202
TraesCS2A02G296400	0	0	217.91	221.24	287.48	309.68	239.57	203.05	13.16	10.4	4.19	5.21	32.69	10.42	46.96	21.29	53.72	42.57	175.77	192.58	4.26	7.28	181.32	194.27	117.81	114.69	209.55	282.82	263.17	304.52	217.68	260.43	0	-1.15866	0.971963	UP	5.18082	1.56318e-16	UP	1.72021	0.000360926	0	1.74484	0.0512256	UP	1.76099	4.55098e-11	0	0.404292
TraesCS2D02G101100	0	0	217.44	214.9	71.9	81.07	272.5	225.5	31.57	11.31	11.07	19.56	18.44	25.21	86.09	48.85	119.61	104.33	257.91	273.63	14.45	21.22	56.98	47.38	176.79	215.95	270.87	282.55	255.08	243.99	267.76	232.38	0	-0.481561	0.999975	UP	1.32307	0.0344745	UP	1.66554	0.000572555	0	0.636366	0.560183	0	0.482119	0.129101	0	0.0297996
TraesCS1B02G443100	F:GO:0003924; F:GO:0005525; P:GO:0006886; P:GO:0006913; P:GO:0007165	F:GTPase activity; F:GTP binding; P:intracellular protein transport; P:nucleocytoplasmic transport; P:signal transduction	217.34	197.83	189.99	172.04	215.46	201.87	116.06	91.77	58.24	81.71	64.63	88.94	101.1	93.79	134.83	142.4	206.03	203.26	87.25	131.49	126.26	105.3	163.35	185.59	197.01	206.4	191.44	206.73	208.35	195.58	0	0.119413	0.999975	0	0.217438	0.744075	0	-0.0217584	0.970013	0	-0.166444	0.872565	0	-0.201388	0.546519	0	-0.0754582
TraesCS6A02G000300	P:GO:0006511	P:ubiquitin-dependent protein catabolic process	217.14	207.23	163.55	254.49	141.85	197.56	136.47	99.65	64.21	107.33	119	203.71	123.7	80.8	113.04	111.86	173.31	191.42	82.54	104.63	152.13	146.94	182.85	155.21	188.45	133.88	180.16	166.5	174.95	165.23	0	-0.402816	0.999975	0	0.307506	0.64008	DOWN	-1.24731	0.0148458	0	-0.587621	0.568081	0	-0.0974115	0.789849	0	-0.067936
TraesCS2D02G293300	F:GO:0003735; C:GO:0005840; P:GO:0006412	F:structural constituent of ribosome; C:ribosome; P:translation	217.11	195.56	143.86	147.72	148.17	151.8	215.21	162.34	92.13	110.03	160.76	95.68	124.6	119.22	138.29	156.99	152.76	184.85	146.09	189.22	205.91	244.41	209.9	188.08	158.71	145.86	146.76	137.92	158.13	148.72	0	-0.223195	0.999975	0	-0.913713	0.64762	0	-0.156306	0.935259	0	-1.22846	0.468601	0	-1.34613	0.170504	0	0.00945814
TraesCS2D02G293400	F:GO:0003735; C:GO:0005840; P:GO:0006412	F:structural constituent of ribosome; C:ribosome; P:translation	217.11	195.56	143.86	147.72	148.17	151.8	215.21	162.34	92.13	110.03	160.76	95.68	124.6	119.22	138.29	156.99	152.76	184.85	146.09	189.22	205.91	244.41	209.9	188.08	158.71	145.86	146.76	137.92	158.13	148.72	0	-0.276966	0.999975	0	0.000447652	0.999743	0	-0.345533	0.653544	0	-0.514962	0.343323	0	-0.683818	0.219949	0	-0.988215
TraesCS1A02G094700	P:GO:0006629	P:lipid metabolic process	216.78	153.51	232.28	498.21	0.36	1.22	63.03	11.5	2.45	1.79	8.58	8.21	4.54	3.84	1.12	1.8	0.04	0.13	26.35	41.78	191.08	96.13	4.51	1.65	0.2	0.05	0.28	0.08	0.05	0.09	0	-0.112247	0.999975	UP	5.05996	9.41594e-15	DOWN	-2.56283	1.27906e-06	DOWN	-5.5003	1.72487e-27	DOWN	-3.13701	7.73558e-08	0	0.0066204
TraesCS2A02G121200	F:GO:0004784; P:GO:0006801; F:GO:0046872; P:GO:0055114	F:superoxide dismutase activity; P:superoxide metabolic process; F:metal ion binding; P:oxidation-reduction process	216.72	214.71	195.46	213.42	206.41	224.17	423.34	273.47	154.96	206.42	256.57	300.11	373.24	253.44	427.46	441.58	283.74	341.72	271.93	438.87	371.45	400.65	449.53	385.9	312.14	244.99	256	232.63	239.79	211.47	0	-0.0111255	0.999975	0	0.580483	0.386357	0	-0.537916	0.339682	0	-1.39798	0.196636	DOWN	-1.5592	1.30259e-06	0	-0.382988
TraesCS7B02G408800	F:GO:0003735; C:GO:0005622; C:GO:0005840; P:GO:0006412	F:structural constituent of ribosome; C:intracellular; C:ribosome; P:translation	216.63	209.75	145.3	163.6	135.52	128.23	245.29	152.88	81.58	88	170.85	86.08	149.88	138.37	124.94	152.78	132.56	173.72	146.33	198.5	175.86	216.94	204.52	161.69	143.77	129.56	129.59	130.72	129.13	122.47	0	-0.154348	0.999975	0	0.683066	0.275147	0	-0.214947	0.70434	0	-1.24075	0.0590815	0	-0.71891	0.0112543	0	-0.213696
TraesCS7A02G107400	F:GO:0003779	F:actin binding	215.71	232.6	278.41	307.07	351.59	314.52	213.29	119.78	113.78	156.64	140.52	231.8	205.87	144.17	221.78	237.31	332.79	333.33	133.82	192.2	216.79	284.51	311.79	254.63	322.26	363.35	355.12	345.68	350.46	290.76	0	-0.106534	0.999975	0	0.303545	0.661029	0	-0.490389	0.385852	0	-0.269	0.81577	0	-0.0967021	0.795088	0	-0.134985
TraesCS7A02G272500	P:GO:0006633	P:fatty acid biosynthetic process	215.49	228.24	197.5	255.64	145.98	154.06	148.08	44.89	10.8	11.14	30.03	13.12	50.92	36.34	78.96	84.5	154.47	150	52.52	143.44	153.24	125.5	111.21	111.31	141.8	145.38	159.09	142.45	151.79	146.29	0	0.142215	0.999975	UP	3.06725	9.54406e-08	UP	1.84907	0.000211425	0	0.659506	0.411085	0	0.228823	0.465864	0	-0.188144
TraesCS5D02G451300	C:GO:0000786; F:GO:0003677; C:GO:0005634; P:GO:0006334	C:nucleosome; F:DNA binding; C:nucleus; P:nucleosome assembly	214.52	198.05	193.87	287.54	103.88	102.85	37.94	15.78	1.02	0.91	14.19	32.27	36.04	17.87	27.69	42.04	90.5	84.98	19.2	27.08	93.69	50.21	67.82	61.49	84.67	83.16	82.46	86.06	83.85	82.79	0	-0.199249	0.999975	UP	5.78769	1.76961e-16	0	0.1784	0.751636	0	0.275011	0.760476	0	0.572902	0.0930825	0	0.0484834
BGI_novel_G001844	#N/A	#N/A	214.37	225.42	161.92	171.53	206.12	213.69	64.34	22.31	16.82	20.08	30.63	28.84	63.83	35.78	82.4	84.11	208.91	211.67	20.02	45.71	110.72	122.54	145.2	119.49	200.71	206.23	212.76	192.62	222.55	178.38	#N/A	#N/A	#N/A	#N/A	#N/A	#N/A	#N/A	#N/A	#N/A	#N/A	#N/A	#N/A	#N/A	#N/A	#N/A	#N/A	#N/A
TraesCS2D02G220900	P:GO:0000272; F:GO:0016161	P:polysaccharide catabolic process; F:beta-amylase activity	214.24	96.23	81.24	6.53	2.19	1.53	3.75	0.17	1.05	0.98	0.44	0	2.89	2.86	5.53	2.94	13.61	6.13	0.21	3.92	80.27	0.69	2.5	2.86	3.11	2.74	3.27	2.13	2.84	2.15	0	0.192359	0.999975	0	4.50546	0.161384	0	0.483921	0.643716	DOWN	-1.04707	0.0108292	0	-0.977911	0.00332916	DOWN	-2.5592
TraesCS2D02G063000	P:GO:0030001; F:GO:0046872	P:metal ion transport; F:metal ion binding	214.12	238.74	239.39	304.58	283.22	312.55	120.05	135.45	708.84	649.12	13.01	21.86	45.67	40.78	69.8	82.09	204.55	290.21	130.43	104.93	150.3	263.87	111.88	129.5	182.9	221.81	239.26	281.85	231.43	308.93	0	-0.0688396	0.999975	DOWN	-2.17592	0.000759599	UP	1.47229	0.0019757	0	1.06952	0.227517	UP	1.06029	0.000875836	0	0.227065
TraesCS7B02G226100	F:GO:0009055; P:GO:0022900; F:GO:0051536; F:GO:0051537	F:electron transfer activity; P:electron transport chain; F:iron-sulfur cluster binding; F:2 iron, 2 sulfur cluster binding	213.99	225.06	268.38	308.22	222.92	212.06	17.67	28.45	5.28	12.65	45.81	11.01	51.63	24.03	57.23	45.16	167.94	183.87	12.97	16.54	244.82	189.48	139.88	127.44	209.18	226.77	264.48	259.72	209.38	231.8	0	-0.983922	0.971963	UP	4.02041	3.40647e-10	UP	1.59515	0.00236972	0	1.44274	0.137752	UP	1.66836	2.6082e-09	0	0.28806
TraesCS5B02G471300	P:GO:0006952	P:defense response	213.86	142.41	147.07	34.84	0.44	0.15	6.25	1.36	0.38	0	0	0.48	0	0	0.29	0	0.56	0.15	0.38	7.38	124.07	5.42	0	0	0	0	0.44	1.29	0	0.15	0	0.152113	0.999975	UP	6.2774	0.030942	0	-2.82692	0.176897	0	2.67796	0.391896	0	1.73493	0.117979	0	-0.492217
TraesCS2B02G570100	0	0	213.79	176.21	210.31	193.54	207.48	204.84	141.5	86.66	61.94	77.61	150.29	169.01	137.3	103.02	128.29	144.64	226.3	229.41	90.26	144.86	132.98	140.7	204.92	189.8	197.19	214.93	192.87	213.8	214.52	192.61	0	-0.229511	0.999975	0	0.679576	0.297007	DOWN	-1.02312	0.0478345	0	-0.729943	0.444832	0	-0.291959	0.371436	0	-0.245171
TraesCS7D02G061900	C:GO:0000786; F:GO:0003677; F:GO:0046982	C:nucleosome; F:DNA binding; F:protein heterodimerization activity	213.48	223.49	232.46	264.38	175.36	183.91	373.31	369.41	270.14	216.18	220.52	365.57	233.97	173.88	140.03	190.9	140.25	167.25	359.52	316.54	235.57	284.6	206.65	135.88	151.56	139.58	140.14	137.07	138.37	146.39	0	-0.147231	0.999975	0	-0.405773	0.548278	DOWN	-1.52272	0.00531987	0	-1.68085	0.08959	DOWN	-1.03597	0.00189974	0	-0.0723692
TraesCS5A02G216400	0	0	213.44	247	28.24	65.8	46.08	28.94	0	0	0.37	0	0	0	0.95	2.49	11.01	4.64	64.28	45.16	0.55	0.18	23.1	43.39	18.6	10.87	67.7	61.82	116.9	84.97	88.64	92.04	0	-1.32024	0.971963	UP	8.59301	9.88752e-19	UP	3.77386	6.17652e-08	UP	3.89309	5.15471e-10	UP	2.862	1.44278e-09	0	0.503184
BGI_novel_G013201	#N/A	#N/A	213.42	192.36	112.75	131.37	110.74	98.57	220.82	156.2	90.2	99.18	195.01	120.87	151.66	127.68	109.64	124.71	106.43	152.98	128.72	162.08	204.15	217.37	182.05	158.68	112.78	105.37	109.76	102.34	99.51	97.88	#N/A	#N/A	#N/A	#N/A	#N/A	#N/A	#N/A	#N/A	#N/A	#N/A	#N/A	#N/A	#N/A	#N/A	#N/A	#N/A	#N/A
TraesCS5B02G425100	F:GO:0003735; C:GO:0005622; C:GO:0005840; P:GO:0006412	F:structural constituent of ribosome; C:intracellular; C:ribosome; P:translation	213.26	194.87	109.87	120.96	103.35	98.75	126.32	102.05	104.19	96.3	80.01	54.55	80.66	111.65	96.78	114.04	103.98	139.18	90.7	115.89	137.65	127.35	146.41	121.37	104.95	103.87	106.14	112.23	114.16	112.37	0	-0.100508	0.999975	0	-0.200451	0.763503	0	0.213078	0.687711	0	-1.01766	0.238172	0	-0.673668	0.0272802	0	-0.162944
TraesCS5A02G482800	C:GO:0009522; C:GO:0009538; P:GO:0015979	C:photosystem I; C:photosystem I reaction center; P:photosynthesis	213.16	272.58	286.02	296.84	268.99	282.48	9.16	8.91	3.91	9.23	26.1	8.02	58.14	29.18	57.81	44.37	209.44	207.75	4.97	9.41	170.66	154.9	126.42	139.67	235.22	282.13	282.7	281.15	256.26	249.74	0	-0.731007	0.971963	UP	3.74439	4.55524e-10	UP	2.20626	3.6634e-06	0	1.65784	0.0735256	UP	1.6604	1.0762e-09	0	0.165427
TraesCS5A02G424400	F:GO:0003824; F:GO:0010181; F:GO:0016491; P:GO:0055114	F:catalytic activity; F:FMN binding; F:oxidoreductase activity; P:oxidation-reduction process	213.14	238.69	393.81	440.44	281.68	258.5	11.31	22.56	10.73	15.65	24.2	8.37	31.55	14.65	35.55	32.15	144.6	131.36	8.86	10.11	200.5	134.31	109.43	151.15	209.95	264.44	238.4	275.62	215.11	228.76	0	-0.950234	0.971963	UP	3.06565	7.27356e-07	UP	2.18025	0.000126847	UP	2.236	0.0156051	UP	2.26768	1.73946e-15	0	0.670665
TraesCS7A02G009800	F:GO:0004553; P:GO:0005975	F:hydrolase activity, hydrolyzing O-glycosyl compounds; P:carbohydrate metabolic process	212.6	247.07	37.72	29.22	44.86	97.31	0.77	0.17	0	0.07	0	0.11	1.23	2.84	4.03	5.55	30.18	20.26	0.37	1.65	9.15	0.34	14.59	8.24	39.64	25.03	46.89	27.03	51.6	26.61	0	0.714303	0.999975	UP	5.3997	0.0473598	UP	5.76048	2.16851e-11	UP	2.74976	3.03976e-05	UP	2.3273	7.48718e-10	0	0.23595
TraesCS1A02G217200	F:GO:0004550; P:GO:0006165; P:GO:0006183; P:GO:0006228; P:GO:0006241	F:nucleoside diphosphate kinase activity; P:nucleoside diphosphate phosphorylation; P:GTP biosynthetic process; P:UTP biosynthetic process; P:CTP biosynthetic process	212.22	192.35	162.22	185.38	163.85	183.55	226.74	141.49	137.64	121.67	146.74	100.62	118.38	116.08	132.09	143.56	191.8	228.5	113.2	172.74	220.24	240.24	208	160.29	180.92	173.22	175.55	176.53	173.95	187.45	0	-0.37131	0.999975	0	0.27983	0.676922	0	-0.150227	0.789464	0	-0.610204	0.523423	0	-0.408204	0.227255	0	-0.303744
BGI_novel_G015043	#N/A	#N/A	212.21	218.09	226.97	226.29	203.16	175.4	218.16	128.4	244.33	250.37	233.13	139.37	157.45	150.7	140.01	155.46	193.78	208.52	108.81	158.73	229.59	278.9	243.39	187.22	187.53	205.17	199.3	192.74	194.73	186.87	#N/A	#N/A	#N/A	#N/A	#N/A	#N/A	#N/A	#N/A	#N/A	#N/A	#N/A	#N/A	#N/A	#N/A	#N/A	#N/A	#N/A
TraesCS6B02G310100	F:GO:0003735; C:GO:0005840; P:GO:0006412	F:structural constituent of ribosome; C:ribosome; P:translation	212.16	203.68	103.06	119.38	103.18	97.85	202.39	146.49	57.51	61.42	100.54	63.71	102.26	115.74	94.23	121.89	88.39	138.11	116.43	169.12	161.21	112.33	165.05	133.79	103.52	104.32	108.95	85.5	92.64	101.11	0	-0.21685	0.999975	0	0.789742	0.206549	0	0.00516953	0.992699	0	-1.23194	0.129302	0	-0.919831	0.0045455	0	-0.210453
TraesCS2B02G471300	0	0	212.04	126.04	0.83	2.56	0	0	69.63	0	0	0	0	0	0	0	0	0	0	0.21	0	0	0	0.43	0	0	0	0	0.42	0	0	0	0	-10.7664	0.580483	0	5.1224	0.0975771	#N/A	#N/A	#N/A	0	1.89391	0.542269	0	2.89712	0.271272	#N/A	#N/A
TraesCS2A02G485400	F:GO:0003735; C:GO:0005840; P:GO:0006412; C:GO:0015935	F:structural constituent of ribosome; C:ribosome; P:translation; C:small ribosomal subunit	211.44	172.49	111.16	137.75	111.17	107.2	136.9	101.93	42.74	43.08	85.55	53.46	93.45	91.68	99.19	119.19	109.51	146.05	95.41	139.41	87.48	76.28	137.23	128.61	116.31	106.47	117.43	108.5	119.09	104.41	0	-0.0795791	0.999975	0	0.468746	0.454133	0	-0.0706133	0.901533	0	-0.925034	0.2773	0	-0.726998	0.0147983	0	-0.119096
TraesCS6D02G291600	C:GO:0005960; P:GO:0019464	C:glycine cleavage complex; P:glycine decarboxylation via glycine cleavage system	210.38	288.16	191.8	189.47	205.38	202.63	12.99	11.66	0.77	4.22	10.52	3.01	32.53	18.79	46.27	40.17	153.29	155.37	6.43	8.23	136.8	94.8	105.49	109.02	184.52	244.19	255.51	271.11	222.76	231.13	0	-0.674903	0.971963	UP	5.36249	8.91739e-13	UP	2.42242	1.27906e-06	UP	1.86408	0.0256698	UP	1.87963	2.48028e-12	0	0.402381
TraesCS3A02G524000	F:GO:0020037	F:heme binding	210.38	231.99	264.15	270.93	157.94	146.67	331.95	181.04	102.89	127.47	156.51	124.24	241.12	149.48	248.24	305.36	186.47	237.18	207.66	299.48	268.69	262.18	281.68	218.91	196.66	151.75	183.54	147.26	165.96	146.06	0	-0.150998	0.999975	0	0.892171	0.173206	0	-0.472716	0.405703	0	-1.49722	0.156557	DOWN	-1.48028	1.03014e-05	0	-0.384754
TraesCS4D02G191400	F:GO:0003735; C:GO:0005622; C:GO:0005840; P:GO:0006412	F:structural constituent of ribosome; C:intracellular; C:ribosome; P:translation	210.19	185.13	106.89	114.53	108.47	109.54	137.01	86.88	39.68	38.6	64.15	43.53	84.58	92.33	105.02	115.68	112.42	132.72	67.87	121.87	118.55	93.95	128.23	132.92	120.05	113.05	108.13	108.13	110.29	108.27	0	-0.185125	0.999975	0	0.850668	0.168644	0	0.522797	0.317971	0	-0.738693	0.391896	0	-0.757823	0.00817467	0	-0.181182
TraesCS5D02G462800	0	0	209.7	176.22	84.18	98.83	90.57	86.44	121.25	81.43	31.32	36.48	70.11	31.83	76.38	89.78	96.57	101.17	113.17	132.82	76.17	106.75	112.1	125.64	126.99	129.48	112.22	108.89	106.21	103.62	102.89	102.47	0	-0.0902275	0.999975	UP	1.24171	0.0429718	0	0.605602	0.28936	0	-0.785486	0.391896	0	-0.647272	0.0303663	0	-0.207184
TraesCS7A02G369700	F:GO:0004462; F:GO:0046872	F:lactoylglutathione lyase activity; F:metal ion binding	209.31	198.67	191.96	165.45	185.65	151.49	43.08	21.74	21.19	31	18.22	8.31	48.97	29.71	99.85	65.3	198.07	155.28	15.65	39.94	142.8	96.67	100.97	119.66	180.88	213.08	181.15	211.89	203.02	195.18	0	-0.0677937	0.999975	UP	1.53514	0.0105822	UP	2.03543	4.84999e-05	0	1.06196	0.24397	0	0.531726	0.103073	0	-0.100088
TraesCS4B02G069300	F:GO:0003824; F:GO:0004372; P:GO:0006544; P:GO:0006563; F:GO:0016740; F:GO:0030170	F:catalytic activity; F:glycine hydroxymethyltransferase activity; P:glycine metabolic process; P:L-serine metabolic process; F:transferase activity; F:pyridoxal phosphate binding	209.25	221.09	400.04	300.71	295.79	302.63	9.73	15.03	5.28	7.09	9.77	4.97	24.96	17.83	70.02	39.35	246.72	186.05	3.99	4.32	174.51	174.75	98.71	119.46	247.98	287.69	320.69	305.27	283.6	290.57	0	-1.54481	0.971963	UP	4.32393	6.18215e-13	UP	3.0849	2.03316e-09	UP	2.33442	0.0181882	UP	1.83606	9.162e-08	0	0.19383
TraesCS2D02G442500	0	0	208.98	181.35	592.22	592.86	552.92	463.21	32.41	29.56	12.26	17.21	56.66	78.72	159.48	71.41	235.94	165.99	521.97	510.67	27.58	35.94	404.21	243.13	358.57	453.16	534.18	774.23	505.51	650.87	530.86	577.98	0	-0.0903363	0.999975	UP	3.49967	1.08986e-08	UP	1.44665	0.00341577	0	1.46892	0.187746	0	0.843892	0.00964738	0	0.00324925
BGI_novel_G003383	#N/A	#N/A	208.64	73.69	53.97	50.55	0	0.5	12.21	0.16	0	0	0	0	0	0	0	0	0	0	0	0.78	31.09	102.05	0	0	0	0	0	0	0	0	#N/A	#N/A	#N/A	#N/A	#N/A	#N/A	#N/A	#N/A	#N/A	#N/A	#N/A	#N/A	#N/A	#N/A	#N/A	#N/A	#N/A
TraesCS2B02G264100	F:GO:0003824; F:GO:0010181; F:GO:0016491; P:GO:0055114	F:catalytic activity; F:FMN binding; F:oxidoreductase activity; P:oxidation-reduction process	208.62	230.5	229.93	235.06	188.32	185.32	13.91	18.29	3.52	4.48	6.14	8.78	14.54	10.26	30.91	25.5	105.99	117.2	12.78	17.22	110.99	68.46	70.64	96.09	151.01	200.81	192.82	201.55	164.83	186.15	0	-0.258366	0.999975	UP	3.79488	2.44703e-10	UP	2.52635	3.19538e-07	UP	2.53846	0.00323619	UP	2.12398	7.07205e-15	0	0.708624
TraesCS5A02G108000	F:GO:0003824; F:GO:0004332; P:GO:0006096	F:catalytic activity; F:fructose-bisphosphate aldolase activity; P:glycolytic process	207.37	241.8	212.03	229.21	190.16	189.82	5.08	12.25	2.26	2.63	5.95	4.3	14.21	9.26	18.19	16.95	89.9	106.91	6.76	5.88	102.83	48.71	63.18	78.35	140.01	162.06	165.88	178.5	140.55	151.04	0	-0.503373	0.999975	UP	4.69505	1.36145e-12	UP	2.15956	8.95007e-06	UP	2.3857	0.00384793	UP	2.52156	7.03698e-21	0	0.662705
TraesCS3A02G333300	F:GO:0003924; F:GO:0005200; F:GO:0005525; C:GO:0005874; P:GO:0007017	F:GTPase activity; F:structural constituent of cytoskeleton; F:GTP binding; C:microtubule; P:microtubule-based process	207.2	232.7	92.11	93.6	107.12	154.74	12.66	1.54	1.17	1.4	1.17	1.02	14.64	12.64	51.74	46.94	220.5	193.25	2.11	16.2	26.3	16.24	50.05	46.28	140.68	94.6	172.29	93.43	143.48	95.06	0	0.545373	0.999975	UP	3.35159	3.56263e-07	UP	4.88803	2.85034e-18	UP	1.96014	0.0233548	0	0.716651	0.087614	0	-0.886453
TraesCS5B02G466700	C:GO:0009522; C:GO:0009538; P:GO:0015979	C:photosystem I; C:photosystem I reaction center; P:photosynthesis	207.16	176.41	284.3	320.23	208.89	257.09	15.13	16.34	2.4	2.52	36.2	10.09	56.54	20.54	62.23	52.14	219.29	157.93	3.45	8.55	179.8	168.75	139.55	142.73	224.83	208.3	262.21	272.74	239.55	242.67	0	-0.677455	0.971963	UP	7.55613	2.62626e-07	UP	2.16868	3.16661e-06	0	1.53758	0.121972	UP	1.45502	5.31537e-06	0	0.214196
TraesCS4A02G107700	F:GO:0003746; F:GO:0003924; F:GO:0005525; C:GO:0005737; P:GO:0006414	F:translation elongation factor activity; F:GTPase activity; F:GTP binding; C:cytoplasm; P:translational elongation	207.09	173.64	113.2	124.61	156.78	149.97	110.56	83.11	12.18	19.1	40.58	31.41	92.52	103.44	146.88	151.78	205.46	205.82	77.77	124.23	94.44	78.11	134.66	166.6	176.65	166.59	174.22	163.8	169.51	167.2	0	-0.0252709	0.999975	UP	1.91461	0.00144819	UP	1.19463	0.0156375	0	-0.422693	0.686788	0	-0.537023	0.0994943	0	-0.28665
TraesCS5B02G208100	P:GO:0006508; F:GO:0008234	P:proteolysis; F:cysteine-type peptidase activity	206.53	295.91	362.47	398.45	483.14	561.65	219.77	67.47	25.41	42.48	40.03	79.93	67.59	65.54	120.65	133.3	287.55	348.56	91.31	190.83	176.74	120.28	193.41	220.96	313.23	301.85	381.26	313.72	385.38	336.71	0	-0.160021	0.999975	UP	2.03787	0.000837812	0	0.101323	0.859978	0	0.890281	0.395676	0	0.714089	0.0363884	0	0.142591
TraesCS2D02G097500	F:GO:0005509	F:calcium ion binding	206.44	188.79	193.17	202.84	210.13	214.42	165.96	133.25	150.6	141.36	76.48	113.26	135.57	99.59	119.4	163.68	169.8	192.06	146.91	144.18	185.79	165.87	169.63	147.89	183.3	166.39	179.39	168.16	182.82	199.94	0	-0.0959545	0.999975	0	-0.0973759	0.894017	0	-0.437816	0.438348	0	-0.617685	0.527195	0	-0.349874	0.310011	0	0.136117
TraesCS3A02G191700	P:GO:0015979; P:GO:0015995; F:GO:0016491; F:GO:0046872; F:GO:0048529; P:GO:0055114	P:photosynthesis; P:chlorophyll biosynthetic process; F:oxidoreductase activity; F:metal ion binding; F:magnesium-protoporphyrin IX monomethyl ester (oxidative) cyclase activity; P:oxidation-reduction process	206.2	194.16	237.9	258.53	338.18	334.38	8.81	6.57	1.19	2.02	4.52	12.01	26.99	29.14	94.54	56.17	328.09	240.93	3.19	9.83	74.86	29.84	107.57	168.47	291.19	342.73	358.95	372.03	344.82	345.5	0	-0.699788	0.971963	UP	4.81004	5.47803e-15	UP	2.2977	1.91735e-06	UP	1.98869	0.0355471	UP	1.52493	2.41009e-06	0	0.0458889
TraesCS7D02G306600	C:GO:0005622; P:GO:0042254	C:intracellular; P:ribosome biogenesis	205.91	172.16	79.55	100.55	86.74	97.82	96.61	79.61	22.9	33.15	36.55	30.71	62.87	87.91	91.24	96.6	103.13	119.26	90.3	117.56	71.23	34.84	111.26	115.12	97.17	91.31	91.8	81.83	88.96	90.86	0	0.260852	0.999975	0	0.520351	0.42056	0	0.540977	0.309419	0	-0.798986	0.391896	0	-0.775953	0.00734765	0	-0.232408
TraesCS5D02G422800	C:GO:0009522; C:GO:0009538; P:GO:0015979	C:photosystem I; C:photosystem I reaction center; P:photosynthesis	205.76	250.08	222.32	286.61	281.42	272.63	10.88	10.22	3.14	9.97	21.77	16.64	45.13	18.31	58.39	53.49	208.89	224.15	6.46	7.67	131.2	144.62	122.95	144.81	249.29	281.61	284.77	269.63	227.3	252.06	0	-0.685362	0.971963	UP	4.39904	2.46617e-11	UP	1.95182	4.28873e-05	0	1.64068	0.107747	UP	1.62506	5.51333e-09	0	0.181324
TraesCS4D02G266700	F:GO:0004512; P:GO:0006021; P:GO:0008654	F:inositol-3-phosphate synthase activity; P:inositol biosynthetic process; P:phospholipid biosynthetic process	204.93	228.32	12.34	36.82	20.48	24.11	3.2	1.82	0.51	1.11	0.14	0.47	4.09	3.19	7.9	6.89	19.38	12.73	1.3	7.67	3.28	1.15	8.36	10.74	16.04	20.01	14.71	18.32	18.54	14.4	0	1.50107	0.971963	0	0.327804	0.788085	UP	2.46033	0.000618945	0	0.709953	0.0804806	0	0.412757	0.138469	0	0.166629
TraesCS6B02G064300	F:GO:0003735; C:GO:0005622; C:GO:0005840; P:GO:0006412	F:structural constituent of ribosome; C:intracellular; C:ribosome; P:translation	204.76	195.56	114.86	131.83	117.25	127.28	189.15	132.23	32.03	46.46	153.83	69.73	139.06	123.21	105.3	143.18	123.59	146	118.44	168.24	161.74	157.54	185.72	140.47	116.03	114.04	111.13	116.02	119.12	124.53	0	-0.174378	0.999975	UP	1.44006	0.0162307	0	-0.154459	0.793918	0	-1.23722	0.170879	0	-0.819758	0.0107762	0	-0.164452
TraesCS2A02G539800	0	0	203.85	206.22	223.17	208.35	204.74	198.29	127.02	93.04	71.49	77.82	175.94	176.97	140.95	94.63	142.65	126.09	248.67	201.51	91.83	125.78	169.66	187.65	215.61	189.26	202.03	220.7	197.8	221.24	210.56	215.96	0	-0.059167	0.999975	0	0.673799	0.297007	0	-0.453342	0.41574	0	-0.386631	0.697275	0	-0.0568285	0.869166	0	-0.173703
TraesCS2A02G067200	0	0	203.84	268.51	89.01	90.11	50.7	51.89	5.01	5.1	0	0	3.03	0.72	5.46	5.05	11.42	7.52	46.37	38.92	2.71	1.49	88.71	62.7	31.29	33.7	61.8	74.66	85.1	82.04	64.94	68.06	0	-0.594971	0.999975	UP	9.67225	2.96815e-11	UP	2.54439	0.00298027	UP	2.40832	1.32808e-05	UP	1.88109	3.30222e-08	0	0.392646
TraesCS4B02G109900	F:GO:0003824; F:GO:0004332; P:GO:0006096	F:catalytic activity; F:fructose-bisphosphate aldolase activity; P:glycolytic process	203.77	258.69	139.95	142.48	229.24	230	11.25	8.05	5.02	10.47	7.26	3	28.38	20.56	51.84	42.28	202.05	191.66	7.9	3.44	65.26	51.41	94.93	114.65	221.48	247.73	270.55	253.5	227.36	225.76	0	-0.825513	0.971963	UP	2.43484	9.68702e-05	UP	3.20822	4.12622e-11	UP	2.06792	0.0252068	UP	1.75115	8.79097e-10	0	0.220451
TraesCS5A02G443900	C:GO:0000786; F:GO:0003677; C:GO:0005634; P:GO:0006334	C:nucleosome; F:DNA binding; C:nucleus; P:nucleosome assembly	203.63	204.87	207.92	263.89	165.7	168.1	17.46	5.9	0	0.68	4.09	9.6	36.02	20.6	44.5	40.8	144.97	134.69	7.25	10.5	68.64	33.94	79.93	84.18	144	131.84	133.67	136.68	143.32	130.88	0	-0.671917	0.971963	UP	5.35924	5.75097e-12	UP	2.79758	1.33507e-08	0	1.08735	0.205427	0	0.984958	0.000250787	0	-0.0304289
TraesCS3A02G195300	F:GO:0004478; F:GO:0005524; P:GO:0006556	F:methionine adenosyltransferase activity; F:ATP binding; P:S-adenosylmethionine biosynthetic process	203.61	255.16	209.48	271.4	246.53	277.51	160.4	92.9	42.99	61.71	50.41	41.95	145.25	113.85	332.18	310.33	378.93	377.13	124.82	194.83	167.82	147.95	248.17	239.14	313.73	221.91	334.94	213.75	279.14	197.46	0	0.0590817	0.999975	0	1.0832	0.0907373	UP	1.11082	0.0295798	0	-0.499505	0.655739	0	-0.942691	0.0166242	0	-0.718913
TraesCS5D02G442100	F:GO:0003676; F:GO:0003723; F:GO:0003735; C:GO:0005622; C:GO:0005840; P:GO:0006412	F:nucleic acid binding; F:RNA binding; F:structural constituent of ribosome; C:intracellular; C:ribosome; P:translation	203.57	176.24	95.71	113.25	106.84	104.77	134.09	111.01	26.39	27.6	80.28	45.42	85.77	93.83	108.91	130.29	98.56	145.99	101.4	149.97	130.66	79.42	155.68	117.1	111.22	103.51	102.43	95.64	105.63	104.82	0	-0.0207849	0.999975	0	1.12919	0.0623791	0	0.2536	0.633055	0	-0.928176	0.248771	DOWN	-1.03039	0.000779493	0	-0.0877213
TraesCS4D02G118900	P:GO:0006869; F:GO:0008289	P:lipid transport; F:lipid binding	203.39	178.89	228.05	317.85	1.62	1.22	80.12	11.13	0.53	0	2.88	0	0.84	0.26	0.8	0.86	2.95	0.21	25.67	85.1	107.78	97.49	2.97	1.02	2.89	2.02	3.49	2.03	1.84	2.43	0	0.332907	0.999975	UP	9.39431	3.04402e-25	0	0.199999	0.863794	UP	2.08876	0.00472731	0	0.964008	0.101991	0	-0.0855377
TraesCS1A02G097700	C:GO:0005783; F:GO:0016853; P:GO:0045454	C:endoplasmic reticulum; F:isomerase activity; P:cell redox homeostasis	203.32	211.23	186.03	180.32	162.42	178.1	105.35	46.78	61.16	94.92	11.22	27.44	60.81	84.51	171.39	142.89	233.6	238.36	64.48	121.67	117.29	51.93	135.5	180.38	213.9	193.39	199.19	178.95	192.02	172.77	0	0.0416683	0.999975	0	-0.0149181	0.983918	0	0.473974	0.375065	0	0.080308	0.937788	0	-0.383174	0.223361	0	-0.392613
TraesCS2A02G169800	F:GO:0003746; C:GO:0005853; P:GO:0006414	F:translation elongation factor activity; C:eukaryotic translation elongation factor 1 complex; P:translational elongation	203.31	180	166.01	178.67	146.32	144.87	126.23	81.59	43.86	46.28	90.27	46.5	89.13	84.17	104.24	104.35	134.99	152.99	66.1	102.91	122.99	149.28	139.28	141.76	144.46	151.14	133.86	143.57	149.66	156.61	0	-0.276581	0.999975	0	1.06129	0.0924193	0	0.291564	0.622025	0	-0.503269	0.595929	0	-0.303876	0.341348	0	0.0324558
TraesCS4D02G234300	F:GO:0003735; F:GO:0005515; C:GO:0005840; P:GO:0006412	F:structural constituent of ribosome; F:protein binding; C:ribosome; P:translation	202.93	189.2	109.03	117.43	115.86	121	173.33	86.89	30.13	37.02	55.9	40.42	121.26	87.16	105.3	133.66	107.07	146.51	90.59	149.35	132.3	119.12	142.1	124.6	123.1	114.28	107.84	101.57	97.4	113.49	0	-0.324536	0.999975	UP	1.37925	0.0216716	0	-0.0425199	0.945601	0	-1.23187	0.107258	0	-0.770765	0.00726167	0	-0.342398
TraesCS2D02G260700	0	0	202.9	213.38	302.2	305	413.25	377.87	187.59	139.36	262.48	269.17	248.74	290.53	280.06	163.23	236.54	281.91	350.16	466.3	116.55	145.74	378.95	329.23	425.03	373.23	444.88	431.88	490.36	443.78	414.93	441.6	0	-0.407453	0.999975	0	-0.027797	0.969401	0	-0.26445	0.63193	0	-0.176335	0.874789	0	0.020769	0.955835	0	0.00876784
TraesCS5A02G372700	F:GO:0003735; C:GO:0005622; C:GO:0005840; P:GO:0006412; F:GO:0008097	F:structural constituent of ribosome; C:intracellular; C:ribosome; P:translation; F:5S rRNA binding	202.64	171.72	99.16	112.04	100.08	111.16	124.25	88.07	17.82	28.41	23.83	29.98	81.97	97.76	118.89	126.73	122.21	137.72	92.52	139.91	91.33	60.1	119.54	130.74	119.01	105.64	104.23	106.25	106.79	96.74	0	0.14124	0.999975	0	1.20016	0.0595456	0	0.959164	0.0544157	0	-0.919619	0.326901	0	-0.938147	0.00126096	0	-0.302105
TraesCS3D02G332800	0	0	202.37	205.29	117.78	142.95	121.36	123.31	173.04	113.82	69.36	75.12	70.49	42.21	99.97	140.01	132.44	144.5	120.84	169.07	125.7	170.91	143.22	97.67	157.79	160.41	132.67	133.4	129.57	129.02	123.23	126.73	0	-0.00210776	0.999975	0	0.211117	0.75366	0	0.568384	0.285431	0	-1.03562	0.247463	0	-0.806059	0.00522554	0	-0.149585
TraesCS4D02G197200	F:GO:0003746; F:GO:0003924; F:GO:0005525; C:GO:0005737; P:GO:0006414	F:translation elongation factor activity; F:GTPase activity; F:GTP binding; C:cytoplasm; P:translational elongation	202.31	171.85	155.27	165.84	185.56	197.22	235.5	178.43	29.17	44.18	107.46	57.86	201.31	220.95	236.02	237.22	221.49	229.56	140.58	229.28	175.04	164.28	209.62	232.43	198.56	176.42	181.13	171.24	182.18	169.25	0	-0.214234	0.999975	UP	1.65503	0.0073433	0	0.636528	0.256557	0	-1.43506	0.177297	DOWN	-1.14406	0.000190621	0	-0.343077
TraesCS4A02G114100	F:GO:0003735; C:GO:0005622; C:GO:0005840; P:GO:0006412	F:structural constituent of ribosome; C:intracellular; C:ribosome; P:translation	202.22	168.53	89.69	98.34	85.78	86.38	128.64	83.47	47.21	41.81	62.41	39.66	76.33	85.76	102	112.91	104.52	126.04	66.23	105.9	109.83	97.13	118.85	114.79	106.11	102.3	95.96	98.25	94.93	98.39	0	-0.235749	0.999975	0	0.650798	0.305945	0	0.523891	0.327291	0	-0.763721	0.394065	0	-0.841865	0.00384821	0	-0.234375
TraesCS6A02G223400	F:GO:0004001; P:GO:0006166; F:GO:0016773	F:adenosine kinase activity; P:purine ribonucleoside salvage; F:phosphotransferase activity, alcohol group as acceptor	202.14	212.7	156.49	163.77	176.02	171.06	105.85	57.86	36.15	57.82	30.23	18.01	114.97	102.97	255.34	218.41	353.95	307.53	62.77	150.1	118.59	77.89	203.53	219.17	254.29	220.02	263.68	215.58	234.92	194.41	0	0.329314	0.999975	0	0.628672	0.331795	UP	1.65622	0.00108452	0	-0.081444	0.94492	0	-0.671777	0.0444682	0	-0.798962
TraesCS5D02G174600	F:GO:0003735; C:GO:0005622; C:GO:0005840; P:GO:0006412	F:structural constituent of ribosome; C:intracellular; C:ribosome; P:translation	202.1	180.93	88.92	108.27	122.4	118.43	171.98	134.42	62.17	53.66	99.63	66.57	131.53	105	128.54	144.6	127.72	170.01	129.93	165.06	125.26	143.53	158.25	153.16	125.39	135.97	124.09	114.55	118.66	106.01	0	-0.112842	0.999975	0	0.811429	0.204052	0	0.00965131	0.986941	0	-1.08771	0.23273	0	-0.879225	0.00398444	0	-0.337305
TraesCS7B02G176600	F:GO:0003723; F:GO:0003735; P:GO:0006412; C:GO:0015934	F:RNA binding; F:structural constituent of ribosome; P:translation; C:large ribosomal subunit	201.86	183.73	143.59	150.5	143.72	128.31	137.01	82.97	47.61	50.24	48.77	33.25	69.61	105.78	113.53	111.36	126.77	138.6	96.92	109.97	121.82	71.85	122.8	135.09	113.43	138.52	133.99	133.9	146.47	140.65	0	-0.0888212	0.999975	0	0.235812	0.719908	0	0.161918	0.762278	0	-0.891401	0.312051	0	-0.565091	0.0536944	0	-0.0376735
TraesCS5B02G022800	F:GO:0003871; F:GO:0008270; P:GO:0008652; P:GO:0009086	F:5-methyltetrahydropteroyltriglutamate-homocysteine S-methyltransferase activity; F:zinc ion binding; P:cellular amino acid biosynthetic process; P:methionine biosynthetic process	201.71	263.83	176.05	206.02	239.87	305.84	170.47	79.32	10.81	20.77	44.44	29.73	174.33	104.91	339.92	338.92	518.26	499.15	73.82	219.05	152.57	221.62	280.78	282.5	420.85	266.39	410.78	240.72	333.65	209.65	0	0.0853989	0.999975	UP	3.21493	9.52122e-07	UP	1.73719	0.000692718	0	-0.0751323	0.955693	0	-0.758688	0.0766609	0	-0.892069
TraesCS2B02G147700	F:GO:0003746; C:GO:0005853; P:GO:0006414	F:translation elongation factor activity; C:eukaryotic translation elongation factor 1 complex; P:translational elongation	201.19	183.88	146.76	164.36	152.13	133.16	74.26	52.13	16.91	18.82	30.31	24.43	65.35	60.91	90.39	93.36	141.74	143.57	44.37	76	117.08	66.72	117.15	139.25	139.99	142.53	145.21	148.24	145.38	155.52	0	-0.275061	0.999975	UP	2.04629	0.000516016	0	0.904625	0.0790475	0	-0.0993231	0.921884	0	-0.00493408	0.98883	0	0.0478568
TraesCS6A02G047900	F:GO:0003735; C:GO:0005622; C:GO:0005840; P:GO:0006412	F:structural constituent of ribosome; C:intracellular; C:ribosome; P:translation	200.82	184.86	111.77	117.09	108.23	116.72	160.72	108.34	31.45	31.15	109.55	65.86	113.34	100.46	103.68	136.86	118.42	155.8	98.28	161.25	141	129.63	157.23	141.04	111.51	108.36	108.47	102.35	110.51	108.1	0	-0.0513188	0.999975	UP	1.42061	0.0153118	0	0.100056	0.855162	0	-1.07761	0.19478	0	-0.885884	0.00524724	0	-0.242393
TraesCS3D02G243800	F:GO:0003735; C:GO:0005840; P:GO:0006412	F:structural constituent of ribosome; C:ribosome; P:translation	200.38	179.29	137.31	168.55	178.11	161.95	146.32	110.49	50.69	50.14	93.14	58.09	93.68	95.24	97.13	113.1	133.07	157.93	105.18	117.59	160.15	130.47	168.59	155.01	157.66	169.61	156.19	162.58	164.1	160.34	0	-0.254355	0.999975	0	0.886926	0.157265	0	0.0680527	0.908455	0	-0.508876	0.564556	0	-0.135828	0.700428	0	0.104837
TraesCS4D02G109500	P:GO:0006950	P:response to stress	199.79	255.96	205.17	251.01	539.15	438.29	6.95	2.36	0.97	3.84	2.16	3.2	49.47	28.64	120	87.4	500.18	445.1	1.46	3.74	104.65	104.47	219.59	245.18	486.89	526.72	605.11	582.62	548.78	614.37	0	-1.10457	0.971963	UP	4.27859	1.20211e-12	UP	5.32181	2.74908e-20	UP	2.46265	0.0130632	UP	1.84515	1.47909e-09	0	0.163064
TraesCS7B02G198400	F:GO:0003723; F:GO:0003735; C:GO:0005840; P:GO:0006412; C:GO:0015935	F:RNA binding; F:structural constituent of ribosome; C:ribosome; P:translation; C:small ribosomal subunit	199.41	184.66	114.77	118.81	122.69	126.52	157.41	123.81	31.44	47.38	77.82	57.53	110.17	100.55	107.58	136.24	128.3	168.29	114.26	142.76	124.08	114.56	165.15	148.22	137.07	117.18	122.15	119.25	121.1	113.01	0	-0.128372	0.999975	0	1.13849	0.0692711	0	0.0404293	0.945329	0	-0.972014	0.294993	0	-0.721828	0.021282	0	-0.200321
TraesCS2B02G130300	C:GO:0009523; P:GO:0015979; C:GO:0016020	C:photosystem II; P:photosynthesis; C:membrane	199	231.7	262.66	382.84	226.12	240.66	19.58	20.45	17.72	35.43	42.15	14.9	53.64	32	53.2	41.05	197.93	224.37	16.44	16.01	238.93	241.69	129.82	147.01	237.87	231.72	262.95	254.01	240.04	221.99	0	-0.462368	0.999975	UP	2.52667	1.5043e-05	UP	1.09957	0.0391403	0	1.30569	0.18155	UP	1.61393	2.62918e-09	0	0.284224
TraesCS4D02G021400	P:GO:0009228; F:GO:0051536	P:thiamine biosynthetic process; F:iron-sulfur cluster binding	198.95	238.72	324.4	284.01	512.05	426.16	7.74	2.74	0.93	0.73	1.8	1.27	15.52	23.19	85.48	43.49	346.77	224.31	0.78	3.89	73.07	37.51	89.63	149.14	301.7	365.18	366.76	385.31	407.56	382.15	0	-0.983961	0.971963	UP	5.27785	6.9019e-15	UP	5.25354	2.50424e-19	UP	2.96035	0.00447324	UP	1.84433	2.22197e-06	0	0.133783
TraesCS7A02G316300	F:GO:0003735; C:GO:0005622; C:GO:0005840; P:GO:0006414	F:structural constituent of ribosome; C:intracellular; C:ribosome; P:translational elongation	198.68	164.99	64.22	97.46	96.91	98.81	101.91	90.39	21.92	27.44	71.6	42.43	106.67	87.39	93.87	121.37	99.22	153.24	96.62	135.63	100.08	72.26	146.25	119.79	114.49	95.21	93.95	90.49	94.18	91.19	0	0.0869495	0.999975	0	0.983164	0.111365	0	0.577299	0.281969	0	-1.00335	0.265293	0	-0.885847	0.0068749	0	-0.326509
TraesCS5B02G437200	F:GO:0003676; F:GO:0003723; F:GO:0003735; C:GO:0005622; C:GO:0005840; P:GO:0006412	F:nucleic acid binding; F:RNA binding; F:structural constituent of ribosome; C:intracellular; C:ribosome; P:translation	198.68	172.02	105.16	116.69	109.93	104.88	152	92.23	35.77	43.44	54.93	49.45	102.08	121.25	118.17	131.72	104.58	156.52	105.64	142.35	133.85	94.69	155.21	141.06	126.84	107.11	99.1	93.37	110.87	102.74	0	-0.0878474	0.999975	0	0.862105	0.170192	0	0.438208	0.43223	0	-1.1642	0.19234	0	-0.984184	0.000575068	0	-0.26757
TraesCS7A02G071100	F:GO:0003824; F:GO:0004802; P:GO:0008152	F:catalytic activity; F:transketolase activity; P:metabolic process	198.52	230	158.18	168.09	236.56	213.2	84.33	50.49	12.5	26.07	22.64	25.32	112.89	81.67	217.88	200.81	251.22	238.49	49.77	123.92	97.52	56.24	166.49	190.46	239.46	260.09	278.15	253.57	248.79	248.04	0	0.341678	0.999975	UP	1.58593	0.0101451	UP	1.31435	0.00835658	0	0.128121	0.91473	0	-0.352784	0.299058	0	-0.00380879
TraesCS5B02G012100	C:GO:0000015; F:GO:0000287; F:GO:0004634; P:GO:0006096	C:phosphopyruvate hydratase complex; F:magnesium ion binding; F:phosphopyruvate hydratase activity; P:glycolytic process	198.28	195.57	94.24	111.29	113.26	106.95	85.93	36.07	55.66	62.14	29.28	35.45	49.71	48	94.24	79.4	152.34	146.65	52.42	86.03	69.22	79.8	102.64	127.11	138.98	144.51	135.51	134.27	138.43	129.76	0	0.304764	0.999975	0	-0.361988	0.568325	0	0.955576	0.0654355	0	0.423201	0.640552	0	-0.0142121	0.968269	0	-0.216727
TraesCS3D02G412300	0	0	198.2	125.16	2239.31	1971.66	8011.14	4815.49	96.1	44	98.08	149.3	1327.22	446.46	3084.69	1389.49	3303.43	2257.95	5240.17	4518.41	7.6	206.4	1877.37	1422.68	5251.81	4773.64	6159.39	7290.58	7094.75	7087.78	6402.68	6375.07	0	0.631752	0.999975	UP	3.13411	2.28073e-07	UP	1.41663	0.0260766	0	0.305781	0.816545	0	0.649887	0.0839843	0	0.122255
TraesCS2B02G109000	F:GO:0003735; C:GO:0005622; C:GO:0005840; P:GO:0006412	F:structural constituent of ribosome; C:intracellular; C:ribosome; P:translation	197.83	170.48	107.11	124.97	119.21	119.36	423.9	432.74	114.83	129.67	172.53	107.68	275.08	340.99	237.06	255.29	133.47	164.64	349.15	395.38	285.37	246.47	260.52	246.12	144.19	133.14	130.64	136.09	124.83	121.34	0	-0.396064	0.999975	0	0.516302	0.427583	0	-0.557011	0.339682	DOWN	-2.5124	0.0104591	DOWN	-1.71958	2.34228e-09	0	-0.182022
TraesCS3A02G085600	F:GO:0003723; F:GO:0003735; P:GO:0006412; C:GO:0015935	F:RNA binding; F:structural constituent of ribosome; P:translation; C:small ribosomal subunit	197.67	175.25	111.59	120.63	105.07	114.66	166.65	117.87	44.79	58.55	72.7	47.66	111.5	115.64	122.66	132.57	125.2	159.2	129.27	164.95	133.71	104.35	151.1	142.18	125.97	106.06	104.03	99.69	103.45	98.08	0	0.0420017	0.999975	0	0.609178	0.337415	0	0.256564	0.632045	0	-1.14997	0.201306	DOWN	-1.05815	0.000268864	0	-0.392829
TraesCS2A02G318900	C:GO:0000786; F:GO:0003677; F:GO:0046982	C:nucleosome; F:DNA binding; F:protein heterodimerization activity	197.36	187.81	153.18	163.16	144.18	126.94	92	64.08	12.8	34.8	44.13	53.47	39.58	35.99	54.52	49.35	110.19	102.67	47.25	63.88	102.96	53.99	82.47	79.65	110.77	131.07	124.38	130.38	118.56	117.74	0	-0.368739	0.999975	0	0.868235	0.209622	0	-0.0997308	0.858402	0	0.415098	0.599465	0	0.476167	0.0971236	0	0.044155
TraesCS2D02G546500	F:GO:0005509; F:GO:0005515; C:GO:0005783; P:GO:0006457; F:GO:0051082	F:calcium ion binding; F:protein binding; C:endoplasmic reticulum; P:protein folding; F:unfolded protein binding	197.1	183.4	84.17	102	61.79	68.11	113.54	36.8	12.71	17.69	20.88	17.55	58.91	51.6	124.09	115.74	111.47	134.73	39.84	82.8	54.24	47.11	99.84	93.95	107.16	73.22	90.64	66.19	88.06	73.71	0	-0.306899	0.999975	UP	1.54564	0.0105822	0	0.686544	0.197109	0	-0.515415	0.589333	DOWN	-1.3041	3.4673e-05	0	-0.437325
TraesCS4A02G208400	P:GO:0006950	P:response to stress	196.67	228.8	276.35	319.67	574.87	562.43	8.23	3.48	1.45	1.91	6.84	8.54	76.52	33.74	124.51	101.45	451.86	430.61	2.66	5.9	173.9	243.09	298	290.47	519.39	585.73	602.87	554.49	534.31	520.2	0	-0.467557	0.999975	UP	5.66009	4.53252e-15	UP	4.82218	2.97777e-16	0	2.18279	0.0501617	UP	1.67113	1.67558e-08	0	0.148056
TraesCS4B02G267200	F:GO:0004512; P:GO:0006021; P:GO:0008654	F:inositol-3-phosphate synthase activity; P:inositol biosynthetic process; P:phospholipid biosynthetic process	196.41	232.21	18.61	36.89	52.54	46.92	3.01	1.65	2.13	3.94	0.25	1.12	6.18	6.46	19	15.13	38.02	29.95	4.41	7.86	4.23	1.89	19.17	25.68	41.8	49.85	38.5	42.83	43.33	38.94	0	1.45355	0.971963	0	0.103149	0.899086	UP	4.04487	1.85675e-11	UP	1.40648	0.0199117	0	0.592416	0.0296688	0	0.176504
TraesCS2B02G077100	P:GO:0030001; F:GO:0046872	P:metal ion transport; F:metal ion binding	196.03	236.23	359.9	427.52	327.96	348.33	53.84	81.57	392.67	378.3	10.6	17.73	28.98	23.74	65.95	58.75	187.92	253.94	80.47	46.86	204.53	376.3	110.17	120.45	202.64	250.65	259.88	316.4	259.28	320.32	0	-0.09983	0.999975	0	-0.920931	0.199431	UP	1.80424	0.000122151	UP	2.00981	0.012148	UP	1.55671	6.57383e-08	0	0.3815
TraesCS2B02G375100	F:GO:0003735; C:GO:0005622; C:GO:0005840; P:GO:0006412	F:structural constituent of ribosome; C:intracellular; C:ribosome; P:translation	195.93	175.45	95.49	121.13	91.48	88.4	171.55	130.7	43.66	50.94	74.4	60.13	100.41	105.94	100.05	122.32	98.47	132.65	95.28	144.59	136.09	153.8	135.91	136.37	109.45	104.44	96.92	92.51	89.57	98.06	0	-0.31652	0.999975	0	1.05619	0.0931856	0	-0.030024	0.957839	0	-1.13441	0.18155	0	-0.908699	0.00263485	0	-0.250183
TraesCS5A02G439100	F:GO:0003735; C:GO:0005840; P:GO:0006412	F:structural constituent of ribosome; C:ribosome; P:translation	195.25	189.89	103.12	113.77	106.36	110.89	109.04	77.68	22.99	25.35	46.41	36.35	70.74	89.95	84.79	102.88	112.97	145.74	87.23	110.38	91.82	69.68	118.85	123.27	116.44	95.92	106.89	96.76	101.57	101.22	0	0.154313	0.999975	UP	1.21775	0.046957	0	0.741873	0.156508	0	-0.837354	0.392051	0	-0.61144	0.0551751	0	-0.19912
TraesCS3A02G270300	F:GO:0016491; P:GO:0045454	F:oxidoreductase activity; P:cell redox homeostasis	195.17	210.6	259.49	268.58	190.47	189.37	265.27	187.51	130.58	133.17	442.93	479.09	195.4	159.6	136.04	176.71	182.08	195.71	134.92	202.86	309.92	461.05	284.27	233.02	185.64	188.6	189.5	168.38	176.44	162.74	0	-0.354705	0.999975	0	0.785748	0.235062	DOWN	-1.62582	0.00125343	0	-1.08121	0.24117	0	-0.535345	0.114205	0	-0.289099
TraesCS2A02G306400	0	0	194.63	207.07	110.78	94.29	31.74	42.47	65.04	14.62	1.7	2.63	3.79	1.5	10.32	6.3	19.75	23.7	50.91	45.48	19.13	56.88	58.35	21.26	22.76	22.81	35.85	39.96	39.5	35.75	39.3	35.1	0	0.140439	0.999975	UP	3.98519	1.70078e-06	UP	2.55419	9.89604e-06	UP	1.47722	0.00267464	0	0.321839	0.271272	0	-0.411076
TraesCS7A02G419400	F:GO:0003676; F:GO:0005524	F:nucleic acid binding; F:ATP binding	194.58	168.27	100.96	114.75	126.88	132.25	70.47	51.61	21.65	45.62	24.29	26	43.63	82.96	106.81	93.41	144.61	140.2	73.9	85.35	61.27	31.63	90.24	132.7	124.99	131.49	129.9	130.6	129.4	124.34	0	0.373537	0.999975	0	-0.047201	0.951205	UP	1.12086	0.0253582	0	-0.144595	0.892032	0	-0.335141	0.285905	0	-0.186711
TraesCS1B02G164500	F:GO:0003735; C:GO:0005622; C:GO:0005840; P:GO:0006412	F:structural constituent of ribosome; C:intracellular; C:ribosome; P:translation	194.42	176.45	87.39	96.47	83.15	75.46	114.08	90.32	41.09	39.63	62.36	58.65	73.41	57.78	66.93	83.74	74.37	108.44	67.03	104.41	110.34	85.42	110.8	88.64	80.77	71.55	69.29	76.34	74.55	66.71	0	-0.347866	0.999975	0	0.857189	0.166556	0	-0.284165	0.608752	0	-1.01965	0.169278	0	-0.747421	0.0140164	0	-0.140225
TraesCS7D02G366400	F:GO:0003735; C:GO:0005622; C:GO:0005840; P:GO:0006412	F:structural constituent of ribosome; C:intracellular; C:ribosome; P:translation	194.26	155.45	96.69	109.44	103.02	103.18	189.14	129.15	34.6	39.78	96.37	60.66	145.99	128.52	124.01	143.61	113.88	128.29	121.11	180.96	147.31	143.47	156.32	139.94	113.52	104.86	93.91	99.47	98.64	99.54	0	-0.109641	0.999975	UP	1.41591	0.0203435	0	-0.189265	0.735187	0	-1.5341	0.0860531	DOWN	-1.09149	0.000185395	0	-0.29432
TraesCS4A02G038500	F:GO:0004512; P:GO:0006021; P:GO:0008654	F:inositol-3-phosphate synthase activity; P:inositol biosynthetic process; P:phospholipid biosynthetic process	194.12	226.76	26.8	33.81	24.68	25.32	4.42	2.01	1.63	3.84	2.36	1.12	8.4	6.25	15.51	13.83	21.96	19.41	3.32	9.1	13.22	3.04	15.6	23.18	27.61	23.93	19.86	17.09	21.14	17.79	0	0.854545	0.971963	0	1.25888	0.109291	UP	2.59009	9.43584e-07	0	0.700684	0.143436	0	-0.343803	0.216193	0	-0.167612
TraesCS6A02G086300	0	0	193.87	207.63	261.09	369.22	196.07	230.95	19.31	36.75	7.93	4.58	78.23	44.38	63.6	27.87	53.98	65.06	175.74	206.41	6.71	18.82	280.43	272.81	150.85	164.25	237	201.39	283.57	256.12	225.83	228.38	0	-1.0273	0.971963	UP	5.35384	3.10003e-16	0	0.901006	0.070759	0	1.04705	0.292294	UP	1.43894	6.79072e-07	0	0.381905
TraesCS1B02G451200	0	0	193.8	223.97	212.86	190.93	307.62	235.54	7.6	4.95	2.23	1.25	16.26	15.33	44.72	22.57	69.36	33.57	251.93	170.93	2.64	3.09	149.57	153.42	145.79	128.3	268.6	344.68	382.18	352.25	317.44	275.59	#N/A	#N/A	#N/A	#N/A	#N/A	#N/A	#N/A	#N/A	#N/A	#N/A	#N/A	#N/A	#N/A	#N/A	#N/A	#N/A	#N/A
TraesCS1D02G039900	C:GO:0000786; F:GO:0003677; C:GO:0005634; F:GO:0046982	C:nucleosome; F:DNA binding; C:nucleus; F:protein heterodimerization activity	193.77	161.46	8.16	22.6	0	0	13.22	6.89	4.9	0.96	7.39	1.97	2.61	1.18	0.54	1.14	0.71	0	9.95	12.71	10.41	15.87	4.45	2.58	0.32	0	0.16	0	0	0	0	-0.472447	0.999975	UP	2.83531	0.0271284	0	0.553503	0.63193	DOWN	-6.6674	7.29962e-07	DOWN	-2.55372	0.0471297	0	-3.69666
TraesCS1B02G132700	F:GO:0003735; C:GO:0005622; C:GO:0005840; P:GO:0006412	F:structural constituent of ribosome; C:intracellular; C:ribosome; P:translation	193.72	173.39	118.66	130.6	132.34	134.59	749.23	666.55	663.59	921.09	568.73	1160.89	536.1	839.95	330.93	454.91	127.19	172.15	963.49	727.64	385.93	262.52	492.81	494.23	176.02	127.46	135.98	120.34	131.55	127.96	0	0.341939	0.999975	DOWN	-1.85334	0.00361434	DOWN	-1.45815	0.0104711	DOWN	-3.24816	0.0025791	DOWN	-2.33016	1.46827e-12	0	-0.158649
TraesCS6B02G342400	C:GO:0005960; P:GO:0019464	C:glycine cleavage complex; P:glycine decarboxylation via glycine cleavage system	193.4	236.02	143.5	144.94	168.36	138.32	12.57	12.71	1.92	2.71	17.55	0.96	28.02	9.53	32.5	32.84	134.88	131.97	5.93	6.03	113.57	91.93	83.08	75.31	146.25	188.01	219.67	206.37	177.46	185.6	0	-0.896866	0.971963	UP	4.52145	1.71545e-13	UP	2.16542	0.000787435	UP	1.99432	0.015059	UP	2.00459	2.21411e-14	0	0.36015
TraesCS7D02G291300	F:GO:0003723; F:GO:0003735; C:GO:0005840; P:GO:0006412; C:GO:0015935	F:RNA binding; F:structural constituent of ribosome; C:ribosome; P:translation; C:small ribosomal subunit	193.37	177.78	99.6	118.92	126.39	130.13	149.96	127.12	38.93	48.53	98.71	71.36	112.89	113.42	121.52	139.58	131.51	175.65	125.33	158.72	122.01	113.02	179.18	164.67	143.06	130.73	136.72	120.42	117.75	128.04	0	-0.0706899	0.999975	0	1.04732	0.099082	0	-0.194059	0.729599	0	-0.996002	0.286166	0	-0.72853	0.0163571	0	-0.18351
TraesCS1B02G432700	0	0	193.2	273.13	222.23	296.47	440	490.14	14.33	4.04	1.58	3.33	14.27	15.61	64.21	22.83	86.69	74	367.76	379.66	2.13	2.3	139.63	250.92	214.41	179.89	396.62	451.82	459.8	454.59	401.22	355.9	0	-2.01552	0.971963	UP	5.79453	1.82537e-14	UP	2.66169	6.04739e-08	0	2.12186	0.0595263	UP	1.77756	6.90089e-10	0	0.0510593
TraesCS4A02G099100	0	0	192.96	210.1	124.35	98.04	101.63	113.91	34	7.44	6.71	7.65	5.03	2.71	35.09	26.47	89.91	71.76	282.4	196.89	12.25	48.56	60.59	30.86	76.55	73.44	164.94	115.07	187.63	114.51	176.22	98.88	0	0.00138906	0.999975	UP	2.32253	9.24564e-05	UP	2.28804	1.83756e-06	0	0.461975	0.612798	0	0.142259	0.738379	0	-0.948364
TraesCS2D02G354800	F:GO:0003735; C:GO:0005622; C:GO:0005840; P:GO:0006412	F:structural constituent of ribosome; C:intracellular; C:ribosome; P:translation	192.83	168.05	108.94	137.84	99.39	113.4	213.72	158.84	80.46	75.54	150.39	77.95	128.51	131.21	119.02	134.52	108.15	138.07	127	158.27	181.24	221.62	160.67	150.13	114.79	102.94	100.73	109.66	103.55	110.07	0	-0.327534	0.999975	0	0.783389	0.224313	0	-0.259918	0.63532	0	-1.38492	0.114947	0	-0.938967	0.00158624	0	-0.176306
BGI_novel_G010656	#N/A	#N/A	192.57	261.59	415.02	424.11	490.8	286.46	0.61	0	0	1	2.15	0	82.96	46.79	196.37	95.33	750.87	389.03	0	1.3	93.31	14.68	178.66	258.65	376.36	502.89	449.38	582.06	506.1	569.64	#N/A	#N/A	#N/A	#N/A	#N/A	#N/A	#N/A	#N/A	#N/A	#N/A	#N/A	#N/A	#N/A	#N/A	#N/A	#N/A	#N/A
TraesCS5A02G210100	P:GO:0006508; F:GO:0008234	P:proteolysis; F:cysteine-type peptidase activity	192.45	255.3	467.78	524.8	541.09	648.4	320.14	85.99	36.99	64.38	59.35	72.84	59.52	65.89	98	120.31	283.94	312.27	131.62	283.38	293.93	232.36	205.9	247.85	355.69	354.97	393.89	355.92	405.99	351.9	0	-0.0901513	0.999975	UP	2.07762	0.000916265	0	-0.0151566	0.979491	0	1.10581	0.290501	UP	1.02164	0.00235659	0	0.360741
TraesCS2D02G064600	F:GO:0003735; C:GO:0005622; C:GO:0005840; P:GO:0006412	F:structural constituent of ribosome; C:intracellular; C:ribosome; P:translation	192.23	168.2	118.39	128.07	123.64	119.86	148.52	112.9	43.18	39.95	96.5	52.91	90.62	97.94	115.07	123.3	128.8	149.98	93.68	118.18	133.09	148.26	149.65	147.77	128.9	114.88	121.74	119.52	124.88	113.21	0	-0.26178	0.999975	0	0.857589	0.159964	0	0.395374	0.4638	0	-0.794335	0.320742	0	-0.704054	0.0160159	0	-0.258664
BGI_novel_G008895	#N/A	#N/A	192.16	163.29	310.24	324.94	374.3	213.78	45	38.58	41.35	57.93	42.64	79.31	37.37	26.32	55.6	47.6	216.13	130.82	36.18	42.31	190.26	98.64	112.56	142.55	218.49	307.51	278.68	358.66	312.48	360.15	#N/A	#N/A	#N/A	#N/A	#N/A	#N/A	#N/A	#N/A	#N/A	#N/A	#N/A	#N/A	#N/A	#N/A	#N/A	#N/A	#N/A
TraesCS2B02G278800	0	0	192.1	199.87	278.01	293.71	378.53	335.51	208.45	121.99	224.29	207.09	237.99	432.03	274.83	179.39	285.15	310.51	346.35	449.98	98.09	205.17	366.7	351.21	422.76	374.37	444.51	437.11	456.63	413.56	395.21	399.21	0	-0.358079	0.999975	0	0.252444	0.70794	0	-0.718004	0.197991	0	-0.28741	0.800219	0	-0.0972813	0.791698	0	-0.0154412
TraesCS2B02G280600	F:GO:0003824; P:GO:0009058; F:GO:0030170	F:catalytic activity; P:biosynthetic process; F:pyridoxal phosphate binding	191.73	201.59	224.63	178.82	230.31	244.08	16.97	17.59	5.59	15.17	9.23	3.91	14.38	13.67	50.71	32.43	130.83	118.12	8.06	14.83	94.78	64.58	69.51	112.7	170.62	226.59	211.97	236.09	200.79	219.28	0	-0.762893	0.971963	UP	2.21706	0.00305674	UP	2.44142	9.19643e-06	UP	2.40388	0.00575724	UP	1.66108	6.81578e-08	0	0.65566
TraesCS4B02G190000	F:GO:0003735; C:GO:0005622; C:GO:0005840; P:GO:0006412	F:structural constituent of ribosome; C:intracellular; C:ribosome; P:translation	191.6	163.51	88.1	94.16	89.86	89.79	117.12	70.13	38.75	21.53	60.59	43.05	69.82	76.08	88.81	112.96	105.04	133.55	56.92	90.02	111.15	104.43	121.33	130.17	95.27	99.68	94.7	97.39	101.27	94.89	0	-0.263707	0.999975	UP	1.25784	0.0461312	0	0.550298	0.293797	0	-0.718751	0.391896	0	-0.74219	0.0140469	0	-0.252526
BGI_novel_G015360	#N/A	#N/A	191.59	181.89	154.61	146.69	116.25	106.51	152.14	73.64	101.94	79.24	179.84	101.47	110.91	94.37	90.17	99.92	114.32	122.61	64.03	81.94	163.22	166.11	172.51	139.76	129.52	136.84	136.05	113.96	119.3	122.87	#N/A	#N/A	#N/A	#N/A	#N/A	#N/A	#N/A	#N/A	#N/A	#N/A	#N/A	#N/A	#N/A	#N/A	#N/A	#N/A	#N/A
TraesCS4B02G196800	F:GO:0003746; F:GO:0003924; F:GO:0005525; C:GO:0005737; P:GO:0006414	F:translation elongation factor activity; F:GTPase activity; F:GTP binding; C:cytoplasm; P:translational elongation	191.33	166.73	115.64	124.7	151.31	156.6	140.91	106.82	18.86	24.28	49.58	34	123.57	140.71	161.51	178.64	197.82	200.19	122.96	159.05	100.68	82.57	173.98	194.41	174.48	158.52	165.71	148.75	163.63	145.4	#N/A	#N/A	#N/A	#N/A	#N/A	#N/A	#N/A	#N/A	#N/A	#N/A	#N/A	#N/A	#N/A	#N/A	#N/A	#N/A	#N/A
TraesCS7A02G238600	0	0	191.29	182.48	325.67	293.47	350.51	325.97	78.23	34.04	27.14	28.99	65.3	58.34	80.58	38.77	94.58	90.62	252.11	274.87	34.44	54.19	163.02	130.59	207.26	169.2	255.99	327.13	293.01	315.3	298.06	335.29	0	-0.407013	0.999975	UP	1.90946	0.00112034	0	0.398062	0.463557	0	1.04	0.291328	UP	1.02615	0.000371834	0	0.216806
TraesCS2B02G310300	F:GO:0003735; C:GO:0005622; C:GO:0005840; P:GO:0006414	F:structural constituent of ribosome; C:intracellular; C:ribosome; P:translational elongation	191.15	170.71	63.91	73.61	64.11	61.85	135.15	81.93	40.02	41.74	85.62	48.02	88.55	82.93	81.19	100.47	73.58	96.52	70.19	106.56	120.18	116.61	111.02	94.38	70.64	64.87	71.27	69.25	73.95	61.73	0	-0.196412	0.999975	0	0.999563	0.0987354	0	-0.0822272	0.887774	DOWN	-1.48853	0.035322	DOWN	-1.09589	8.98986e-05	0	-0.391319
TraesCS6B02G148000	F:GO:0005515	F:protein binding	190.85	180.22	179.94	203.26	118.13	130.67	282.31	292.92	208.57	261.62	331.43	519.64	221.75	195.47	134.83	151.06	113.12	103.45	349	273.55	233.47	238.41	205.75	170.84	109.92	113.42	96.7	107.84	103.12	103.39	0	0.0460809	0.999975	0	-0.18822	0.782535	DOWN	-2.09734	1.79933e-05	DOWN	-1.93653	0.0104727	DOWN	-1.25569	1.07043e-05	0	-0.267024
TraesCS7D02G341300	F:GO:0003723; F:GO:0003743; P:GO:0006413	F:RNA binding; F:translation initiation factor activity; P:translational initiation	190.82	203.01	238.52	264.07	274.63	242.42	445.72	457.87	290	300.44	453.87	438.07	401.34	379.36	275.89	352.67	203.94	311.26	385.05	385.28	391.29	452.36	391.64	329.26	261.1	234.42	238.77	230.93	230.73	237.44	0	-0.279705	0.999975	0	-0.0255985	0.972238	DOWN	-1.31107	0.00932745	0	-1.93488	0.0564795	DOWN	-1.14108	0.000488097	0	-0.0534987
BGI_novel_G014075	#N/A	#N/A	190.53	290.9	704.26	1007.99	327.71	243.98	696.93	3288.24	5150.5	2526.3	859.7	348.75	225.95	68.16	56.17	128.95	134.37	323.99	1101.45	292.52	792.92	2601.09	152.81	78.8	199.56	233.82	255.2	357.06	332.98	257.72	#N/A	#N/A	#N/A	#N/A	#N/A	#N/A	#N/A	#N/A	#N/A	#N/A	#N/A	#N/A	#N/A	#N/A	#N/A	#N/A	#N/A
TraesCS2B02G539700	F:GO:0003676; F:GO:0003723; F:GO:0003735; C:GO:0005622; C:GO:0005840; P:GO:0006412	F:nucleic acid binding; F:RNA binding; F:structural constituent of ribosome; C:intracellular; C:ribosome; P:translation	190.5	179.69	123.13	121.67	111.83	110.43	185.41	151.82	59.61	68.43	139.21	61.03	125.54	115.71	115.4	134.18	105.32	156.99	114	153.26	185.73	176.58	177.26	148.57	117.14	108.33	108.65	102.59	103.32	104.42	0	-0.430664	0.999975	0	1.16024	0.528561	UP	6.14393	0.0175049	0	-0.56967	0.542269	0	-1.2244	0.0675054	0	-0.239949
TraesCS5D02G473800	P:GO:0006952	P:defense response	189.86	143.27	132.18	18.97	0.59	0.44	0.37	0	0	0	0	0	0	0	0	0	0	0.15	0	0.56	66.12	0	0.5	0	0	0	0.15	0	0.15	0	0	-0.724999	0.999975	0	10.8012	0.272975	0	3.10762	0.429065	0	1.88057	0.542269	0	2.89712	0.271272	0	-1.37219
TraesCS6A02G000400	P:GO:0008152; F:GO:0016616; F:GO:0051287; P:GO:0055114	P:metabolic process; F:oxidoreductase activity, acting on the CH-OH group of donors, NAD or NADP as acceptor; F:NAD binding; P:oxidation-reduction process	188.96	240.61	260.57	272.81	203.26	236.62	10.53	20.51	1.22	7.29	2.31	2.09	12.96	6.87	37.3	28.82	142.16	139.17	6.06	6.29	113.84	49.25	65.51	97.3	168.4	206.46	205.34	245.05	188.18	221.67	0	-1.28481	0.971963	0	3.92797	0.156143	UP	5.49004	8.26196e-14	UP	2.65048	3.70031e-08	UP	2.22318	2.73754e-16	0	0.619929
BGI_novel_G013271	#N/A	#N/A	188.61	209.73	267.49	277.4	287.46	263.41	262.68	184.72	210.31	236.09	263.25	191.7	231.57	153.34	198.94	227.81	264.15	285.23	176.66	196.83	271.16	444.76	291.55	240.81	273.81	287.58	275.8	269.56	273.28	252.55	#N/A	#N/A	#N/A	#N/A	#N/A	#N/A	#N/A	#N/A	#N/A	#N/A	#N/A	#N/A	#N/A	#N/A	#N/A	#N/A	#N/A
BGI_novel_G002291	#N/A	#N/A	188.41	156.58	93.69	106.52	86.15	89.33	212.96	164.69	74.86	78.5	139.99	80.59	136.14	140.42	115.39	144.34	96.25	128.62	162.58	201.8	132.95	141.64	160.28	151.97	103.71	85.1	89.29	85.33	81.75	84.94	#N/A	#N/A	#N/A	#N/A	#N/A	#N/A	#N/A	#N/A	#N/A	#N/A	#N/A	#N/A	#N/A	#N/A	#N/A	#N/A	#N/A
TraesCS1A02G313300	F:GO:0004618; P:GO:0006096	F:phosphoglycerate kinase activity; P:glycolytic process	187.67	216.91	140.87	143.88	181.55	157.37	9.37	6.11	2.14	2.18	6.1	4.55	22.41	14.42	58.81	32.87	186.59	131.08	5.11	7.51	67.42	45.91	65.99	107.96	182.45	226.22	233.22	235.5	201.48	205.49	0	-0.256887	0.999975	UP	4.18502	9.13436e-12	UP	3.47322	1.89708e-11	UP	2.26473	0.0105415	UP	1.64593	1.20114e-06	0	0.105181
TraesCS2A02G035100	0	0	187.56	266	363.13	493.04	192.85	249.06	42.21	66.61	96.06	88.46	60.63	65.64	38.08	15.72	34.94	32.24	119.29	149.55	43.4	30	311.22	395.65	109.44	118.78	173.5	161.43	190.66	168.6	172.56	160.58	0	-0.594659	0.986037	UP	1.41227	0.0261217	0	-0.126311	0.81256	0	1.52368	0.0902202	UP	1.60698	3.29132e-09	0	0.364106
TraesCS5D02G431700	F:GO:0003735; C:GO:0005622; C:GO:0005840; P:GO:0006412	F:structural constituent of ribosome; C:intracellular; C:ribosome; P:translation	187.33	177.43	96.22	107.28	101.17	101.17	109.71	70.27	51.14	61.43	68.44	49.14	76.44	79.76	88.27	89.1	101.9	131.48	72.18	93.9	100.16	80.05	112.64	111.01	102.25	106.16	105.25	98.11	109.04	107.43	0	-0.159122	0.999975	0	0.162091	0.80475	0	0.00923665	0.986982	0	-0.814126	0.29508	0	-0.45257	0.124062	0	-0.190556
TraesCS4D02G198500	F:GO:0004601; P:GO:0006979; F:GO:0020037; P:GO:0055114	F:peroxidase activity; P:response to oxidative stress; F:heme binding; P:oxidation-reduction process	187.22	166.84	132.14	112.42	425.42	342.23	231.13	234.07	159.26	186.82	156.13	143.22	486.72	311.24	578.74	515.5	671.84	498.11	202.31	308.85	247.27	193.44	618.72	594.28	601.52	626.55	551.23	588.06	568.43	580.69	0	-0.0174849	0.999975	0	-0.236353	0.725833	0	0.783525	0.143536	0	-0.620491	0.582156	0	-0.654007	0.0410921	0	-0.156915
TraesCS2D02G109000	F:GO:0003735; C:GO:0005622; C:GO:0005840; P:GO:0006412	F:structural constituent of ribosome; C:intracellular; C:ribosome; P:translation	186.66	173.75	107.24	120.6	113.2	109.85	228.1	178.65	102.36	92.11	79.01	60.37	128.38	150.57	129.7	157.26	103.87	140.19	173.83	208.43	150.9	117.28	164.05	159.03	128	108.61	110.61	101.37	102.73	102.21	0	-0.162002	0.999975	0	0.094369	0.895517	0	0.128716	0.816659	0	-1.51038	0.0980854	DOWN	-1.14105	0.000116041	0	-0.207663
TraesCS5D02G122700	F:GO:0003824; F:GO:0004332; P:GO:0006096	F:catalytic activity; F:fructose-bisphosphate aldolase activity; P:glycolytic process	186.29	236.33	165.45	196.76	164.19	173.4	6.22	8.64	0.61	1.21	1.67	6.72	10.72	4.18	20.9	20.06	84.8	113.58	8.99	7.77	84.05	26.16	58.96	74.49	130.66	166.1	167.47	173.02	133.87	138.64	0	-1.07122	0.971963	UP	5.15155	6.98709e-11	UP	1.86044	0.00624676	UP	1.44904	0.0297405	UP	1.36622	0.000174625	0	0.157094
TraesCS5B02G374800	F:GO:0003735; C:GO:0005622; C:GO:0005840; P:GO:0006412; F:GO:0008097	F:structural constituent of ribosome; C:intracellular; C:ribosome; P:translation; F:5S rRNA binding	186.15	164.75	94.46	103.3	123.86	118.4	113.93	79.85	20.96	33.64	40.05	34.71	79.38	90.2	112.6	116.95	124.02	143.03	76.67	116.43	84.43	66.08	129.97	131.52	121.3	120.85	120.27	121.76	128.87	124.79	0	-0.0647106	0.999975	0	0.857179	0.165375	0	0.302998	0.594281	0	-0.618573	0.498857	0	-0.590831	0.0412894	0	-0.0589531
TraesCS2D02G123300	F:GO:0004784; P:GO:0006801; F:GO:0046872; P:GO:0055114	F:superoxide dismutase activity; P:superoxide metabolic process; F:metal ion binding; P:oxidation-reduction process	185.31	173.46	159.92	187.18	183.92	197.15	476.35	337.33	247.47	276.63	266.32	203.1	350.81	243.32	384.91	430.12	258.18	319.64	301.22	463.9	346.6	430.29	437.41	351.78	277.89	231.05	226.46	206.64	215.33	191.09	0	-0.101982	0.999975	0	0.113323	0.878389	0	-0.482382	0.401296	0	-1.46065	0.177446	DOWN	-1.61359	2.88243e-07	0	-0.424294
TraesCS3B02G228500	F:GO:0004478; F:GO:0005524; P:GO:0006556	F:methionine adenosyltransferase activity; F:ATP binding; P:S-adenosylmethionine biosynthetic process	185.19	215.92	209.31	248.61	213.97	278.01	186.27	105.01	69.59	103.21	75.43	50.74	156.27	138.59	333.74	345.36	325.86	331.49	166.16	237.66	144.91	97.52	234.02	248.3	276.55	173.93	276.64	162.89	237.29	148.74	0	0.326301	0.999975	0	0.139453	0.843952	0	0.850775	0.0993818	0	-0.741837	0.483921	DOWN	-1.30749	0.000832328	0	-0.765705
TraesCS3D02G517100	P:GO:0006950	P:response to stress	185.15	240.28	732.96	671.8	1487.93	1093.54	20.84	5	6.77	14.98	41.57	36.83	443.6	196.07	638.29	459.93	1556.31	1171.22	0.81	24.59	426.32	266.99	899.62	802.21	1503.9	1645.01	1596.63	1613.12	1693.34	1637.3	0	-0.0573199	0.999975	UP	4.27351	4.27699e-10	UP	3.89255	5.70687e-14	0	1.21303	0.304856	0	0.864013	0.00921199	0	0.129759
TraesCS6B02G115900	0	0	184.98	189.44	229.5	280.81	138.93	179.3	11.83	22.33	5.08	5.09	40.45	25.16	40.98	22.31	41.84	40.29	145.31	145.77	11.49	7.18	210.03	207.32	108.03	125.83	209.23	148.03	231.23	206.37	198.15	173.08	0	-0.923111	0.971963	UP	4.74076	1.29171e-14	0	0.970227	0.0497674	0	1.29424	0.144523	UP	1.58677	2.32698e-08	0	0.306556
BGI_novel_G014948	#N/A	#N/A	183.94	269.08	852.61	1319.83	281.66	203.94	1000.12	5068.6	4507.34	2198.14	853.93	363.14	293.15	83.46	47.59	131.52	120.37	258.27	1284.2	241.73	1082.94	4108.8	160.24	66.55	209.59	216.12	261.32	310.48	336.56	262.47	#N/A	#N/A	#N/A	#N/A	#N/A	#N/A	#N/A	#N/A	#N/A	#N/A	#N/A	#N/A	#N/A	#N/A	#N/A	#N/A	#N/A
TraesCS1B02G230300	F:GO:0004550; P:GO:0006165; P:GO:0006183; P:GO:0006228; P:GO:0006241	F:nucleoside diphosphate kinase activity; P:nucleoside diphosphate phosphorylation; P:GTP biosynthetic process; P:UTP biosynthetic process; P:CTP biosynthetic process	183.59	167.81	118.26	133.58	145.99	134.07	101.47	63.97	59.42	60.4	42.56	47.01	81.19	77.64	93.33	106.21	173.09	187.73	47.47	85.03	129.62	180.79	155.76	142.13	148.8	149.12	175.88	163.85	151.15	186.68	0	-0.379282	0.999975	0	0.662704	0.303479	0	0.558815	0.291147	0	-0.170786	0.853685	0	0.0636973	0.856854	0	-0.213646
TraesCS2D02G541400	0	0	183.5	188.51	196.81	203.19	227.37	202.52	128.56	69.71	56.91	66.44	110.61	136.13	112.02	92.18	133.43	114.22	245.2	184.85	79.78	103.09	162.64	141.27	187.82	168.35	200.38	228.88	212.59	214.07	215.6	204.03	0	-0.121447	0.999975	0	0.686662	0.287563	0	-0.618802	0.247165	0	-0.326839	0.742935	0	-0.0178843	0.957981	0	-0.190267
TraesCS3D02G430000	0	0	183.02	108.99	719.57	620.48	4118.4	2239.02	5.44	2.98	7.72	7	22.27	18.23	846.29	368.74	1152.96	576.01	2690.04	1760.03	2.04	25.73	226.29	53.37	1534.45	1787.76	2866.04	3396.91	2838.93	3105.95	2947.19	2927.97	0	1.3131	0.971963	UP	3.68721	1.44292e-06	UP	4.88478	1.21786e-17	0	1.04424	0.4062	UP	1.10089	0.0105018	0	0.237717
TraesCS6D02G247400	F:GO:0005524; P:GO:0005975; P:GO:0008152; F:GO:0008974; F:GO:0016301	F:ATP binding; P:carbohydrate metabolic process; P:metabolic process; F:phosphoribulokinase activity; F:kinase activity	182.84	218.01	182.71	163.46	179.41	185.04	6.29	7.27	0.67	1.77	0.51	1.59	9.41	6.58	32.2	19.88	131.55	108.91	5.26	4.18	70.77	26.22	48.66	75.45	145.12	185.99	206.84	205.54	168.17	179.41	0	-0.736582	0.971963	UP	4.58532	6.63223e-13	UP	4.19273	3.69254e-15	UP	2.95451	0.000596433	UP	2.19256	1.96918e-11	0	0.354479
TraesCS5D02G296200	P:GO:0042254; C:GO:1990904	P:ribosome biogenesis; C:ribonucleoprotein complex	182.79	153.71	90.11	94.56	89.41	98.5	123.2	86.67	21.39	20.61	56.26	37.64	78.29	72.18	83.21	97.67	109.11	118.96	76.88	113.87	93.12	98.85	121.58	116.73	104.02	94.56	100.12	90.11	89.83	92.92	0	-0.252632	0.999975	UP	1.65308	0.00605702	0	-0.113024	0.847201	0	-1.05389	0.211177	0	-0.758404	0.017969	0	-0.303235
TraesCS2D02G092800	F:GO:0003735; C:GO:0005622; C:GO:0005840; P:GO:0006412	F:structural constituent of ribosome; C:intracellular; C:ribosome; P:translation	182.43	178.14	97.82	113.38	114.75	114.74	471.52	437.23	162.88	146.79	169.22	111.16	332.24	329.45	216.23	253.29	113.28	140.4	358.96	375.64	294.26	256.45	228.04	226.68	137.91	118.08	100.36	113.25	106.66	105.15	0	-0.412088	0.999975	0	0.0924372	0.89708	0	-0.665073	0.264406	DOWN	-2.64793	0.00389825	DOWN	-1.85994	6.29009e-11	0	-0.142012
BGI_novel_G002312	#N/A	#N/A	182.41	88.21	1.12	0.96	0	0	96.05	0.5	0	0.16	0	0.26	0	0	0	0	0	0.08	0	0.31	2.16	0.83	0.27	0	0	0.08	0.16	0	0	0.16	#N/A	#N/A	#N/A	#N/A	#N/A	#N/A	#N/A	#N/A	#N/A	#N/A	#N/A	#N/A	#N/A	#N/A	#N/A	#N/A	#N/A
TraesCS7B02G354100	F:GO:0005515	F:protein binding	182.36	181.29	216.02	236.24	311.7	315.03	251.56	205.89	91.93	117.51	208.65	402.6	235.25	229.61	282.18	282.54	320.43	295.32	234.08	293.47	185.4	136.56	347.3	373.5	298.88	295.11	282.39	274.52	295.06	267.74	0	0.596996	0.971963	0	0.529142	0.483844	0	-0.39795	0.534474	0	0.0774294	0.928257	0	-0.622558	0.0288002	0	-0.159581
TraesCS5A02G452400	0	0	182.32	158.52	76.34	90.77	81	78.98	90.11	60.3	21.38	20.89	40.75	24.83	65.31	65.21	88.28	89.25	99.53	113.95	64.12	96.27	85.85	63.75	92.5	117.5	91.72	86.35	85.42	83.18	91.32	98.57	0	-0.203589	0.999975	0	1.1092	0.0639974	0	0.54119	0.30404	0	-0.792037	0.318781	0	-0.761008	0.0062565	0	-0.175595
TraesCS6D02G125600	F:GO:0005515	F:protein binding	182.2	193.08	170.95	199.89	211.43	233.21	320.81	259.22	192.59	266.02	388.28	546.8	310.54	227.42	304.27	292.26	255.73	228.42	301.01	292.04	257.53	321.33	328.1	290.94	229.06	205.32	200.45	181.62	206.45	201.17	0	-0.0923227	0.999975	0	-0.100749	0.892946	DOWN	-1.95182	0.000115874	0	-1.79342	0.0646775	DOWN	-1.30138	3.52554e-06	0	-0.128139
TraesCS2D02G196800	0	0	182.2	193.89	179.33	312.74	62.37	78.72	632.04	584.24	432.04	432.8	1206.16	1371.48	559.23	293.26	200.44	256.78	63.31	94.59	423.58	431.47	530.05	740.6	295.68	213.66	95.25	57.58	66.02	51.83	57.82	80.84	0	-0.390899	0.999975	0	-0.0117913	0.988113	DOWN	-2.88643	2.63209e-08	DOWN	-3.30419	0.0019206	DOWN	-2.4292	7.62123e-13	0	0.130816
TraesCS4A02G166900	F:GO:0016866; P:GO:0030244	F:intramolecular transferase activity; P:cellulose biosynthetic process	182.14	189.66	120.79	135.07	110.44	119.81	86.62	26.07	7.56	11.23	9.83	14.32	59.17	39.92	108.78	112.72	191.54	183.88	21.47	83.59	68.08	44.93	112.56	107.88	142.99	103.91	149.26	101.42	144.83	106.05	0	-0.080826	0.999975	UP	2.04429	0.000573149	UP	2.23457	2.52039e-06	0	0.211161	0.836257	0	-0.469931	0.1949	0	-0.588094
TraesCS4A02G214200	C:GO:0005783; F:GO:0016853; P:GO:0045454	C:endoplasmic reticulum; F:isomerase activity; P:cell redox homeostasis	182.1	136.05	47.34	59.05	39.45	40.6	51.47	21.97	6.67	12.1	15.95	20.75	31.78	25.77	62.43	63.68	54.17	63.55	26.46	53.23	54.11	24.74	55.66	52.59	52.21	38.4	39.86	36.44	41.5	37.33	0	-0.0991041	0.999975	UP	1.58171	0.00963495	0	-0.0735725	0.894797	0	-0.681705	0.454188	DOWN	-1.4463	2.07057e-07	0	-0.489509
TraesCS6B02G225600	F:GO:0003735; C:GO:0005622; C:GO:0005840; P:GO:0006412	F:structural constituent of ribosome; C:intracellular; C:ribosome; P:translation	182.07	151.98	78.41	93.69	78.28	76.29	144.97	102.13	28.87	30.37	72.84	40.38	92.3	83.16	86.25	102.63	85.54	110.72	91.66	119.86	124.28	133.08	128.68	113.6	87.69	75.4	77.18	76.23	79	67.22	0	-0.234944	0.999975	UP	1.55653	0.00966237	0	0.0937165	0.87071	0	-1.26074	0.145641	DOWN	-1.00065	0.000928403	0	-0.333785
TraesCS5A02G469300	F:GO:0003735; C:GO:0005622; C:GO:0005840; P:GO:0006412	F:structural constituent of ribosome; C:intracellular; C:ribosome; P:translation	181.71	170.98	89.92	95.46	93.15	114.8	116.4	100.31	23.04	33.42	67.75	36.11	95.41	72.81	78.16	116.9	100.62	153.63	91.89	121.69	105.97	100.92	142.46	123.7	107.64	94.96	109.76	81.39	93.07	96.71	0	-0.153054	0.999975	UP	1.33268	0.0270599	0	0.23076	0.676021	0	-0.990142	0.269283	0	-0.794753	0.0170558	0	-0.261242
TraesCS2B02G576100	F:GO:0005509; F:GO:0005515; C:GO:0005783; P:GO:0006457; F:GO:0051082	F:calcium ion binding; F:protein binding; C:endoplasmic reticulum; P:protein folding; F:unfolded protein binding	181.6	178.41	85.98	102.55	77.67	84.06	88.11	32.45	14.74	16.97	8.68	9.45	47.33	42.27	108.1	94.36	120.19	129.81	39.5	78.01	49.68	44.74	86.03	95.58	107.96	78.92	92.66	74.33	94.22	74.55	0	-0.0669614	0.999975	UP	1.34602	0.0271045	UP	1.54801	0.00162817	0	-0.230568	0.821248	0	-0.959752	0.00199852	0	-0.479331
TraesCS5A02G518300	F:GO:0005215; P:GO:0006810; C:GO:0016020	F:transporter activity; P:transport; C:membrane	181.54	235.06	399.35	430.79	648.65	770.59	34.72	30.03	24.26	37.79	18.46	35.36	68.71	46.71	120.33	109.59	408.48	446.77	24.62	22.61	149.75	158.38	244.68	251.48	470.1	435.88	515.28	456.87	539.58	440.62	0	-0.404122	0.999975	UP	1.74936	0.00373488	UP	2.14024	3.9717e-05	0	1.77844	0.079372	UP	1.39323	3.97825e-06	0	0.176936
TraesCS4D02G339500	F:GO:0003735; C:GO:0005622; C:GO:0005840; P:GO:0006412	F:structural constituent of ribosome; C:intracellular; C:ribosome; P:translation	181.49	173.77	68.78	102.01	95.11	87.28	152.22	117.26	55.62	63.85	103.64	72.72	107.09	79.12	82.24	102.1	88.27	118.34	74.39	114.27	111.83	140.37	140.52	100.4	107.93	93.58	101.08	91.38	89.68	82.79	0	-0.482109	0.971963	0	0.716223	0.277259	0	-0.439405	0.43223	0	-1.10428	0.209943	0	-0.681887	0.0343633	0	-0.192779
TraesCS1A02G147000	F:GO:0003735; C:GO:0005622; C:GO:0005840; P:GO:0006412	F:structural constituent of ribosome; C:intracellular; C:ribosome; P:translation	181.38	166.26	92.89	105.02	89.7	86.1	147.57	99.52	26.8	34.1	63.6	36.18	69.35	76.94	86.35	94.58	87.15	145.41	81.68	101.15	107.13	76.72	119.44	97.87	94.97	85.74	92.5	87.26	82.73	84.37	0	-0.431119	0.999975	UP	1.34429	0.0238695	0	-0.119425	0.836726	0	-1.00692	0.225535	0	-0.736206	0.0146007	0	-0.293985
TraesCS1A02G307400	0	0	181.35	153.28	109.96	114.93	115.98	107.02	165.98	108.9	29.13	28.49	103.77	44	108	98.63	95.55	112.81	123.31	121.57	100.47	166.48	97.73	126.11	150	140.9	111.85	104.41	108.73	108.89	108.03	105.66	0	-0.0546718	0.999975	UP	1.63246	0.00487068	0	0.287733	0.608282	0	-1.10253	0.161413	0	-0.599706	0.0364091	0	-0.23878
BGI_novel_G013348	#N/A	#N/A	181.27	177.66	143.4	161.05	135.26	126.78	229.35	180.89	110.15	99.66	242.58	193.59	168.63	124.97	103.85	141.7	120.55	158.47	152.04	178.09	191.41	267.34	208.79	143.88	131.58	123.07	127.33	121.49	121.67	118.81	#N/A	#N/A	#N/A	#N/A	#N/A	#N/A	#N/A	#N/A	#N/A	#N/A	#N/A	#N/A	#N/A	#N/A	#N/A	#N/A	#N/A
TraesCS5A02G414400	C:GO:0009522; C:GO:0009538; P:GO:0015979	C:photosystem I; C:photosystem I reaction center; P:photosynthesis	181.14	231.14	202.55	255.31	291.57	276.69	7.77	8.94	1.1	2.71	16.29	15.09	43.95	21.7	56.42	45.05	206.39	224.79	4.66	5.72	116.14	101.76	126.97	137.71	234.17	280.58	272.75	272.94	247.09	238.04	0	-0.707671	0.971963	UP	5.30556	7.42707e-16	UP	2.28181	1.13066e-06	0	1.76004	0.0649915	UP	1.70299	1.17935e-09	0	0.205773
TraesCS7D02G256000	0	0	180.18	262.08	671.93	1106.24	330.09	243.1	722.74	3236.29	5465.79	2969.28	820.33	368.66	237.26	70.76	58.74	129.72	119.62	324.68	1062.57	301.46	823.63	3213.49	141.72	74.69	194.08	233.68	237.69	340.23	315.63	244.48	0	0.49065	0.999975	0	-1.7025	0.180172	0	-1.42831	0.459385	0	5.60994	0.0573462	0	-2.02393	0.261461	0	0.398712
TraesCS6D02G012200	F:GO:0016491; P:GO:0055114	F:oxidoreductase activity; P:oxidation-reduction process	179.94	226.59	223.4	214.46	233.48	221.01	9.58	15.6	4.66	6.52	6.12	7.82	11.17	10.96	40.07	35.59	151.89	151.49	6.51	6.64	126.22	64.04	70.08	99.14	183.34	227.11	222.55	245.05	210.22	220.4	0	-1.01523	0.971963	UP	3.71018	6.7872e-09	UP	2.52095	1.18094e-07	UP	2.7606	0.00220599	UP	1.95905	1.29374e-12	0	0.475009
TraesCS4D02G151900	F:GO:0016866; P:GO:0030244	F:intramolecular transferase activity; P:cellulose biosynthetic process	179.81	186.97	102.49	108.12	87.68	108.83	75.79	17.11	4.7	11.51	5.35	12.31	53.59	38.32	99.09	99.88	166.13	158.64	22.86	79.82	70.82	44.85	99.38	93.89	119.06	94.59	133.27	86.05	118.35	82.4	0	0.193555	0.999975	UP	2.18229	0.000223087	UP	2.3257	1.18508e-06	0	0.115297	0.908189	0	-0.543202	0.152668	0	-0.652218
TraesCS2A02G334000	P:GO:0006952; P:GO:0009607	P:defense response; P:response to biotic stimulus	179.77	122.22	19.08	6.22	0.79	1.37	21.66	0	0	0	0	0	0.15	0.1	0.13	0	0.86	0.77	0.21	1.5	17.37	0	0.79	1.19	0.91	0.67	1.53	0.37	1.33	0.95	0	-4.13257	0.971963	0	8.96458	0.261087	0	4.14328	0.233622	UP	5.98122	0.00184694	UP	3.44756	0.00494646	0	0.120655
TraesCS2B02G347200	P:GO:0006952; P:GO:0009607	P:defense response; P:response to biotic stimulus	179.77	122.22	19.08	6.22	0.79	1.37	21.66	0	0	0	0	0	0.15	0.1	0.13	0	0.86	0.77	0.21	1.5	17.37	0	0.79	1.19	0.91	0.67	1.53	0.37	1.33	0.95	0	-4.35782	0.971963	0	4.40554	0.133927	0	0.891956	0.648356	0	-1.06944	0.445636	0	1.24233	0.33501	0	1.11618
TraesCS1A02G125100	F:GO:0003735; C:GO:0005622; C:GO:0005840; P:GO:0006412	F:structural constituent of ribosome; C:intracellular; C:ribosome; P:translation	179.71	170.58	100.58	108.85	101.57	99.98	142.99	87.92	51.08	43.43	78.79	55.24	93.35	89.1	97.27	120.01	112.46	160.53	87.06	123.61	123.12	125.87	147.44	143.25	111.24	116.89	114.38	111.25	105.79	111.11	0	-0.0894298	0.999975	0	0.546075	0.386885	0	0.356821	0.509973	0	-0.775083	0.290501	0	-0.625582	0.041169	0	-0.178719
BGI_novel_G002793	#N/A	#N/A	179.51	192.08	122.16	135.35	131.38	135.63	164.7	119.81	38.34	41.06	98.53	55.5	116.99	118.34	115.78	142.92	134.32	177.72	92.51	161.26	127.57	127.72	180.83	166.56	140.08	127.25	127.89	121.78	119.09	127.16	#N/A	#N/A	#N/A	#N/A	#N/A	#N/A	#N/A	#N/A	#N/A	#N/A	#N/A	#N/A	#N/A	#N/A	#N/A	#N/A	#N/A
TraesCS7A02G309900	C:GO:0005622; P:GO:0042254	C:intracellular; P:ribosome biogenesis	179.34	158.6	80.92	91.93	83.03	83.46	84.5	65.69	14.99	30.21	40.15	21.97	63.52	75.28	80.12	87.36	97.15	99.81	82.04	106.31	60.17	29.26	88.34	103.89	95.21	81.31	83.06	80.45	75.36	77.08	0	0.300671	0.999975	0	0.493566	0.444251	0	0.396573	0.474888	0	-0.810778	0.378639	0	-0.744063	0.0100791	0	-0.34158
TraesCS2D02G262400	F:GO:0003824; P:GO:0009058; F:GO:0030170	F:catalytic activity; P:biosynthetic process; F:pyridoxal phosphate binding	179.28	191.01	231.79	203.55	268.36	268.61	16.88	10.76	3.78	8.94	2.87	3.99	14.13	14.29	45.03	31.99	158.93	131.86	6.29	10.72	98.85	54.16	79.91	116.8	195.77	264.14	246.06	279.3	236.91	272.12	0	-0.835579	0.971963	UP	3.05296	6.65377e-06	UP	3.36766	1.35752e-11	UP	2.67246	0.00367114	UP	2.0171	5.35269e-11	0	0.662832
TraesCS1A02G117500	P:GO:0006820; C:GO:0016021	P:anion transport; C:integral component of membrane	179.21	169.92	28.4	92.73	0.36	0.26	6.28	5.55	1.19	0.66	0.2	0.1	0.06	0.11	0.03	0.06	0.13	0.14	2.36	15.88	2.48	1.66	0.17	0.17	0.11	0.2	0.07	0.22	0.19	0.14	0	0.53998	0.999975	0	0.686063	0.449224	0	-0.729628	0.614298	0	-0.50857	0.655191	0	0.970316	0.438417	0	0.579575
TraesCS7A02G453600	F:GO:0005515	F:protein binding	179.2	198.09	235.47	245.57	254.33	298.11	381.12	355.01	251.32	260.81	947.54	1241.34	422.34	477.06	323	337.86	290.3	272.44	388.56	442.06	315.74	418.27	480.4	441.41	291.24	260.71	269.22	235.02	251.13	254.82	0	0.277678	0.999975	0	0.0160155	0.982599	DOWN	-1.99538	6.66496e-05	DOWN	-2.22311	0.0315586	DOWN	-1.38024	3.35694e-06	0	-0.300151
BGI_novel_G004807	#N/A	#N/A	179.15	161.41	83.11	103.96	85.02	88.27	102.42	70.19	35.77	38.1	47.8	37.99	65.02	66.9	81.57	94.21	90.05	107.81	69.98	103.6	82	69.97	105.63	96.73	88.84	83.55	86.19	83.22	83.38	85.33	#N/A	#N/A	#N/A	#N/A	#N/A	#N/A	#N/A	#N/A	#N/A	#N/A	#N/A	#N/A	#N/A	#N/A	#N/A	#N/A	#N/A
TraesCS4A02G247300	0	0	179.05	186.93	254.25	259.69	361.59	337.89	38.09	38.84	14.68	16.93	9.47	8.97	55.67	44.45	107.08	89.65	317.21	300.37	20.24	33.06	150.96	79.9	168.92	215.17	310.25	390.98	364.91	407.14	381.57	416.96	0	-0.58863	0.971963	UP	2.122	0.000315148	UP	3.12411	1.89304e-09	0	1.60244	0.106074	UP	1.20148	4.64765e-05	0	0.24793
TraesCS7B02G303900	F:GO:0003677; F:GO:0008270	F:DNA binding; F:zinc ion binding	179	145.22	272.39	279.45	243.11	168.16	67.7	56.37	52.74	51.7	76.78	156.02	55.13	42.77	57.7	59.01	143.33	114.03	67.69	64.96	122.51	105.96	110.8	100.31	130.76	168.74	159.54	193.21	189.54	203.21	0	-0.180565	0.999975	0	0.509318	0.427583	DOWN	-1.19349	0.0254953	0	0.348047	0.709075	0	0.876007	0.00292289	0	0.442087
BGI_novel_G001618	#N/A	#N/A	178.93	173.65	96.97	92.52	93.24	97.01	59.69	31.41	16.64	25.9	39.31	23.06	48.8	49.77	87.58	81.87	141.93	135.81	29.78	70.62	61.23	62.01	101.46	104.16	124.42	116.73	122.78	108.16	117.26	104.13	#N/A	#N/A	#N/A	#N/A	#N/A	#N/A	#N/A	#N/A	#N/A	#N/A	#N/A	#N/A	#N/A	#N/A	#N/A	#N/A	#N/A
TraesCS2D02G080000	F:GO:0004601; P:GO:0006979; F:GO:0020037; P:GO:0055114	F:peroxidase activity; P:response to oxidative stress; F:heme binding; P:oxidation-reduction process	178.88	207.43	250.31	295.79	274.27	231.66	121.99	83.54	19.72	28.53	46.51	107.6	102.97	77.26	153.85	190.25	235.97	269.14	96.19	151.44	155.47	93.09	207.72	253.92	240.79	243.24	226.45	239.99	214.02	223.16	0	0.216991	0.999975	UP	1.66085	0.00626589	0	0.374903	0.518849	0	0.175148	0.873721	0	-0.244202	0.508963	0	-0.137695
TraesCS5B02G479100	F:GO:0005525; C:GO:0005622; P:GO:0007264	F:GTP binding; C:intracellular; P:small GTPase mediated signal transduction	177.8	178.83	127.17	117.96	112.52	124.61	77.21	39.14	58.74	85.66	79.59	81.43	86.72	67.57	103.75	101.81	171.45	161.73	37.25	74.92	89.7	99.93	122.25	119.04	151.07	126.04	169.39	111.28	147.29	122.67	0	0.0138645	0.999975	0	-0.125261	0.858666	0	-0.456598	0.392279	0	-0.348067	0.698438	0	-0.285443	0.414761	0	-0.490353
TraesCS2A02G082100	F:GO:0004601; P:GO:0006979; F:GO:0020037; P:GO:0055114	F:peroxidase activity; P:response to oxidative stress; F:heme binding; P:oxidation-reduction process	177.7	199.2	220.44	270.07	213.11	212.37	79.2	54.9	23.2	30.08	29.65	63.62	72.42	52.16	115.87	136.48	187.03	225.45	64.21	106.26	111.21	73.96	151.24	188.69	201.37	203.53	194.05	191.66	172.82	181.37	0	-0.0176681	0.999975	UP	1.51835	0.0121181	0	0.342151	0.54894	0	0.278519	0.796768	0	-0.0443328	0.911109	0	-0.0355254
TraesCS7D02G261600	F:GO:0003677; F:GO:0003700; C:GO:0005634; P:GO:0006355; F:GO:0046983	F:DNA binding; F:DNA-binding transcription factor activity; C:nucleus; P:regulation of transcription, DNA-templated; F:protein dimerization activity	177.58	157.29	106.81	76.38	13.16	12.46	33.52	3.09	0.88	1.21	0	0	2.14	0.91	4.16	1.99	11.45	12.2	5.13	20.93	39.14	1.37	4.85	1.96	7.44	8.25	9.54	12.72	9.66	10.02	0	-0.388442	0.999975	0	3.53183	0.0581555	UP	4.47726	0.00054147	0	1.38347	0.0513775	0	0.983984	0.00477051	0	-0.141039
TraesCS5A02G513300	F:GO:0003735; C:GO:0005622; C:GO:0005840; P:GO:0006412	F:structural constituent of ribosome; C:intracellular; C:ribosome; P:translation	177.21	167.01	71.71	98.9	91.11	86.84	162.3	123.46	69.05	59.94	48.47	55.86	96.79	83.4	90.21	112.37	85.58	136.19	97.53	112.4	124.64	107.13	133.11	97.18	94.42	100.59	89.56	92.1	93.22	88.5	0	-0.363938	0.999975	0	0.446387	0.500322	0	-0.097102	0.863491	0	-1.16517	0.18155	0	-0.803904	0.0098356	0	-0.188936
TraesCS7B02G271400	F:GO:0003735; C:GO:0005622; C:GO:0005840; P:GO:0006412	F:structural constituent of ribosome; C:intracellular; C:ribosome; P:translation	177.04	142.92	79.33	87.34	76.22	73.67	137.45	86.94	27.01	25.29	71.51	52.28	90.53	97.95	102.03	100.63	92.08	116.11	72.54	116.33	96.77	108.35	117.55	105.34	102.83	86.52	85.4	74.33	81.61	78.39	0	-0.137521	0.999975	UP	1.36644	0.0237509	0	-0.18754	0.741023	0	-1.29673	0.127811	0	-0.934449	0.00142224	0	-0.220287
TraesCS4D02G109200	F:GO:0003735; C:GO:0005622; C:GO:0005840; P:GO:0006412	F:structural constituent of ribosome; C:intracellular; C:ribosome; P:translation	176.93	153.75	63.9	80.52	83.43	90.43	90.49	59.75	7.53	12.43	47.35	34.15	58.89	69.07	94.43	97.04	108.8	119.42	63.48	91.78	76.95	60.23	104.49	119.63	97.2	87.91	93.09	90.08	88.48	91.43	0	0.0633331	0.999975	UP	2.22817	0.000132458	0	0.554123	0.29749	0	-0.669803	0.477373	0	-0.764662	0.00822152	0	-0.299957
TraesCS1A02G306200	F:GO:0005525; C:GO:0005622; P:GO:0007264	F:GTP binding; C:intracellular; P:small GTPase mediated signal transduction	176.86	202.31	194.65	211.42	204.21	206.63	176.33	123.33	233.19	228.71	142.33	167.21	156.26	130.77	177.91	185.16	228.57	255.24	113.29	154.05	188.45	209.41	223.81	202.75	215.38	209.12	219.7	185.66	222.26	196.72	0	-0.0306173	0.999975	0	-0.870413	0.17058	0	-0.10679	0.849402	0	-0.53387	0.562941	0	-0.547908	0.0818176	0	-0.22372
TraesCS5A02G443800	C:GO:0000786; F:GO:0003677; C:GO:0005634; P:GO:0006334	C:nucleosome; F:DNA binding; C:nucleus; P:nucleosome assembly	176.76	178.88	82.11	94.8	86.1	77.5	38.14	10.41	0.62	0.96	13.51	34.4	29.1	18.21	21.51	27.41	67.15	53.58	18.22	22.25	30.9	8.35	48.16	49.48	68.47	65.94	71.29	67.2	78.49	71.66	0	-0.218105	0.999975	UP	4.15399	6.15706e-08	0	-0.138708	0.82289	0	0.267686	0.748167	0	0.81541	0.00620351	0	0.166708
TraesCS3D02G417800	F:GO:0003676	F:nucleic acid binding	176.57	173.45	103.77	110.03	129.27	118.41	58.29	31.79	2.42	7.19	27.97	29.82	52.96	67.56	102.95	117.31	131.41	177.68	24.38	66.75	69.52	42.36	130.95	134.65	136.56	133.76	145.62	119.29	129.89	119.28	0	0.0163502	0.999975	UP	3.26107	3.81378e-05	UP	1.16154	0.0148641	0	0.0194109	0.98115	0	-0.41418	0.215511	0	-0.278155
TraesCS6B02G327500	F:GO:0003824; F:GO:0004356; P:GO:0006542; P:GO:0006807	F:catalytic activity; F:glutamate-ammonia ligase activity; P:glutamine biosynthetic process; P:nitrogen compound metabolic process	176.34	200.01	204.1	260.64	212.71	243.19	414.44	248.33	84.05	107.68	145.43	211.11	348.63	187.54	352.54	548.41	274.57	481.15	282.63	379.23	283.13	265.18	405.82	370.31	285.79	209.38	264.58	202.77	251.9	218.74	0	0.0336745	0.999975	0	1.03382	0.104818	0	0.30687	0.604425	0	-1.26032	0.264727	DOWN	-1.66563	4.25346e-05	0	-0.239317
TraesCS5A02G407700	F:GO:0003824; P:GO:0005975; P:GO:0006108; F:GO:0016491; F:GO:0016615; F:GO:0016616; P:GO:0019752; F:GO:0030060; P:GO:0055114	F:catalytic activity; P:carbohydrate metabolic process; P:malate metabolic process; F:oxidoreductase activity; F:malate dehydrogenase activity; F:oxidoreductase activity, acting on the CH-OH group of donors, NAD or NADP as acceptor; P:carboxylic acid metabolic process; F:L-malate dehydrogenase activity; P:oxidation-reduction process	176.3	187.9	218.69	188.86	76.83	82.56	8.03	11.25	0.91	4.49	2.45	1.54	7.95	4.46	12.23	11.5	52.94	43.49	5.79	6.62	105.54	49.64	36.17	43.62	70.83	82.27	88.38	90.01	81.61	92.87	0	-0.545873	0.999816	UP	4.31878	8.41984e-10	UP	3.05832	1.2939e-09	UP	2.34412	7.00713e-05	UP	2.15439	1.88861e-17	0	0.741615
TraesCS1A02G363700	0	0	176.21	170.92	101.98	125.19	127.89	121.6	127.4	80.59	45.83	46.56	80.93	62.84	90.94	69.27	104.54	120.36	135.86	173.51	65.15	114.88	118.34	103.41	150.37	136.48	136.65	137.63	137.78	134.06	128.33	123.54	0	-0.215982	0.999975	0	0.860688	0.163349	0	0.14208	0.79119	0	-0.520742	0.542269	0	-0.45229	0.149075	0	-0.309903
TraesCS3D02G299900	F:GO:0005515	F:protein binding	176.17	163.25	125.42	178.03	49.47	60.59	421.84	334.86	266.65	298.22	617.66	515.12	377.28	297.2	207.62	326.82	79.97	127.74	456.18	511.66	259.52	300.34	377.75	334.52	118.14	70.4	69.86	60.56	59.65	49.16	0	0.381127	0.999975	0	-0.438978	0.529707	DOWN	-1.72668	0.000686839	DOWN	-2.96133	0.0062794	DOWN	-2.77487	8.19066e-13	0	-0.637382
TraesCS2B02G312000	F:GO:0003735; C:GO:0005840; P:GO:0006412	F:structural constituent of ribosome; C:ribosome; P:translation	176.16	168.16	127.55	135.92	121.83	114.23	178.16	151.23	118.41	133.1	113.29	90.37	93.39	106.92	109.97	113.82	104.75	136.24	111.66	158.19	196.01	211.24	165.93	154.92	128.32	120.41	131.34	114.06	123.13	118	0	-0.20876	0.999975	0	0.132372	0.849582	0	-0.175572	0.735062	0	-0.893537	0.233712	0	-0.554813	0.055984	0	-0.0773803
TraesCS3D02G326900	F:GO:0003924; F:GO:0005200; F:GO:0005525; C:GO:0005874; P:GO:0007017	F:GTPase activity; F:structural constituent of cytoskeleton; F:GTP binding; C:microtubule; P:microtubule-based process	176.16	187.65	130.61	127.23	148.19	205.25	7.54	1.09	0.7	0.87	1.02	2.66	17.99	12.64	59.89	44.26	236.22	190.8	1.9	11.42	28.93	19.44	60.73	62.52	158.59	120.74	198.21	124.99	171.8	129.24	0	0.38108	0.999975	UP	4.2338	6.22254e-12	UP	4.33798	1.32208e-15	UP	1.9349	0.0313018	0	0.954075	0.0101331	0	-0.605077
TraesCS5B02G287900	P:GO:0042254; C:GO:1990904	P:ribosome biogenesis; C:ribonucleoprotein complex	175.95	158.1	89.78	96.13	89.93	98.66	113.39	87.85	26.03	23.98	92.56	53.77	88.64	84.05	83.4	106.54	104.46	134.82	66.16	106.81	109.85	162.97	126.82	117.07	107.25	93.4	97.13	92.22	93.48	94.45	0	-0.00505845	0.999975	UP	1.69115	0.00342875	0	0.81799	0.100464	0	-0.721031	0.344677	0	-0.67653	0.0278825	0	-0.161276
TraesCS5B02G214400	F:GO:0003677; F:GO:0003700; P:GO:0006355	F:DNA binding; F:DNA-binding transcription factor activity; P:regulation of transcription, DNA-templated	175.86	188.58	278.62	271.55	184.48	177.6	18.65	11.47	2.16	3.72	1.46	2.02	15.45	19.7	54.2	43.22	183.01	156.87	7.46	21.19	95.58	36.54	61.16	83.82	137.83	159.43	169.03	171.67	168.95	176.92	0	-0.0682564	0.999975	UP	3.8214	8.55925e-08	UP	4.69842	1.20349e-17	UP	1.97022	0.0250577	UP	1.10867	0.000127503	0	-0.0945778
TraesCS3D02G349900	F:GO:0003735; C:GO:0005840; P:GO:0006412	F:structural constituent of ribosome; C:ribosome; P:translation	175.76	142.6	89.01	99.69	91.85	85.31	123.48	75.68	37.76	51.77	24.75	48.54	85.28	90.45	103.34	102.8	94.23	122.42	87.28	125.27	90.92	86.56	121.63	108.95	102.23	90.71	101.56	83.54	92.79	91.29	0	-0.10842	0.999975	0	0.633291	0.307374	0	0.344882	0.518849	0	-1.20509	0.155907	0	-0.83418	0.00345911	0	-0.226098
TraesCS2B02G323100	0	0	175.45	161.95	146.36	134.49	56.82	61.62	78.07	15.75	2.64	6.48	0.62	0	9.46	9.16	30.37	28.76	62.34	56.94	35.09	88.34	58.67	14.71	23.87	30.78	56.07	59.09	55.07	56.83	62.03	56.6	0	0.260143	0.999975	UP	2.70299	0.000130863	UP	3.46046	1.14875e-09	0	1.18082	0.0947013	0	0.211596	0.484379	0	-0.12477
TraesCS4B02G204500	F:GO:0015078; P:GO:0015986; C:GO:0045263	F:proton transmembrane transporter activity; P:ATP synthesis coupled proton transport; C:proton-transporting ATP synthase complex, coupling factor F(o)	174.99	219.65	247	286.07	190.61	191.16	14.88	21.12	8.72	9.01	8.97	7.01	38.73	19.98	40.58	39.2	136.01	133.2	8.28	12.3	178.66	128.14	87.03	101.03	166.99	175.54	196.1	185.35	171.38	171.03	0	-0.654353	0.971963	UP	3.61045	1.17669e-09	UP	2.38312	7.98522e-07	0	1.65834	0.0616362	UP	1.6343	9.31637e-10	0	0.229791
TraesCS4A02G417400	F:GO:0003735; C:GO:0005840; P:GO:0006412; C:GO:0015935	F:structural constituent of ribosome; C:ribosome; P:translation; C:small ribosomal subunit	174.67	164.39	105.18	115.71	94.53	100.03	160.63	143.73	46.52	55.77	109.29	104.86	128.35	108.42	95.76	139.84	113.79	138.03	110.32	162.42	130.36	139.91	156.5	132.12	110.17	107.08	100.76	109.98	117.25	102.67	0	-0.136967	0.999975	0	0.847307	0.173212	0	-0.336274	0.532755	0	-1.28854	0.135817	0	-0.88284	0.00763936	0	-0.149218
TraesCS5A02G467400	F:GO:0005525; C:GO:0005622; P:GO:0007264	F:GTP binding; C:intracellular; P:small GTPase mediated signal transduction	174.6	176.55	125.9	137.48	121.49	132.95	85.95	47.35	79.92	104.13	88.48	85.27	103.96	86.05	117.08	119.02	208.35	186.97	44.47	87.39	103.79	105.62	146.36	128.51	157.08	139.55	171.02	123.85	143.07	120.27	0	0.142982	0.999975	0	-0.503426	0.427027	0	0.125027	0.815673	0	-0.447943	0.587087	0	-0.326664	0.320208	0	-0.650664
TraesCS2B02G310000	C:GO:0000276; F:GO:0015078; P:GO:0015986	C:mitochondrial proton-transporting ATP synthase complex, coupling factor F(o); F:proton transmembrane transporter activity; P:ATP synthesis coupled proton transport	174.59	187.42	143	154.43	173.23	162.76	102.03	56.58	103.52	116.73	47.17	24.36	59.8	71.39	119.28	103.54	182.85	212.05	45.6	69.44	131.43	105.7	151.87	150.69	189.45	209.08	199.79	195.95	197.34	187.09	0	-0.568945	0.971963	0	-0.0601796	0.933597	0	0.751106	0.164003	0	0.139977	0.865958	0	0.0611107	0.853735	0	-0.231817
TraesCS2A02G250800	F:GO:0003824; F:GO:0010181; F:GO:0016491; P:GO:0055114	F:catalytic activity; F:FMN binding; F:oxidoreductase activity; P:oxidation-reduction process	174.42	196.94	218.97	230.58	193.1	196.45	25.08	28.51	9.6	7.38	8.89	11.6	20.95	15.66	42.28	38.11	128.12	129.92	18.48	31.08	98.99	52.7	75.38	96.93	154.13	198.42	198.02	203.83	166.15	182.34	0	-0.208658	0.999975	UP	2.30427	0.000110468	UP	1.79749	0.000136724	UP	1.99469	0.0216105	UP	1.56417	9.18596e-09	0	0.438698
TraesCS5D02G451200	C:GO:0000786; F:GO:0003677; C:GO:0005634; P:GO:0006334	C:nucleosome; F:DNA binding; C:nucleus; P:nucleosome assembly	174.16	165.05	82.47	106.17	58.47	59.53	35.14	17.79	0.9	1.69	13.72	35.53	27.78	20.82	25.12	27.47	60.47	57.18	23.83	25.95	46.07	22.13	45.75	49.42	52.9	51.73	60.85	54.87	62.2	60.26	0	0.0380698	0.999975	UP	4.26752	3.39439e-09	0	0.297588	0.616001	0	0.0238787	0.972862	0	0.374122	0.197803	0	-0.0516985
TraesCS5D02G492400	F:GO:0003779; C:GO:0005622	F:actin binding; C:intracellular	173.84	190.36	183.53	222.79	227.15	243.31	268.31	172.91	128.67	158.37	130.16	158.72	300.54	173.67	271.29	325.17	281.6	297.02	157.51	275.81	144.51	133.66	280.82	257.28	259.84	265.1	251.77	253.9	267.23	220.08	0	-0.074585	0.999975	0	-0.38045	0.560777	0	-0.294692	0.606604	0	-1.04446	0.338806	0	-0.969933	0.00238386	0	-0.202696
TraesCS7A02G260600	F:GO:0003677; F:GO:0003700; C:GO:0005634; P:GO:0006355; F:GO:0046983	F:DNA binding; F:DNA-binding transcription factor activity; C:nucleus; P:regulation of transcription, DNA-templated; F:protein dimerization activity	173.34	154.47	92.21	82.68	10.13	8.47	31.88	2.77	0.59	1.65	0	0	0.8	0.59	3.53	0.74	7.56	6.28	9.57	23.17	39.55	0.19	2.23	1.75	7.4	8.46	6.33	8.63	8.03	6.24	0	-0.0538494	0.999975	0	3.59634	0.0930992	UP	2.97243	0.00557136	UP	2.186	6.26951e-06	0	0.974098	0.0978372	0	-0.281193
TraesCS3D02G137600	F:GO:0003735; C:GO:0005622; C:GO:0005840; P:GO:0006412	F:structural constituent of ribosome; C:intracellular; C:ribosome; P:translation	173.17	166.17	91.87	109	89.12	94.57	210.19	168.68	45.82	50.43	109.68	63.98	122.68	127.19	112.37	135.22	98.84	125.08	141.4	168.98	145.03	148.43	167.67	130.95	92.32	92.68	95.28	89.51	79.12	89.15	0	-0.365025	0.999975	0	0.866732	0.17117	0	-0.400485	0.492679	0	-1.67964	0.0526889	DOWN	-1.23172	3.75793e-05	0	-0.339939
TraesCS2B02G400600	F:GO:0003735; C:GO:0005622; C:GO:0005840; P:GO:0006412	F:structural constituent of ribosome; C:intracellular; C:ribosome; P:translation	173.13	155	99.64	112.24	89.84	91.82	132.65	82.44	59.15	56.06	41.5	49.63	78.7	85.06	77.61	88.76	90.31	122.68	83.03	99.79	125.6	95.7	122.62	114.77	97.43	99.27	95.11	98.75	93.8	100.14	0	-0.146129	0.999975	0	0.466671	0.465205	0	0.149376	0.776396	0	-0.989965	0.218472	0	-0.504971	0.122718	0	-0.0232311
TraesCS2B02G262600	F:GO:0003735; C:GO:0005622; C:GO:0005840; P:GO:0006412	F:structural constituent of ribosome; C:intracellular; C:ribosome; P:translation	172.4	158.76	85.69	108.24	106.25	108.57	156.92	112.22	28.65	32.28	102.26	57.47	111.93	98.41	99.91	129.28	116.92	160.88	105.77	144.97	111.48	142.11	154.66	138.47	123.07	115.28	109.78	100.33	113.83	103.67	0	-0.105701	0.999975	UP	1.58967	0.00750399	0	0.0424229	0.943428	0	-0.92894	0.269735	0	-0.891248	0.00578273	0	-0.213116
TraesCS3B02G271800	F:GO:0003735; C:GO:0005840; P:GO:0006412	F:structural constituent of ribosome; C:ribosome; P:translation	172.2	157.7	104.63	112.17	118.71	103.11	112.71	103.51	27.69	21.93	40.41	45.85	72.73	60.54	75.47	71.77	96.85	104.31	70.48	101.29	95.65	76.99	107.5	103.53	96.46	99.56	111.14	108.38	100.9	94.75	0	-0.286196	0.999975	UP	1.3418	0.0206519	0	0.480638	0.355598	0	-0.810135	0.26484	0	-0.238043	0.430356	0	-0.0733946
TraesCS4D02G006900	F:GO:0003735; F:GO:0005515; C:GO:0005840; P:GO:0006412	F:structural constituent of ribosome; F:protein binding; C:ribosome; P:translation	171.19	143.99	90.8	108.07	83.63	90.15	155.78	104.84	37	42.85	68.05	40.51	110.79	83.93	97.02	117.21	96.56	143.41	83.18	129.29	116.95	131.53	148.19	133.66	107.16	94.14	109.51	104.07	95.99	89.03	0	-0.369492	0.999975	0	0.979738	0.128765	0	-0.118446	0.833543	0	-1.13906	0.180851	0	-0.896966	0.00261079	0	-0.242392
TraesCS1B02G274700	F:GO:0003735; C:GO:0005840; P:GO:0006412	F:structural constituent of ribosome; C:ribosome; P:translation	170.99	155.92	82.92	107.06	91.98	89.84	111.6	81.69	28.14	41.93	38	35.68	81.54	94.81	78.65	100.54	98.75	124.54	103.32	128.31	79.52	57.99	121.15	118.6	103.73	85.01	87.8	84.06	86.83	89.87	0	0.162452	0.999975	0	0.473511	0.462525	0	0.100577	0.861831	0	-1.16829	0.226864	0	-0.779162	0.0187852	0	-0.200602
TraesCS5A02G082800	F:GO:0003723; F:GO:0003735; C:GO:0005622; C:GO:0005840; P:GO:0006412; C:GO:0015934	F:RNA binding; F:structural constituent of ribosome; C:intracellular; C:ribosome; P:translation; C:large ribosomal subunit	170.98	158.31	95.68	104.28	84.4	105.55	117.61	95.71	38.57	40	67.64	63.71	87.22	84.87	77.99	100.33	100.08	130.71	100.78	122.33	96.71	100.36	128.93	110.62	95.34	78.2	78.99	84.47	80.13	82.12	0	-0.0108787	0.999975	0	0.992838	0.113219	0	-0.274929	0.63193	0	-1.22557	0.167012	0	-0.851976	0.00718777	0	-0.320541
TraesCS6A02G136600	0	0	170.93	185.1	201.44	194.22	241.3	234.19	199.65	161.17	163.63	158.03	393.03	438.18	232.92	141.41	187.62	197.72	256.72	237.38	158.18	180.98	235.02	312.62	301.12	223.6	236.78	237.39	223.97	221.4	231.36	217.64	0	-0.0754729	0.999975	0	0.290591	0.664476	DOWN	-1.14139	0.0307291	0	-0.404715	0.722362	0	-0.328996	0.325202	0	-0.251834
TraesCS3B02G100800	F:GO:0003723; F:GO:0003735; P:GO:0006412; C:GO:0015935	F:RNA binding; F:structural constituent of ribosome; P:translation; C:small ribosomal subunit	170.85	155.05	94.71	111.21	88.89	94.68	152.29	108.18	46.62	58.15	49.55	31.52	86.2	92.91	104.86	109.97	94.12	149.01	111.03	144.44	112.32	105.71	142.56	116.11	103.11	90.69	100.7	90.54	88.67	92.23	0	-0.0555068	0.999975	0	0.502537	0.427583	0	0.520348	0.367153	0	-1.01327	0.245683	0	-0.879513	0.00395835	0	-0.317551
TraesCS1D02G227300	F:GO:0003735; C:GO:0005622; C:GO:0005840; P:GO:0006412	F:structural constituent of ribosome; C:intracellular; C:ribosome; P:translation	170.63	144.4	89.88	100.11	86.41	78.99	158.88	111.43	77.56	85.34	129.78	55.37	108.72	112.4	90.76	113.32	91.87	140.94	91.31	138.45	144.2	160.21	149.72	114.11	98.51	103.07	102.49	94.65	94.76	93.33	0	-0.203718	0.999975	0	0.339434	0.588876	0	0.0424708	0.946484	0	-1.24687	0.135001	0	-0.834241	0.00734411	0	-0.274116
TraesCS2B02G118900	0	0	170.59	182.72	577.34	643.21	475.45	306.58	31.32	10.43	25.89	40.88	83.75	55.39	255.16	116.47	226.04	193.56	500.07	347.63	3.13	60.9	335.8	184.82	385.53	329.25	468.28	526.92	504.83	517.06	505.98	560.13	0	0.578104	0.999975	UP	2.52839	5.8894e-05	UP	1.2946	0.0123002	0	0.147494	0.904663	0	0.577143	0.0621304	0	0.161027
TraesCS4B02G008400	F:GO:0003735; F:GO:0005515; C:GO:0005840; P:GO:0006412	F:structural constituent of ribosome; F:protein binding; C:ribosome; P:translation	170.42	131.89	75.06	102.24	80.21	79.14	143.86	111.39	25.21	28.64	88.95	70.1	105.26	71.03	79.77	103.1	82.84	121.41	78.1	58.35	104.88	158.21	142.2	104.35	97.38	76.52	81.79	79.33	79.57	74.31	0	-0.943674	0.971963	UP	1.71335	0.00436548	0	-0.304821	0.58084	0	-1.11103	0.138755	0	-0.819564	0.00816258	0	-0.360447
TraesCS5A02G469800	0	0	170.07	180.64	383.48	460.77	295.39	285.03	620.39	685.85	377.67	459.2	511.27	604.92	745.73	653.95	547.11	632.02	339.28	424.01	705.94	561.16	572.21	433.81	666.94	615.67	372.51	325.37	306.55	288.61	277.17	301.21	0	-0.0759186	0.999975	0	-0.115885	0.872549	0	-0.924421	0.0801771	0	-2.15368	0.050133	DOWN	-1.70908	9.92213e-08	0	-0.285608
TraesCS5B02G088900	F:GO:0003723; F:GO:0003735; C:GO:0005622; C:GO:0005840; P:GO:0006412; C:GO:0015934	F:RNA binding; F:structural constituent of ribosome; C:intracellular; C:ribosome; P:translation; C:large ribosomal subunit	169.99	163.65	83.17	90.66	95.75	91.41	93.73	56.49	19.74	28.73	38.83	38.63	73.15	69.97	75.39	103.94	91.64	128.15	75.18	100.17	71.19	63.87	121.07	99.71	96.94	82.93	88.39	79.74	83.27	75.7	0	0.278539	0.999975	0	0.936188	0.133787	0	0.215694	0.685679	0	-0.93146	0.28659	0	-0.760055	0.0282379	0	-0.275572
TraesCS5B02G167100	F:GO:0003735; C:GO:0005622; C:GO:0005840; P:GO:0006412; C:GO:0015934	F:structural constituent of ribosome; C:intracellular; C:ribosome; P:translation; C:large ribosomal subunit	169.94	150.1	67.92	84.6	77.69	84.54	149.29	99.58	29.39	22.58	94.63	41.43	98.74	99.85	93.07	103.48	88.6	115.93	103.65	142.78	90.9	101.12	132.67	119.7	91.06	81.54	86.51	75.5	78.97	74.51	0	-0.108343	0.999975	0	1.11728	0.0643274	0	0.0541955	0.924826	0	-1.39654	0.0857743	DOWN	-1.04815	0.00035558	0	-0.338579
TraesCS7A02G010300	0	0	169.56	150.77	45.1	77.45	0.1	0.42	21.81	8.22	0	0	0	0	0	0	0.07	0	0.93	0.3	31.25	80.68	5.31	1.5	0.14	0.12	0.17	0.29	0.3	0.17	0.47	0.36	0	2.00067	0.971963	UP	8.27923	1.7005e-05	0	3.96661	0.263213	UP	5.06193	0.0255013	UP	2.87372	0.0464717	0	-0.370147
TraesCS1D02G105500	F:GO:0003735; C:GO:0005622; C:GO:0005840; P:GO:0006412	F:structural constituent of ribosome; C:intracellular; C:ribosome; P:translation	169.54	143.78	88.39	97.57	84.37	82.81	116.51	75.15	43.11	53.11	59.68	32.26	70.48	75.48	86.03	97.73	87.05	118.07	82.75	107.46	91.44	82.76	110.24	98.53	83.37	93.44	86.96	91.01	85.3	88.42	0	-0.0701043	0.999975	0	0.291681	0.64762	0	0.150011	0.7889	0	-0.951205	0.233695	0	-0.852352	0.0046498	0	-0.139615
TraesCS5B02G412500	F:GO:0003824; P:GO:0005975; P:GO:0006108; F:GO:0016491; F:GO:0016615; F:GO:0016616; P:GO:0019752; F:GO:0030060; P:GO:0055114	F:catalytic activity; P:carbohydrate metabolic process; P:malate metabolic process; F:oxidoreductase activity; F:malate dehydrogenase activity; F:oxidoreductase activity, acting on the CH-OH group of donors, NAD or NADP as acceptor; P:carboxylic acid metabolic process; F:L-malate dehydrogenase activity; P:oxidation-reduction process	169.45	197.55	241.01	215.3	120.25	118.62	11.45	20.76	1.42	2.67	9.74	6.49	13.89	10.42	21.48	18.46	86.41	68.23	7.74	10.14	127.84	68.3	48.72	60.28	99.63	128.37	127.65	144.36	127.42	143.13	0	-0.902387	0.971963	UP	4.864	3.55597e-13	UP	2.06594	1.14433e-05	UP	2.16544	0.00283457	UP	2.01647	5.63887e-14	0	0.677519
TraesCS4A02G106300	F:GO:0004601; P:GO:0006979; F:GO:0020037; P:GO:0055114	F:peroxidase activity; P:response to oxidative stress; F:heme binding; P:oxidation-reduction process	169.38	145.41	97.39	97.73	239.41	163.47	384.2	272.93	104.59	123.4	290.58	180.3	746.63	379.95	749.25	833.68	400.25	465.09	234.93	507.83	342.94	311.55	793.21	705.08	455.59	358.86	343.36	296.21	297.79	296.48	0	0.0838881	0.999975	0	1.08192	0.0906642	0	0.525957	0.379748	0	-1.69267	0.144759	DOWN	-1.97446	5.15207e-10	0	-0.447479
TraesCS4B02G144900	F:GO:0016866; P:GO:0030244	F:intramolecular transferase activity; P:cellulose biosynthetic process	169.28	166.5	113.98	119.04	100.38	124.03	84.46	26.75	8.73	18.6	12.89	13.09	53.99	44.56	114.28	123.61	173.36	164.48	27.15	46.11	66.34	44.12	101.14	108.26	138.89	105.37	129.5	93.77	125.7	88.81	0	-0.593646	0.983516	UP	1.5088	0.0190055	UP	1.81567	0.000131055	0	0.10876	0.915685	0	-0.733767	0.0373353	0	-0.674802
TraesCS4B02G196900	F:GO:0003746; F:GO:0003924; F:GO:0005525; C:GO:0005737; P:GO:0006414	F:translation elongation factor activity; F:GTPase activity; F:GTP binding; C:cytoplasm; P:translational elongation	169.27	146.64	123.9	135.35	144.15	152.91	140.4	102.48	21.32	27.8	69.2	55.34	109.31	114.14	141.93	136.37	177.89	175.85	83.89	133.23	125.61	127.69	158.71	167.19	157.14	138	149.02	139.72	148.75	138.21	0	-0.14201	0.999975	UP	1.79494	0.00279545	0	0.546678	0.309209	0	-0.82917	0.421443	0	-0.674225	0.0281202	0	-0.314544
TraesCS5D02G087500	F:GO:0005515	F:protein binding	169.21	162.1	173.85	189.89	183.44	189.51	233.87	257.15	156.16	186.03	216.88	416.98	285.06	312.23	244.73	258.39	197.18	179.73	326.42	324.6	197.41	163.92	299.26	264.19	188.57	194.28	156.16	176.27	178.45	176.07	#N/A	#N/A	#N/A	#N/A	#N/A	#N/A	#N/A	#N/A	#N/A	#N/A	#N/A	#N/A	#N/A	#N/A	#N/A	#N/A	#N/A
TraesCS4D02G068100	F:GO:0003824; F:GO:0004372; P:GO:0006544; P:GO:0006563; F:GO:0016740; F:GO:0030170	F:catalytic activity; F:glycine hydroxymethyltransferase activity; P:glycine metabolic process; P:L-serine metabolic process; F:transferase activity; F:pyridoxal phosphate binding	169.18	185.56	291.37	233.44	224.8	237.67	12.15	15.23	9.27	9.99	20.27	8.73	28.44	21.27	73.33	40.56	229.34	167.54	5.27	14.49	149.26	129.86	85.07	107.29	201.44	231.77	252.7	231.61	232.54	206.88	0	-0.521017	0.999975	UP	3.26477	2.00646e-08	UP	1.88943	0.000430745	0	1.8345	0.0573462	UP	1.41769	4.84994e-05	0	-0.0515583
TraesCS6B02G015000	F:GO:0016491; P:GO:0055114	F:oxidoreductase activity; P:oxidation-reduction process	168.85	212.28	231.97	236.26	263.24	254.48	9.55	12.47	9.69	15.71	2.93	3.7	19.24	10.74	44	33.73	165.23	157.71	9.38	10	115.15	59.5	87.86	107.71	206.62	228.64	242.55	266.26	231.61	241.1	0	-0.382471	0.999975	UP	2.36098	8.31199e-05	UP	2.67781	2.59285e-08	UP	2.52653	0.00738738	UP	2.01657	1.76063e-12	0	0.442584
TraesCS6A02G087200	0	0	168.67	162.87	237.49	296.14	131.55	145.72	325.9	287.71	280.33	248.78	627.66	797.95	360.61	239.03	153.88	206.31	138.58	124.55	277.77	387.71	315.59	431.55	269.46	227.94	147.45	131	133.82	124.95	137.6	113.57	0	0.0301293	0.999975	0	0.669727	0.453855	DOWN	-3.02894	2.78322e-10	DOWN	-2.71311	3.45553e-07	DOWN	-1.66996	0.00272069	0	0.56687
TraesCS2A02G449600	0	0	168.64	78.14	0.21	0.21	0	0	68.44	0	0	0	0	0	0	0	0	0	0	0	0	0	4.12	0	0	0	0	0	0.42	0	0	0	0	-7.18397	0.354951	UP	6.14511	0.0379647	#N/A	#N/A	#N/A	#N/A	#N/A	#N/A	0	2.89712	0.271272	0	-2.31904
TraesCS5A02G434200	F:GO:0003676; F:GO:0003723; F:GO:0003735; C:GO:0005622; C:GO:0005840; P:GO:0006412	F:nucleic acid binding; F:RNA binding; F:structural constituent of ribosome; C:intracellular; C:ribosome; P:translation	168.64	140.65	92.01	105.88	97.69	86.35	102.65	88.45	29.86	37.81	46.95	32.8	67.79	83.21	79.01	98.53	86.48	129.45	72.14	88.68	91.29	64.82	100.33	102.41	95.27	83.24	86.24	80.39	80.21	84.51	0	-0.297799	0.999975	0	0.892581	0.150879	0	0.545762	0.29827	0	-0.925361	0.247094	0	-0.748607	0.0128458	0	-0.14542
TraesCS2D02G291300	C:GO:0000276; F:GO:0015078; P:GO:0015986	C:mitochondrial proton-transporting ATP synthase complex, coupling factor F(o); F:proton transmembrane transporter activity; P:ATP synthesis coupled proton transport	168.47	195.9	151.92	170.52	157.87	141.49	119.23	69.37	130.5	119.16	36.64	42.75	74.46	71.42	129.89	124.07	194.93	203.58	48.18	77.09	152.34	159.5	156.07	144.16	183.21	202.58	200.43	200.64	191.68	192.64	0	-0.516845	0.971963	0	-0.0882921	0.90583	0	0.118369	0.828312	0	-0.00257477	0.997516	0	0.0043062	0.989625	0	-0.276757
TraesCS2A02G545600	F:GO:0005509; F:GO:0005515; C:GO:0005783; P:GO:0006457; F:GO:0051082	F:calcium ion binding; F:protein binding; C:endoplasmic reticulum; P:protein folding; F:unfolded protein binding	168.39	177.85	84.86	101.97	72.07	73.42	100.15	41.85	13.94	23.98	26.53	29.12	58.12	63.26	132.87	123.29	121.17	146.96	46.48	91.36	55.03	49.37	102.52	110.04	112.74	79.61	95.26	75.72	95.22	75.39	0	-0.149727	0.999975	0	1.13652	0.0772515	0	0.595545	0.257693	0	-0.561536	0.560183	DOWN	-1.33286	1.15622e-05	0	-0.524753
TraesCS5D02G468400	C:GO:0009522; C:GO:0009538; P:GO:0015979	C:photosystem I; C:photosystem I reaction center; P:photosynthesis	168.21	192.37	286.53	286.29	254.36	233.61	7.16	9.84	0	0	12.14	19.77	40.62	11.85	44.89	30.99	213.21	158.69	5.41	2.14	157.41	152.65	106.35	104.76	226.17	225.73	262.15	222.99	240.06	232.53	0	-2.5047	0.971963	UP	4.59952	0.000968489	UP	3.1154	2.17169e-08	UP	2.74956	0.00670312	UP	1.14644	0.000873529	0	0.395062
TraesCS6D02G055400	F:GO:0003735; C:GO:0005622; C:GO:0005840; P:GO:0006412	F:structural constituent of ribosome; C:intracellular; C:ribosome; P:translation	168.2	157.91	92.57	102.39	98.84	98.93	124.11	100.94	24.27	30.85	73.4	50.8	103.56	91.21	84.65	112.94	96.63	122.03	89.09	128.35	104.16	101.83	124.23	114.43	110.48	98.74	96.97	92.42	92.78	90.85	0	-0.0323387	0.999975	UP	1.21268	0.044181	0	0.377983	0.492995	0	-0.990503	0.244806	0	-0.779479	0.0158904	0	-0.19819
TraesCS6A02G158300	F:GO:0004618; P:GO:0006096	F:phosphoglycerate kinase activity; P:glycolytic process	168.16	161.15	93.96	108.53	149.28	139.54	36.52	21.35	11.45	28.75	16.28	20.97	40	46.14	107.52	81.95	189.5	167.48	25.76	53.48	50.14	33.49	98	140.85	169.94	186.8	171.84	172.66	166.81	176.22	0	0.370606	0.999975	0	0.446743	0.542284	UP	1.92437	0.000119476	0	0.859585	0.372222	0	0.136384	0.696934	0	-0.120413
TraesCS2A02G383600	F:GO:0003735; C:GO:0005622; C:GO:0005840; P:GO:0006412	F:structural constituent of ribosome; C:intracellular; C:ribosome; P:translation	168.15	155.37	135.69	163.48	122.55	108.91	170.56	111.29	56.78	84.96	59.76	55.49	98.4	123.22	113.2	123.1	118.78	133.88	109.91	136.51	155.01	117.86	148.01	138.84	118.81	113.77	128.7	124.26	119.31	124.7	0	-0.107898	0.999975	0	0.382601	0.548278	0	0.165646	0.761982	0	-0.984861	0.243796	0	-0.702632	0.0195332	0	-0.155125
TraesCS2B02G097300	F:GO:0003746; F:GO:0003924; F:GO:0005525; C:GO:0005737; P:GO:0006414	F:translation elongation factor activity; F:GTPase activity; F:GTP binding; C:cytoplasm; P:translational elongation	168.03	159.77	135.66	137.18	148.29	144.03	305.86	285.82	83.16	114.11	148.4	149.28	319.42	459.04	260.21	310.19	146.73	154.34	307.06	333.67	322.84	166.2	274.47	275.4	160.57	142.4	128.4	133.43	140.46	130.46	0	0.0204609	0.999975	0	0.736683	0.297007	0	0.0266657	0.964159	DOWN	-2.57145	0.0161017	DOWN	-1.80978	1.31253e-08	0	-0.133512
TraesCS7D02G136800	0	0	167.97	144.83	125.54	137.57	198.7	170.3	99.13	60.85	84.72	65.59	135.27	79.44	133.85	74.22	167.08	178.18	191.03	245.64	38.2	104.03	134.55	182.02	202.13	175.28	221.9	254.38	237.32	233.89	211.95	202.05	0	-0.241377	0.999975	0	0.803333	0.210708	0	0.182493	0.736308	0	-0.167067	0.874578	0	-0.30406	0.331419	0	-0.21264
TraesCS4B02G028800	0	0	167.78	155.82	108.48	124.6	118.59	114.4	287.29	264.65	245.22	307.54	365.31	301.99	234.06	211.95	150.79	169.76	130.99	145.8	232.73	130.64	217.47	227.83	228.54	184.61	138.18	132.92	132.35	124	128.71	114.47	0	-0.499091	0.999975	0	-0.852857	0.194158	DOWN	-1.58982	0.00210237	0	-1.91035	0.0512704	DOWN	-1.12549	0.00020428	0	-0.29501
TraesCS7B02G354200	F:GO:0005515	F:protein binding	167.63	170.99	233.23	230.01	307.69	300.19	295.62	285.08	261.13	212.84	652.44	861.68	318.6	253.18	240.33	265.63	278.76	274.24	255.94	286.32	281.01	378.01	393.55	353.2	304.88	304.83	290.98	261.32	278.11	268.45	0	0.130672	0.999975	0	0.0105161	0.988599	DOWN	-1.1349	0.0307303	0	-0.608624	0.542269	0	-0.4479	0.154676	0	-0.214983
TraesCS3B02G457900	F:GO:0003676	F:nucleic acid binding	167.56	167.78	114.9	126.01	156.22	150.52	68.81	50.41	3.21	12.86	19.04	29.5	60.76	90.77	129.22	138.79	143.14	219.83	36.95	85.15	76.9	37.16	142.71	153.29	164.48	157.14	174.22	155.41	152.39	150.21	0	-0.0355722	0.999975	UP	2.4552	3.25471e-05	UP	1.37974	0.00370136	0	-0.0910624	0.926171	0	-0.485658	0.126765	0	-0.178102
TraesCS6B02G257900	F:GO:0004001; P:GO:0006166; F:GO:0016773	F:adenosine kinase activity; P:purine ribonucleoside salvage; F:phosphotransferase activity, alcohol group as acceptor	167.55	174.45	154.26	154.2	256.5	248.93	63.33	34.88	20.59	31.55	39.14	20.31	89.04	77.96	192.7	149.64	386.28	326.22	26.39	87.5	102.18	92.52	194.01	199.95	311.99	309.1	336.63	309.81	322.37	292.83	0	0.545943	0.999975	0	1.29581	0.0621869	UP	2.89364	7.32208e-09	0	1.07818	0.269541	0	0.324049	0.340257	0	-0.391104
TraesCS2D02G246000	F:GO:0003723; F:GO:0003735; C:GO:0005840; P:GO:0006412; C:GO:0015935	F:RNA binding; F:structural constituent of ribosome; C:ribosome; P:translation; C:small ribosomal subunit	167.39	157.32	106.21	118.89	113.72	105.12	115.92	62.04	23.91	27.43	33.44	32.73	80.95	84.98	90.81	110.07	113.13	145.5	77.53	124.08	96.9	69.14	135.06	137.21	111.07	114.13	105.54	105.72	112.35	102.85	0	0.0479002	0.999975	0	0.967698	0.107376	0	0.57651	0.279907	0	-0.777811	0.344241	0	-0.702547	0.0204475	0	-0.213562
TraesCS4D02G205400	F:GO:0015078; P:GO:0015986; C:GO:0045263	F:proton transmembrane transporter activity; P:ATP synthesis coupled proton transport; C:proton-transporting ATP synthase complex, coupling factor F(o)	167.3	212.15	234.63	281.51	204.44	200.52	16.62	29.73	8.26	11.1	9.41	10.85	33.24	13.99	38.47	36.48	142.7	130.38	9.57	14.51	186.25	128.5	91.81	101.55	171.36	168.41	196.72	200.58	165.87	169.4	0	-1.04311	0.971963	UP	3.5109	3.66838e-09	UP	2.30844	7.34566e-07	0	1.60027	0.0831789	UP	1.73529	3.55811e-11	0	0.649673
TraesCS4A02G208000	F:GO:0003735; C:GO:0005622; C:GO:0005840; P:GO:0006412	F:structural constituent of ribosome; C:intracellular; C:ribosome; P:translation	167.23	146.56	79.5	92.68	101.19	103.69	89.63	65.09	13.14	16.17	44.2	36.92	58.88	72.89	92.84	103.09	116.32	130.83	66.58	96.72	88.25	74.09	104.32	115.1	105.7	99.93	103.42	99.22	103.37	101.14	0	0.0527255	0.999975	UP	1.97254	0.000698976	0	0.634588	0.222712	0	-0.553757	0.561567	0	-0.655317	0.0342039	0	-0.234419
TraesCS5B02G111800	P:GO:0006662; F:GO:0015035; P:GO:0045454	P:glycerol ether metabolic process; F:protein disulfide oxidoreductase activity; P:cell redox homeostasis	167.09	184.04	177.19	184.41	91.94	91.92	16.07	22.76	7.31	5.57	8.21	4.43	13.47	5.06	13.95	9.44	54.56	53.33	6.35	5.34	143.76	128.47	42.54	52.26	78.89	95.04	93.78	99.75	86.06	93.14	0	-1.72884	0.971963	UP	3.57989	6.30566e-10	UP	1.98179	3.54463e-05	UP	2.19242	0.00253704	UP	2.17647	1.15372e-16	0	0.56706
TraesCS3B02G460000	F:GO:0005515	F:protein binding	166.74	167.51	181.44	188.54	180.65	181.85	110.77	86.91	118.38	113.56	189.03	227.03	125.54	135.38	115.94	126.38	172.88	215.69	65.18	72.49	168.31	183.14	167.53	172.9	179.78	177.52	200.07	186.71	170.76	175.35	0	-0.39385	0.999975	0	0.164709	0.809626	DOWN	-1.30674	0.00827546	0	-0.623963	0.522659	0	-0.123648	0.719737	0	-0.11293
TraesCS2A02G207900	F:GO:0009496; P:GO:0015979; C:GO:0016020; F:GO:0016491; C:GO:0042651; F:GO:0045158; F:GO:0051537; P:GO:0055114	F:plastoquinol--plastocyanin reductase activity; P:photosynthesis; C:membrane; F:oxidoreductase activity; C:thylakoid membrane; F:electron transporter, transferring electrons within cytochrome b6/f complex of photosystem II activity; F:2 iron, 2 sulfur cluster binding; P:oxidation-reduction process	166.65	195.46	168.75	189.57	212.93	217.87	12.71	15.91	2.11	3.43	12.35	8.54	28.57	13.43	37.68	38.6	146.25	147.57	9.52	6.92	123.38	119.07	100.04	91.31	181.71	214.79	214.2	227.82	185.57	197.13	0	-0.827904	0.971963	UP	4.81142	2.76063e-14	UP	2.42679	2.25623e-07	UP	2.07979	0.0122197	UP	1.84649	2.51918e-12	0	0.456229
BGI_novel_G006449	#N/A	#N/A	166.46	146.6	82.03	97.85	88.26	77.12	96.99	74.21	29.76	35.12	51.25	35.67	67.3	72.41	77.99	83.91	91.47	119.77	72.13	102.91	90.92	76.04	114.26	97.55	87.29	83.67	84.59	81.79	85.94	83.98	#N/A	#N/A	#N/A	#N/A	#N/A	#N/A	#N/A	#N/A	#N/A	#N/A	#N/A	#N/A	#N/A	#N/A	#N/A	#N/A	#N/A
TraesCS1B02G338800	P:GO:0045454	P:cell redox homeostasis	166.45	186.48	247.43	277.82	433.18	320.74	115.54	77.41	158.28	203.5	123.09	68.95	145.61	108.43	199.53	161.81	390.58	322.23	65.95	93.46	218.32	192.59	269.2	272.62	379.24	450.61	422.01	439.31	417.15	422.22	0	-0.368863	0.999975	0	-0.155948	0.820859	0	0.547482	0.311381	0	0.538804	0.584818	0	0.526491	0.107803	0	-0.0298962
TraesCS7D02G487600	0	0	166.01	153.24	90.63	100.44	90.37	75.53	183.49	121.18	64.83	52.64	135.14	71.74	84.92	93.21	71.62	99.5	70.09	111.2	98.95	132.58	138.6	139.36	127.71	96.04	88.38	68.29	86.6	76.66	66.8	70.8	0	-0.247943	0.999975	0	0.625403	0.319246	0	-0.491501	0.369959	0	-1.38661	0.0704875	0	-0.705964	0.0258613	0	-0.242935
TraesCS7B02G320000	F:GO:0003676; F:GO:0005524	F:nucleic acid binding; F:ATP binding	166	153.86	93.63	113.1	102.9	97.51	60.39	42.74	20.29	31.48	25.87	28.64	39.87	56.72	85.93	76.06	119.16	120.22	56.92	76.45	59.51	40.94	75.4	106.44	101.98	102.64	97.61	100.46	105.13	99.42	0	0.585086	0.971963	0	0.174069	0.813366	UP	1.41248	0.00393656	0	0.00858992	0.992854	0	-0.420172	0.168217	0	-0.189027
TraesCS2D02G320900	0	0	165.96	195.41	116.33	155.79	187.37	161.44	5.79	3.85	2.09	2.05	7.75	8.11	22.53	14.84	43.93	31.54	172.03	174.44	1.55	1.14	84	74.89	79.78	97.99	175.96	207.42	207.18	209.44	179.59	191.69	0	-1.89716	0.971963	UP	5.31666	3.72121e-17	UP	2.0881	1.09178e-05	UP	1.93936	0.0270984	UP	1.8475	2.03582e-08	0	0.0980238
TraesCS6D02G001700	P:GO:0008152; F:GO:0016616; F:GO:0051287; P:GO:0055114	P:metabolic process; F:oxidoreductase activity, acting on the CH-OH group of donors, NAD or NADP as acceptor; F:NAD binding; P:oxidation-reduction process	165.58	199.72	205.46	189.29	158	177.71	69.96	49.01	52.42	53.25	75.52	61.04	47.41	34.41	48.65	50.13	105.65	111.77	38.8	46.81	116.57	110.73	83.05	87.69	126.34	175.49	173.11	199.95	153.78	182.36	0	-0.45053	0.999975	UP	4.01968	5.09739e-09	UP	4.4967	1.49477e-15	UP	3.28176	0.000122576	UP	2.5095	8.80456e-18	0	0.66815
TraesCS1D02G313800	F:GO:0004618; P:GO:0006096	F:phosphoglycerate kinase activity; P:glycolytic process	165.54	199.05	111.9	113.85	152.83	124.26	11.21	8.92	2.65	5.66	3.8	3.65	20.49	19.91	59.47	41.73	169.87	122.68	4.44	10.74	49.22	19.06	71.39	102.86	165.61	205.3	218.51	197.58	179.84	179.54	0	-0.819275	0.971963	UP	2.77246	1.17589e-05	UP	2.35532	4.91012e-07	UP	1.76602	0.033533	UP	1.32004	1.37966e-05	0	0.0403408
TraesCS5B02G115300	F:GO:0003824; F:GO:0004332; P:GO:0006096	F:catalytic activity; F:fructose-bisphosphate aldolase activity; P:glycolytic process	165.4	198.03	153.43	176.06	123.35	134.03	4.58	12.57	0.84	2.68	2.83	1.61	8.98	3.12	13.58	11.59	62.84	75.61	4.59	3.41	85.53	56.63	41.86	48.93	89.66	98.77	112.9	108.47	89.2	96.71	0	-1.2941	0.971963	UP	4.76985	1.71436e-08	UP	3.0085	3.63504e-09	UP	2.62253	0.000917613	UP	2.35942	3.23691e-19	0	0.599213
TraesCS2A02G493600	F:GO:0004013; P:GO:0006730; P:GO:0019510; F:GO:0051287	F:adenosylhomocysteinase activity; P:one-carbon metabolic process; P:S-adenosylhomocysteine catabolic process; F:NAD binding	165.35	210.06	72.92	96.47	95.63	116.74	74.02	38.29	3.45	11.43	18.65	14.72	128.79	85.77	228.24	258.1	247.87	263.17	53.03	132.09	69.32	58.2	206.09	185.65	220.55	114.56	195.95	91.41	152.88	82.35	0	0.522846	0.999975	UP	2.66785	3.23894e-05	UP	1.91878	0.000132207	0	-0.673803	0.561908	DOWN	-1.44479	0.0015604	0	-0.989766
TraesCS2A02G034000	P:GO:0006508; F:GO:0008234	P:proteolysis; F:cysteine-type peptidase activity	165.13	47.66	34.35	39.3	0	0.18	11.84	0	0	0	0	0	0	0	0	0	0	0	0.16	1.45	15.53	46.23	0.13	0	0	0	0	0	0	0	0	-2.66647	0.971963	UP	11.67	1.01412e-09	0	2.5927	0.517448	#N/A	#N/A	#N/A	0	3.79317	0.122625	#N/A	#N/A
TraesCS2D02G383400	P:GO:0006508; F:GO:0008233	P:proteolysis; F:peptidase activity	164.98	83.74	46.44	64.92	0.13	0.17	126.9	17.47	0	0.18	0	0	0	0	0.04	0	0	0.13	41.99	10.39	14.05	45.55	0.05	0	0.04	0	0.09	0	0	0	0	-1.3357	0.971963	UP	6.86395	9.00944e-07	0	0.267799	0.834004	0	1.16318	0.147609	0	0.227672	0.751575	0	-0.0246006
TraesCS4A02G306500	F:GO:0003735; F:GO:0005515; C:GO:0005840; P:GO:0006412	F:structural constituent of ribosome; F:protein binding; C:ribosome; P:translation	164.71	181.59	106.25	132.32	123.47	120.99	178.24	106.13	36.57	51.19	86.4	51.62	119.64	106.75	119.79	136.16	142.09	178.69	91.5	131.05	141.75	133.81	175.81	144.82	140.58	122.9	128.03	121.1	123.15	123.25	0	-0.587312	0.971963	0	1.00856	0.101289	0	0.133615	0.812227	0	-1.01089	0.212858	0	-0.689342	0.0232053	0	-0.201682
TraesCS6B02G140600	F:GO:0005515	F:protein binding	164.71	165.36	102.75	144.05	77.24	84.23	97.35	84.14	67.97	104.55	98.75	142.44	71.13	109.35	101.33	98.04	85.54	69.89	185.37	145.47	81.66	75.54	91.25	104.15	82.43	74.8	65.62	67.04	79.02	74.99	0	0.450944	0.999975	0	-0.573855	0.383854	DOWN	-1.3212	0.00787833	DOWN	-1.76489	0.0325909	DOWN	-1.17095	5.1421e-06	0	-0.014215
TraesCS5A02G457500	C:GO:0009522; C:GO:0009538; P:GO:0015979	C:photosystem I; C:photosystem I reaction center; P:photosynthesis	164.49	167.17	244.2	230.63	215.65	204.82	12.52	8.42	1.2	3.79	28.41	15.09	32.86	16.01	49.38	38.82	176.54	157.86	3.83	8.99	151.96	154.66	108.31	108.38	174.03	205.4	207.03	210.56	199.03	189.16	0	-2.12574	0.901782	UP	6.42832	9.74168e-19	UP	1.74905	0.0059534	0	0.749944	0.455313	UP	2.33294	9.74761e-13	0	-0.607765
TraesCS7D02G066800	F:GO:0003735; C:GO:0005840; P:GO:0006412; C:GO:0015935	F:structural constituent of ribosome; C:ribosome; P:translation; C:small ribosomal subunit	164.28	156.23	71.19	98.85	89.78	90.73	141.87	121.49	25.18	42.16	99.15	71.73	119.44	112.28	102.83	115.51	86.71	128.08	100.02	148.17	115.49	99.71	163.66	130.26	97.24	103.07	92.35	89.36	99.92	90.89	0	-0.079272	0.999975	UP	1.19257	0.0480521	0	-0.163909	0.766805	0	-1.26759	0.137386	0	-0.895135	0.00193394	0	-0.177682
TraesCS5D02G480200	F:GO:0005525; C:GO:0005622; P:GO:0007264	F:GTP binding; C:intracellular; P:small GTPase mediated signal transduction	164.24	176.21	115.67	127.21	114.86	115.74	84.44	38.79	50.73	64.4	58.53	55.11	85.35	73.08	111.21	108.8	181.09	163.42	33.33	77.37	75.76	87.24	120.55	104.2	138.11	122.25	148.9	115.97	143.46	111.07	0	0.0920762	0.999975	0	-0.20642	0.745586	0	0.390475	0.456258	0	-0.39689	0.625697	0	-0.404463	0.185335	0	-0.582936
TraesCS1B02G294200	F:GO:0003735; C:GO:0005622; C:GO:0005840; P:GO:0006412	F:structural constituent of ribosome; C:intracellular; C:ribosome; P:translation	164.09	135.06	86.3	108.78	104.59	93.77	146.68	91.01	58.96	38.17	80.77	50.12	95.73	90.75	100.61	110.53	110.89	148.32	72.6	102.58	113.88	174.57	152.42	116.33	109.49	116.27	111.08	109.48	99.32	104.36	0	-0.388622	0.999975	0	1.14892	0.0741068	0	0.256765	0.63193	0	-0.903036	0.280469	0	-0.637403	0.0340187	0	-0.279092
TraesCS7D02G016500	F:GO:0003735; C:GO:0005622; C:GO:0005840; P:GO:0006412; F:GO:0019843	F:structural constituent of ribosome; C:intracellular; C:ribosome; P:translation; F:rRNA binding	164.08	141.44	72.1	84.62	88.88	85.49	108.48	72.73	9.48	19.28	42.94	43.96	72.01	76.34	83.83	108.44	103.32	139.63	70.19	109.12	73.61	75.21	125.11	110.36	108.11	90.62	87.2	84.76	79.15	85.1	0	-0.153357	0.999975	UP	2.02414	0.000830001	0	0.0139918	0.980926	0	-0.907609	0.304763	0	-0.862882	0.00749404	0	-0.333613
TraesCS2A02G295400	F:GO:0004553; P:GO:0005975	F:hydrolase activity, hydrolyzing O-glycosyl compounds; P:carbohydrate metabolic process	163.57	118.61	15.63	6.98	0.07	0.16	3.97	0.05	0	0.07	0	0	0	0	0.03	0	0.13	0.47	0.13	0.63	9.81	0.55	0.11	0.03	0.1	0	0.24	0.07	0.1	0.1	0	-2.50513	0.971963	UP	6.13722	0.0245118	0	4.73055	0.157969	0	0.0832778	0.97214	0	1.22719	0.388293	0	-0.750851
TraesCS2B02G340300	0	0	163.46	211.53	139.9	179.09	247.96	225.72	4.27	1.97	1.09	2.08	9.68	9.38	29.19	18.74	54.81	40.71	209.22	229.6	1.77	1.98	96.66	83.08	94.42	116.44	219.13	257.69	272.61	272.22	231.27	226.8	0	-1.36158	0.971963	UP	5.10394	2.47869e-16	UP	2.29665	1.07207e-06	UP	2.24446	0.0169961	UP	1.7357	7.85939e-09	0	0.0931059
TraesCS7A02G453400	F:GO:0005515	F:protein binding	163.16	176.54	173.09	208.79	200.29	253.77	201.77	123.33	45.3	76.01	97.27	186.6	124.34	131.68	205.44	209.35	222.83	232.61	188.76	227.33	137.56	88.57	228.06	261.31	213.12	173.97	202.98	176.78	206.78	178.82	0	0.455502	0.999975	0	-0.181934	0.951205	0	-1.3651	0.349753	0	0.57365	0.663778	0	-0.27148	0.768402	0	-0.355938
TraesCS1B02G318200	0	0	162.51	135.87	93.35	117.86	91.54	90.24	148.92	93.44	26.75	30.87	96.61	34.89	93.34	100.42	91.33	98.57	117.72	123.96	107.94	133.59	113.15	83.28	140.14	118.92	95.54	88.71	103.84	97.38	103.74	115.64	0	-0.0121722	0.999975	UP	1.26516	0.0314231	0	-0.0814197	0.887561	0	-1.18565	0.122141	0	-0.642891	0.0219522	0	-0.14066
TraesCS4A02G452700	F:GO:0005524; C:GO:0005737; P:GO:0006457; P:GO:0042026	F:ATP binding; C:cytoplasm; P:protein folding; P:protein refolding	162.35	152.12	104.99	98.08	128.71	130	12.39	7.58	1.18	2.29	5.82	5.47	11.22	22.38	53.86	40.42	123.14	108.2	8.31	19.01	28.6	15.49	44.65	82.58	121.98	154.19	149.5	160.06	145.68	159.94	0	0.315698	0.999975	UP	3.33233	4.87161e-08	UP	2.1717	1.11415e-05	0	1.7466	0.056171	UP	1.00827	0.000516469	0	0.283552
TraesCS1D02G109800	F:GO:0003735; F:GO:0005515; C:GO:0005840; P:GO:0006412	F:structural constituent of ribosome; F:protein binding; C:ribosome; P:translation	161.84	151.59	69.39	94.63	81.36	73.21	118.34	90.64	24.23	28.86	96.46	47.79	80.68	64.59	70.7	80.01	82.66	99.2	66.59	98.79	114.94	89.57	119.88	87.99	81.77	71.17	80.02	75.13	76.34	74.24	0	-0.191078	0.999975	UP	1.43784	0.0147973	0	-0.212855	0.696095	0	-1.07377	0.20719	0	-0.679603	0.0318607	0	-0.221276
TraesCS4B02G205200	0	0	161.74	190.44	86.24	104.06	89.68	110.94	54.71	18.42	12.81	19.15	19.24	11.65	44.52	27.02	105.05	93.57	272.33	201.17	15.45	63.36	49.89	58.28	87.49	85.4	151.06	104.33	171.25	94.05	152.78	88.5	0	0.0451136	0.999975	UP	1.2557	0.0448046	UP	1.24365	0.0113125	0	0.374615	0.699353	0	-0.264338	0.547674	DOWN	-1.1285
TraesCS5A02G378700	F:GO:0005515; F:GO:0016491; F:GO:0016702; F:GO:0046872; P:GO:0055114	F:protein binding; F:oxidoreductase activity; F:oxidoreductase activity, acting on single donors with incorporation of molecular oxygen, incorporation of two atoms of oxygen; F:metal ion binding; P:oxidation-reduction process	161.7	103.51	28.7	21.98	0.12	0.15	3.6	14.84	0.07	0.16	0	0	0.07	0	0.03	0.03	0.2	0.1	10.9	19.19	26.02	39.92	0	0.05	0.08	0.05	0.18	0.39	0.34	0.44	0	0.412017	0.999975	UP	8.25615	3.67327e-22	0	3.00229	0.438348	0	-0.494303	0.719165	0	1.54435	0.12599	0	1.10784
TraesCS2A02G110500	F:GO:0003735; C:GO:0005622; C:GO:0005840; P:GO:0006412	F:structural constituent of ribosome; C:intracellular; C:ribosome; P:translation	161.68	157.62	120.45	125.76	103.79	106.5	219.21	140.27	135.91	124.43	180.13	107.84	146.36	142.2	112.14	142.12	106.07	161.83	140.76	159.92	181.71	226.67	188.34	156.08	120.45	106.54	120.49	115.38	106.26	110.15	0	-0.0952815	0.999975	0	-0.0314321	0.964957	0	0.048555	0.932576	0	-1.3057	0.117976	0	-0.780329	0.00870215	0	-0.173511
TraesCS7B02G158600	F:GO:0003677; F:GO:0003700; C:GO:0005634; P:GO:0006355; F:GO:0046983	F:DNA binding; F:DNA-binding transcription factor activity; C:nucleus; P:regulation of transcription, DNA-templated; F:protein dimerization activity	161.33	137.76	93.79	82.67	14.04	7.9	30.27	2.05	0.49	1.53	0	0	1.15	0.53	3.05	1.85	10.09	10.03	8.94	19.57	38.65	0.59	3.7	2.22	5.46	8.17	7.57	8.76	8.82	8.31	0	-0.205242	0.999975	0	3.51928	0.133596	UP	7.95274	4.19653e-05	UP	2.06062	0.000728414	0	0.998676	0.00449144	0	-0.343774
TraesCSU02G018900	F:GO:0005515	F:protein binding	160.79	153.29	224.45	242.98	154.53	164.52	763.1	669.14	341.28	352.05	1226.33	1264.78	816.95	762.47	384.37	471.86	160.48	174.51	690	686.94	461.39	464.6	584.18	411.12	185.35	148.08	136.86	129.56	140.83	131.09	0	-0.0816224	0.999975	0	-0.200617	0.76889	DOWN	-2.1849	2.36155e-05	DOWN	-3.60108	0.000973796	DOWN	-2.48912	4.53215e-15	0	-0.193125
TraesCS2A02G064900	P:GO:0030001; F:GO:0046872	P:metal ion transport; F:metal ion binding	160.7	183.86	213.34	291.54	217.43	212.39	101.83	122.36	719.36	677.23	27.61	44.73	32.36	24.6	56.46	56.17	136.15	199.28	137.68	104.12	164.52	412.79	100.04	105.36	157.58	198.15	173.69	225.61	182.38	227.52	0	0.0926224	0.999975	DOWN	-1.69795	0.0216341	0	0.463464	0.384054	0	1.41883	0.0906669	UP	1.10028	0.000282937	0	0.389476
TraesCS7A02G300500	F:GO:0003735; C:GO:0005622; C:GO:0005840; P:GO:0006412	F:structural constituent of ribosome; C:intracellular; C:ribosome; P:translation	160.68	146.44	80.34	89.28	70.81	62.65	85.39	50.78	27.67	22.92	40.5	28.87	49.57	47.01	50.43	64.74	68.8	82.92	35.05	66.36	80.28	85.25	72.26	77.48	67.02	56.07	74.28	73.98	68.07	81.76	0	-0.37355	0.999975	0	1.0353	0.0854114	0	0.437498	0.400939	0	-0.668905	0.29275	0	-0.379629	0.236567	0	-0.0893528
TraesCS1D02G276700	F:GO:0003735; C:GO:0005622; C:GO:0005840; P:GO:0006414	F:structural constituent of ribosome; C:intracellular; C:ribosome; P:translational elongation	160.52	143.52	125.44	125.18	124.51	132.13	104.97	60.68	15.04	25.55	44.1	26.53	77.41	69.02	93.5	94	135.95	147.45	65.29	83.99	101.31	74.7	120.52	116.95	129.27	131.48	120.2	125.42	130.9	132.73	0	-0.157758	0.999975	0	0.99604	0.106935	0	0.553602	0.309627	0	-0.359743	0.697922	0	-0.14973	0.652795	0	-0.177306
TraesCS5A02G288400	P:GO:0042254; C:GO:1990904	P:ribosome biogenesis; C:ribonucleoprotein complex	160.32	142.48	74.93	79.28	82.66	92.17	85.41	51.15	12.48	18.08	28.35	26.61	63.24	73.28	84.28	78.09	101.01	110.44	60.83	88.76	70.87	73.11	95.16	98.68	90.31	86.48	87.41	87.07	92.01	87.31	0	-0.00983376	0.999975	UP	1.81766	0.00231656	0	0.482573	0.372754	0	-0.758949	0.401035	0	-0.663726	0.0227847	0	-0.220178
TraesCS3B02G375500	0	0	159.64	148.98	135.09	124.14	129.41	114.37	99.75	65.84	41.35	37.49	84.42	70.75	74.05	85.78	76.27	84.06	93	110.03	60.7	75.5	117.29	133.26	114.56	100.49	104.59	112.04	102.81	101.05	107.89	104.51	0	0.0717678	0.999975	0	0.764334	0.207998	0	0.182187	0.717908	0	-0.54755	0.384954	0	-0.4206	0.12895	0	-0.147969
TraesCS5A02G170300	F:GO:0003735; C:GO:0005622; C:GO:0005840; P:GO:0006412; C:GO:0015934	F:structural constituent of ribosome; C:intracellular; C:ribosome; P:translation; C:large ribosomal subunit	159.2	130.56	65.84	78.98	86.19	84.84	144.59	95.1	32.15	48.8	66.34	41.28	92.6	91.82	91.67	104.68	84.85	107.56	91.68	133.91	90.21	103.42	134.36	118.12	94.96	80.72	81.39	68.53	74.48	78.78	0	-0.133474	0.999975	0	0.762513	0.224075	0	0.179466	0.740074	0	-1.28625	0.115914	DOWN	-1.01785	0.000911251	0	-0.370984
TraesCS3A02G530400	F:GO:0003735; C:GO:0005622; C:GO:0005840; P:GO:0006412	F:structural constituent of ribosome; C:intracellular; C:ribosome; P:translation	159.16	163.45	131.89	130.83	106.52	92.71	184.21	131.76	131.06	101.26	150.06	103.59	103.07	113.83	75.3	109	88.18	122.93	114.25	138.88	188.28	157.77	142.38	112.06	96.98	99.33	100.86	100.58	97.76	111.47	0	-0.211707	0.999975	0	-0.0115929	0.987725	0	-0.690319	0.186644	0	-1.20443	0.110047	0	-0.596276	0.0818983	0	0.0352683
TraesCS2D02G379700	F:GO:0003735; C:GO:0005622; C:GO:0005840; P:GO:0006412	F:structural constituent of ribosome; C:intracellular; C:ribosome; P:translation	159.15	139.51	113.11	137.81	97.81	83.54	160.01	123.95	85.9	104.96	130.73	53.97	102.45	116.44	111.37	119.39	92.17	126.38	111.08	129.25	123.64	102.8	141.49	138.82	110.75	98.81	104.63	96.3	106.42	98.51	0	-0.0873642	0.999975	0	-0.268441	0.678293	0	-0.13254	0.816301	0	-1.19576	0.161495	0	-0.905954	0.00179584	0	-0.0803774
TraesCS6D02G001600	P:GO:0006511	P:ubiquitin-dependent protein catabolic process	158.87	145.68	63.81	126.23	105.51	112.37	225.37	157.07	122.32	178.28	84.33	170.19	147.13	128.89	128.57	167.88	111.36	167.64	151.64	187.2	126.17	129.73	177.22	160.37	117.5	107.07	110.11	95.2	111.85	105.24	0	-0.180034	0.999975	0	-0.336176	0.604182	0	-0.277877	0.629537	0	-0.70606	0.471143	0	-0.50465	0.119011	0	-0.0196404
TraesCS2D02G421300	F:GO:0003735; C:GO:0005622; C:GO:0005840; P:GO:0006412	F:structural constituent of ribosome; C:intracellular; C:ribosome; P:translation	158.82	136.96	73.66	98.95	78.28	77.27	184.31	139.45	44.29	51.36	83.55	65.18	121.74	112.7	106.72	127.27	95.57	103.98	136.82	185.93	109.35	104.26	127.67	124.15	85.97	75.42	78.42	71.16	72.49	70.07	0	-0.0690139	0.999975	0	0.45381	0.485693	0	-0.154001	0.77936	DOWN	-1.74146	0.0455011	DOWN	-1.25529	3.5383e-05	0	-0.383739
TraesCS3D02G074400	F:GO:0046872	F:metal ion binding	158.8	113.32	211.96	178.4	619.92	392.19	16.67	2.35	52.62	51.15	39.73	61.22	155.51	53.72	199.65	130.22	444.18	514.46	14.15	9.99	121.52	72.14	310.92	271.32	535.21	651.39	595.43	609.05	525.66	595.59	0	-0.181388	0.999975	0	0.612912	0.349061	UP	1.39226	0.00473646	0	1.3335	0.232402	UP	1.16635	0.000425889	0	0.0373065
TraesCS5B02G326500	P:GO:0006508; F:GO:0008234	P:proteolysis; F:cysteine-type peptidase activity	158.56	191.05	283.87	339.63	333	364.05	140.6	105.17	133.75	185.61	69.31	117.12	118.08	101.18	178.81	186.41	267.08	320.31	156.81	192.77	182.75	102.98	215.73	261.82	294.11	277.51	255.07	261.39	267.23	246.85	0	0.353207	0.999975	0	-0.388248	0.548278	0	-0.274509	0.631028	0	0.125522	0.912578	0	-0.153918	0.670253	0	0.017907
TraesCS1D02G306800	0	0	158.5	128.3	92.89	116.81	109.51	102.84	159.41	106.02	20.81	36.57	71.98	45.51	96.84	98.04	88.04	107.51	110.61	124.26	97.48	147.84	109.19	99.7	136.91	141.83	115.36	96.27	112.57	91.16	107.57	117.6	0	-0.136036	0.999975	UP	1.34241	0.0275978	0	0.392987	0.460622	0	-1.05938	0.186025	0	-0.697842	0.0169291	0	-0.124174
TraesCS5B02G154300	F:GO:0003735; C:GO:0005622; C:GO:0005840; P:GO:0006412	F:structural constituent of ribosome; C:intracellular; C:ribosome; P:translation	158.43	146.4	77.72	87.19	76.72	79.34	122.79	83.96	29.65	37.38	74	49.05	70.48	69.35	82.51	85.77	79.45	119.26	77.66	104.32	86.51	94.15	105.83	94.95	87	78.38	82.31	77.55	80.28	73.8	0	-0.123386	0.999975	0	0.94512	0.120109	0	0.0151312	0.979037	0	-0.947005	0.188803	0	-0.728031	0.00735328	0	-0.173702
TraesCS4B02G240900	F:GO:0003824; F:GO:0004356; P:GO:0006542; P:GO:0006807	F:catalytic activity; F:glutamate-ammonia ligase activity; P:glutamine biosynthetic process; P:nitrogen compound metabolic process	158.24	107.46	128.67	80.57	513.31	454.03	24.05	8.15	64.62	90.4	87.82	104.38	110.32	72.11	202.05	147.43	422.13	388.66	22.44	23.93	71.21	83.93	237.98	291.47	407.85	558.78	404.85	454.12	415.51	400.21	0	0.40364	0.999975	0	-0.442037	0.52176	0	0.281015	0.621567	0	1.13335	0.296482	0	0.610148	0.0723434	0	0.00436516
TraesCS5D02G095400	F:GO:0003723; F:GO:0003735; C:GO:0005622; C:GO:0005840; P:GO:0006412; C:GO:0015934	F:RNA binding; F:structural constituent of ribosome; C:intracellular; C:ribosome; P:translation; C:large ribosomal subunit	158.18	142.69	67.33	84	86.18	92.09	105.1	76.06	25.04	30.23	35.3	46.27	79.37	76.16	69.05	93.83	90.23	107.55	86.41	103.09	81.52	59.45	106.9	99	90.88	68.81	77.24	72.39	74.81	75.88	0	0.0733059	0.999975	0	0.700032	0.270008	0	0.129176	0.809974	0	-1.14421	0.189827	0	-0.919781	0.00465149	0	-0.218687
TraesCS3A02G237100	F:GO:0000287; F:GO:0004450; P:GO:0006102; F:GO:0016616; F:GO:0051287; P:GO:0055114	F:magnesium ion binding; F:isocitrate dehydrogenase (NADP+) activity; P:isocitrate metabolic process; F:oxidoreductase activity, acting on the CH-OH group of donors, NAD or NADP as acceptor; F:NAD binding; P:oxidation-reduction process	157.79	136.36	216.55	218.61	156.95	168.23	271.79	175.52	202.62	233.68	94.42	100.91	132.65	141.49	214.84	208.27	156.25	177.61	180.2	233.84	219.67	242.97	211.68	211.93	165.91	132.49	163.99	125.38	148.61	130.78	0	-0.33795	0.999975	0	0.0219476	0.977793	DOWN	-1.036	0.0448566	0	-1.37526	0.163513	DOWN	-1.32674	1.14796e-05	0	-0.256808
TraesCS7D02G290800	F:GO:0005524; F:GO:0016887	F:ATP binding; F:ATPase activity	157.76	131.21	213.93	191.39	153.02	124.5	59.79	45.94	54.86	80.97	10.67	21.55	38.38	41.85	73.03	61.13	110.8	87.73	51.34	58.38	92	59.33	79.45	92.5	108.57	111.97	113.29	121.67	119.95	134.3	0	0.0531061	0.999975	0	-0.18649	0.785894	0	0.6908	0.172915	0	0.250739	0.790378	0	0.161777	0.619634	0	0.172894
TraesCS7A02G419100	F:GO:0003735; C:GO:0005622; C:GO:0005840; P:GO:0006414	F:structural constituent of ribosome; C:intracellular; C:ribosome; P:translational elongation	157.73	147.45	85.86	102.32	77.57	86.14	99.93	73.43	56.65	56.71	73.52	50.54	76.26	80.01	71.26	86.48	79.66	102.09	74.18	110.38	93.04	94.49	125.6	81.67	81.46	85.4	80.81	78.29	76.89	76.7	0	-0.133323	0.999975	0	0.299174	0.639472	0	-0.464598	0.409351	0	-1.08021	0.184802	0	-0.674424	0.0496093	0	-0.174579
TraesCS2B02G528300	F:GO:0003824; F:GO:0004356; P:GO:0006542; P:GO:0006807	F:catalytic activity; F:glutamate-ammonia ligase activity; P:glutamine biosynthetic process; P:nitrogen compound metabolic process	157.14	183.87	117.57	98.32	116.42	125.58	7.48	7.71	1.78	3.37	3.05	1.57	9.07	7.99	29.72	21.17	100.55	79.13	3.69	5.57	57.91	31.02	45	60.96	113.1	135.79	150.35	143.71	121.68	128.77	0	-0.824792	0.971963	UP	3.80397	3.66838e-09	UP	3.52125	7.90381e-12	UP	2.86986	0.00053804	UP	1.89778	1.98603e-10	0	0.278798
TraesCS2D02G489900	F:GO:0004013; P:GO:0006730; P:GO:0019510; F:GO:0051287	F:adenosylhomocysteinase activity; P:one-carbon metabolic process; P:S-adenosylhomocysteine catabolic process; F:NAD binding	156.98	166.97	73.46	100.54	92.33	89.21	41.38	23.35	1.54	3.03	9.5	13.05	61.92	46.92	100.48	118.31	151.59	166.01	17.95	54.83	49.25	30.09	113.33	122.91	119.85	96.51	117.49	88.5	99.57	89.92	0	0.164673	0.999975	UP	3.50057	1.67806e-09	UP	2.03721	2.49007e-05	0	-0.151788	0.884595	0	-0.78232	0.0279591	0	-0.685847
TraesCS6A02G268300	F:GO:0003735; C:GO:0005840; P:GO:0006412	F:structural constituent of ribosome; C:ribosome; P:translation	156.83	135.55	63.69	85.33	65.82	69.66	88.56	71.03	28.56	32.59	64.77	60.52	79.2	71.66	71.96	90.04	80.05	100.94	72.19	96.88	96.88	66.12	100.29	90.57	75.78	78.46	70.74	65.5	75.07	62.61	0	-0.206325	0.999975	0	0.822046	0.185032	0	-0.428479	0.425331	0	-1.31779	0.0845421	DOWN	-1.05074	0.000712515	0	-0.135989
TraesCS1B02G425700	F:GO:0003735; F:GO:0005515; C:GO:0005840; P:GO:0006412	F:structural constituent of ribosome; F:protein binding; C:ribosome; P:translation	156.78	146.17	94.48	125.21	106.29	103.81	183.16	152.34	146.91	118.21	221.73	208.76	156.16	107.22	91.83	126.07	120.56	141.02	107.7	158.61	148.15	221.5	176.41	123.32	112.74	91.59	114.37	98.94	96	85.45	0	-0.211238	0.999975	UP	1.70198	0.00416274	0	-0.475771	0.370723	0	-1.10379	0.109315	0	-0.67236	0.0571816	0	-0.541615
TraesCS6B02G049400	C:GO:0000786; F:GO:0003677; C:GO:0005634; F:GO:0046982	C:nucleosome; F:DNA binding; C:nucleus; F:protein heterodimerization activity	156.65	125.23	4.94	12.42	0.39	0.49	21.85	8.26	3.01	1.5	14.1	4.09	4.76	1.84	0.92	0.62	0	0.6	10.13	9.25	8.04	16.67	4.18	2.88	0.9	0.56	0.3	0.2	0	0.1	0	-0.363273	0.999975	0	1.29966	0.202811	DOWN	-2.68082	0.00131875	DOWN	-4.12141	0.000391148	DOWN	-4.35298	0.000116485	#N/A	#N/A
BGI_novel_G009966	#N/A	#N/A	156.57	270.92	1005.81	1209.35	86.72	82.44	82.49	80.43	286.36	298.91	72.82	3.34	43.95	17.44	37.36	25.59	46.52	37.8	40.63	59.33	1330.83	831.38	89.98	77.75	72.58	68.26	57.2	44.25	50.91	34.13	#N/A	#N/A	#N/A	#N/A	#N/A	#N/A	#N/A	#N/A	#N/A	#N/A	#N/A	#N/A	#N/A	#N/A	#N/A	#N/A	#N/A
TraesCS4D02G167600	F:GO:0003735; C:GO:0005622; C:GO:0005840; P:GO:0006412	F:structural constituent of ribosome; C:intracellular; C:ribosome; P:translation	156.53	147.77	94.85	99.58	94.12	101.87	138.41	96.65	30.87	30.99	120.89	82.55	108.31	76.59	95.01	104.12	104.56	112.57	67.29	111.71	106.35	158.72	143.87	126.6	101.52	100.05	94.2	92.54	96.81	96.71	0	-0.112712	0.999975	UP	1.53514	0.0114828	0	0.0214461	0.970699	0	-0.857335	0.350476	0	-0.682478	0.0341635	0	-0.182669
TraesCS3D02G194300	P:GO:0015979; P:GO:0015995; F:GO:0016491; F:GO:0046872; F:GO:0048529; P:GO:0055114	P:photosynthesis; P:chlorophyll biosynthetic process; F:oxidoreductase activity; F:metal ion binding; F:magnesium-protoporphyrin IX monomethyl ester (oxidative) cyclase activity; P:oxidation-reduction process	155.9	162.47	186.97	200.08	285.9	293.5	5.68	3.97	0.81	0.77	4.25	3.27	19.88	19.38	72.35	39.53	279	208.75	2.33	3.24	54.87	22.71	80.68	129.02	248.83	291.01	307.74	307.23	301.55	279.33	0	-0.958257	0.971963	UP	5.47288	8.21719e-17	UP	2.01044	0.000193141	UP	2.24404	0.0128349	UP	1.74164	2.7152e-07	0	0.0599341
TraesCS2A02G397700	C:GO:0000786; F:GO:0003677; C:GO:0005634; P:GO:0006334	C:nucleosome; F:DNA binding; C:nucleus; P:nucleosome assembly	155.86	133.68	47	67.29	24	30.33	21.33	16.88	7.57	6.05	10.83	14.51	12.23	5.05	7.87	10.86	22.37	16.08	12.98	18.56	44.14	44.79	15.96	19.14	24.24	20.08	18.3	19.18	28.17	22.58	0	-0.206143	0.999975	UP	2.11191	0.000568848	0	-0.32675	0.59315	0	0.357628	0.608262	0	0.32456	0.406365	0	0.437153
TraesCS5D02G033700	P:GO:0007275	P:multicellular organism development	155.81	162.05	336.58	302.02	60.29	61.5	53.75	13.46	95.01	107.42	0.65	7.43	10.6	10.93	18.21	16.65	44.99	52.64	21.8	39.86	157.48	52.83	28.41	31.84	44.02	61.04	42.32	49.14	53.37	43.5	0	-0.00594757	0.999975	0	-0.320589	0.664538	UP	2.06028	1.33557e-05	UP	1.26531	0.00820328	0	0.751269	0.0084938	0	-0.0239253
TraesCS6D02G148700	F:GO:0004618; P:GO:0006096	F:phosphoglycerate kinase activity; P:glycolytic process	155.07	138.29	83.54	96.93	147.11	124.23	40.06	34.22	20.13	45.75	69.1	142.44	74.73	99.85	148.37	119.17	192.23	167.02	38.21	66.73	46.79	47.83	157.36	212.92	171.4	198.98	177.27	188.03	178.77	177.37	0	0.464112	0.998925	0	0.0266222	0.972601	0	-0.136465	0.829389	0	-0.159457	0.882605	0	-0.285902	0.386651	0	-0.104888
TraesCS4D02G137000	F:GO:0046872	F:metal ion binding	155	140.45	767.13	983.08	2196.1	1641.17	117.54	145.98	2085.7	1901.37	225.72	417.6	378.05	236.02	532.71	422.14	1233.44	1424.09	179.68	108.58	737.97	1285.16	1094.58	1525.08	1985.7	2380.22	1921.95	2066.88	1627.58	1880.24	0	-0.158862	0.999975	DOWN	-1.40801	0.0357195	0	1.00773	0.0580289	0	1.64045	0.164503	UP	1.42211	3.34823e-05	0	0.39024
TraesCS4D02G206100	0	0	154.95	185.15	77.67	82.92	87.42	116.82	41.31	17.87	7.2	10.91	9.5	8.56	45.62	30.76	113.39	105.25	310.21	231.19	17.66	64.02	47.15	58.7	85.48	92.5	178.82	108.25	183.04	105.11	169.99	93.95	0	0.138683	0.999975	UP	1.95709	0.0012895	UP	1.91117	5.72502e-05	0	0.353435	0.729802	0	-0.326436	0.442212	0	-1.09029
TraesCS7B02G114100	0	0	154.57	206.68	142.43	168.05	163.66	154.63	9.45	17.16	3.95	5.63	22.23	14.37	33.02	19.07	45.45	40.76	144.32	144.37	11.56	13.28	94.19	56.92	79.56	92.52	163.61	202.49	198.24	208	166.98	163.11	0	-0.4552	0.999975	UP	3.73398	1.34221e-10	UP	1.27125	0.00777489	UP	1.6786	0.0357329	UP	1.42774	1.1535e-07	0	0.132755
TraesCS4B02G278000	F:GO:0010309; F:GO:0016491; P:GO:0019509; P:GO:0055114	F:acireductone dioxygenase [iron(II)-requiring] activity; F:oxidoreductase activity; P:L-methionine salvage from methylthioadenosine; P:oxidation-reduction process	154.44	152.62	203.96	224.96	326.36	260.99	116.78	89.56	220.54	268.69	132.66	124.45	119.19	121.45	200.51	157.29	294.43	257.17	76.21	103.47	190.36	187.11	233.79	275.51	293.99	358.46	325.86	349.23	329.04	345.52	0	-0.304769	0.999975	0	-0.729931	0.263104	0	0.212332	0.684077	0	0.3104	0.74875	0	0.301012	0.363052	0	0.133969
TraesCS4A02G139600	F:GO:0003735; C:GO:0005622; C:GO:0005840; P:GO:0006412	F:structural constituent of ribosome; C:intracellular; C:ribosome; P:translation	153.8	132.09	86	98.68	84.62	89.67	121.44	80.48	28.79	22.12	76.04	65.05	82.07	77.38	79.98	106.45	92.59	123.63	66.62	107.05	122.86	160.55	124.1	117.07	103.43	96.89	94.35	87.98	96.3	91.92	0	-0.174266	0.999975	UP	1.9418	0.00123255	0	0.202208	0.698878	0	-0.778229	0.370128	0	-0.721408	0.0288337	0	-0.164637
TraesCS4A02G393500	F:GO:0000062	F:fatty-acyl-CoA binding	153.78	145.32	216.4	245.95	119.4	102.02	107.77	58.78	38.43	70.93	53.57	52.72	63.64	36.96	63.08	66.67	95.1	126.57	53.46	109.83	205.28	166.01	116.89	94.62	109.35	131.67	121	117.88	112.63	111.46	0	-0.0533561	0.999975	UP	1.28779	0.0363062	UP	1.06841	0.0350481	0	0.125767	0.782407	0	0.146909	0.628428	0	-0.0996063
TraesCS2A02G389000	F:GO:0003677; F:GO:0043565	F:DNA binding; F:sequence-specific DNA binding	153.75	175.93	283.01	312.6	274.01	257.96	86.01	49.72	56.1	56.6	31.79	27.38	57.81	53.09	100.3	102.01	213.16	236.65	27.61	62.3	165.81	157.15	143.16	173.78	213.49	251.61	254.68	258.42	243.36	246.7	0	-0.529482	0.971963	0	1.07241	0.0849192	UP	1.21261	0.010889	0	0.843274	0.334317	0	0.64108	0.0284676	0	0.00809653
TraesCS1B02G286500	F:GO:0003735; C:GO:0005622; C:GO:0005840; P:GO:0006414	F:structural constituent of ribosome; C:intracellular; C:ribosome; P:translational elongation	153.68	155.45	105.41	110.41	123.32	113.38	78.07	51.6	17.38	25.65	44.86	34.69	67.6	64.34	80.37	88.89	123.39	140.6	50	84.41	95.98	85.65	118.18	112.53	118.65	124.52	121.32	126.72	118.97	118.54	0	-0.0108138	0.999975	UP	1.75952	0.00254946	0	0.645386	0.211363	0	-0.336933	0.694149	0	-0.184723	0.567084	0	-0.178258
TraesCS1A02G379000	C:GO:0000275; F:GO:0005524; P:GO:0006754; P:GO:0015986; F:GO:0016887; C:GO:0045261; P:GO:0046034; F:GO:0046933; P:GO:1902600	C:mitochondrial proton-transporting ATP synthase complex, catalytic core F(1); F:ATP binding; P:ATP biosynthetic process; P:ATP synthesis coupled proton transport; F:ATPase activity; C:proton-transporting ATP synthase complex, catalytic core F(1); P:ATP metabolic process; F:proton-transporting ATP synthase activity, rotational mechanism; P:proton transmembrane transport	153.67	147.91	63.12	74.64	83.03	91.67	37.48	13.36	6.33	11.55	5.89	4.82	25.65	37.34	79.76	64.98	127.44	115.32	22.29	51.46	31.2	18.84	63.33	84.1	107.78	106.89	104.13	99.55	101.3	98.6	0	0.299035	0.999975	0	0.999441	0.109094	UP	1.7613	0.000195706	0	0.395938	0.681447	0	-0.238518	0.456839	0	-0.342175
TraesCS7D02G353600	F:GO:0004462; F:GO:0046872	F:lactoylglutathione lyase activity; F:metal ion binding	153.62	148.36	103	120.97	134.69	112.77	37.9	17.4	34.07	41.24	14.31	9.79	39.44	35.6	87.11	68.95	149.09	126.35	14.21	43.6	88.23	40.92	80.76	93.62	123.96	148.86	123.21	141.96	139.8	132.4	0	0.0576558	0.999975	0	0.167095	0.818909	UP	1.87384	0.0001007	0	0.675416	0.425232	0	0.123198	0.719905	0	-0.213126
BGI_novel_G005701	#N/A	#N/A	153.32	139.27	71.69	79.91	74.08	77.57	87.01	53.82	22.65	19.09	38.83	29.33	55.28	56.15	57.9	69.93	74.33	103.7	54.82	74.95	73.17	57	95.38	84.52	76.98	71.65	76.57	72.63	71.44	73.72	#N/A	#N/A	#N/A	#N/A	#N/A	#N/A	#N/A	#N/A	#N/A	#N/A	#N/A	#N/A	#N/A	#N/A	#N/A	#N/A	#N/A
TraesCS3B02G154600	F:GO:0003735; C:GO:0005622; C:GO:0005840; P:GO:0006412	F:structural constituent of ribosome; C:intracellular; C:ribosome; P:translation	153.05	135.76	70.97	82.35	72.62	77.18	168.95	103.52	39.73	44.97	69.09	60.02	99.45	96.48	85.38	111.37	76.57	110.41	95.99	148.86	106.31	99.5	120.81	108.97	80.94	75.38	74.21	73.7	66.01	67.35	0	-0.23842	0.999975	0	0.967077	0.115346	0	-0.263495	0.63193	0	-1.54107	0.0564583	DOWN	-1.13616	0.000101866	0	-0.256559
TraesCS3A02G437700	0	0	153.04	114.77	497.17	380.46	2727.04	1584.11	7.37	1.87	2.95	5.72	10.44	20.89	483.38	201.56	745.02	427.54	1942.58	1317.88	2.02	17.2	122.12	34.7	984.6	1132.64	1962.41	2268.64	1894.51	2080.46	2075	1977.01	0	0.679633	0.999975	UP	3.65139	5.59562e-08	UP	4.81117	5.26708e-19	0	1.27221	0.299194	UP	1.07341	0.00607521	0	0.210874
TraesCS7A02G058400	0	0	152.93	25.4	30.34	26.55	0	0.27	2.79	0.1	0.51	0	0	0	0	0	0	0	0	0	0.1	0.4	6.22	11.27	0	0	0	0	0	0	0	0	0	-2.55424	0.971963	UP	6.37368	2.02654e-07	0	-2.77428	0.184366	0	1.88057	0.542269	#N/A	#N/A	#N/A	#N/A	#N/A
TraesCS2B02G337200	C:GO:0000786; F:GO:0003677; F:GO:0046982	C:nucleosome; F:DNA binding; F:protein heterodimerization activity	152.92	133.04	128.16	133.15	110.3	107.72	64.15	42.61	34.15	34.5	46.85	44.88	36.53	29.71	53.31	46.14	112.27	91.58	37.95	44.71	95.53	71.48	80.82	80.86	90.69	118.46	93.96	113.2	99.42	100.09	0	-0.423151	0.999975	0	0.671325	0.286268	0	-0.172818	0.743516	0	0.236722	0.752421	0	0.403309	0.174595	0	-0.0489489
TraesCS6B02G078200	C:GO:0000786; F:GO:0003677; C:GO:0005634; P:GO:0006334; F:GO:0046982	C:nucleosome; F:DNA binding; C:nucleus; P:nucleosome assembly; F:protein heterodimerization activity	152.63	133.17	50.23	77.28	32.45	29.95	47.73	25.54	6.3	7.66	38.17	29.44	18.93	6.45	15.93	16.92	23.28	30.77	19.1	20.97	62.5	92.88	27.1	21.27	25.18	26.52	23.45	23.54	25.87	26.32	0	-0.789845	0.971963	UP	2.61669	1.56458e-05	DOWN	-1.33436	0.00468533	0	-0.252094	0.694958	0	0.0428899	0.889751	0	-0.204884
TraesCS3A02G263900	F:GO:0005515	F:protein binding	152.45	134.09	72.34	90.68	83.74	90.94	76.85	49.62	17.52	18.91	32.52	24.11	55.44	56.45	66.8	75.07	93.76	111.5	65.22	87.28	58.92	41.72	95.31	86.08	83.02	80.69	84.29	80.08	75.1	73.87	0	0.22882	0.999975	0	1.00756	0.098091	0	0.407507	0.457806	0	-0.71218	0.418993	0	-0.446738	0.160626	0	-0.226477
TraesCS6B02G084800	0	0	151.99	136.13	9.62	26.11	1.8	3.04	16.46	9.04	2.86	2.59	7.89	7.62	3.97	3.02	2	4.12	1.81	3.15	9.43	10.27	7.18	10.63	4.2	4.26	1.44	2.46	2.13	2.33	2.98	2.63	#N/A	#N/A	#N/A	#N/A	#N/A	#N/A	#N/A	#N/A	#N/A	#N/A	#N/A	#N/A	#N/A	#N/A	#N/A	#N/A	#N/A
TraesCS3B02G265700	F:GO:0000287; F:GO:0004450; P:GO:0006102; F:GO:0016616; F:GO:0051287; P:GO:0055114	F:magnesium ion binding; F:isocitrate dehydrogenase (NADP+) activity; P:isocitrate metabolic process; F:oxidoreductase activity, acting on the CH-OH group of donors, NAD or NADP as acceptor; F:NAD binding; P:oxidation-reduction process	151.92	141.24	190.58	211.57	175.1	218.12	166.92	105.28	122.1	160.45	49.03	54.94	89.18	93.07	183.19	169.6	205.7	210.91	138.26	188.31	136.29	126.04	164.63	191.29	189.21	168.59	193.94	166.84	189.04	160.32	0	-0.123809	0.999975	0	0.0434493	0.956432	0	-0.818902	0.119608	0	-0.631668	0.520908	0	-0.686369	0.0245737	0	-0.282497
BGI_novel_G014524	#N/A	#N/A	151.86	202.38	270.53	284.89	150.49	177.23	24.81	42.01	12.75	21.69	11.24	5.54	16.05	8.38	18.91	25.35	80.47	100.33	20.18	21.63	183.83	134.02	65.94	74.29	114.04	135.36	133.48	147.8	118.43	134.27	#N/A	#N/A	#N/A	#N/A	#N/A	#N/A	#N/A	#N/A	#N/A	#N/A	#N/A	#N/A	#N/A	#N/A	#N/A	#N/A	#N/A
TraesCS5B02G025100	P:GO:0007275	P:multicellular organism development	151.86	161.88	346.16	291.23	38.5	45.68	42.28	9.1	27.94	26.85	2.91	4.06	8.68	8.98	13.55	10.52	37.22	35.94	10.16	43.55	155.32	31.62	24.55	21.18	31.18	39.08	30.86	36.05	33.29	34.92	0	0.0760466	0.999975	0	1.20256	0.218957	UP	2.13889	2.52974e-05	UP	1.23087	0.00354548	0	0.736017	0.00791552	0	-0.129547
TraesCS6A02G204900	F:GO:0003735; C:GO:0005622; C:GO:0005840; P:GO:0006412	F:structural constituent of ribosome; C:intracellular; C:ribosome; P:translation	151.82	134.96	70.62	72.65	72.25	76.32	125.25	92.13	32.23	36.6	37.14	44.92	82.22	90.17	88.62	96.2	76.05	95.55	95.51	126.25	87.26	75.03	116.24	103.81	79.78	68.99	66.95	70.31	68.64	67.19	0	-0.0572898	0.999975	0	0.855635	0.166569	0	0.204131	0.692616	0	-1.5711	0.0573462	DOWN	-1.13257	0.000165935	0	-0.291235
TraesCS1D02G129200	0	0	151.8	158.69	135.14	147.51	156.81	152.53	53.59	12.93	11.36	20.24	10.99	11.19	25.65	29.17	68.95	51.64	183.42	155.06	16.1	60.17	72.47	30.07	74.06	86.34	153.3	171.69	188.07	168.78	181.92	175.22	0	0.103295	0.999975	UP	1.7796	0.00511468	UP	1.76362	0.000159923	UP	1.33759	0.0289829	0	0.879494	0.00125238	0	-0.167214
TraesCS3D02G264000	F:GO:0005515	F:protein binding	151.56	131.71	69.03	86.57	78.14	79.57	84.39	61.55	12.77	15.24	39.23	21.06	59.01	56.34	61.55	73.29	82.75	95.12	64.87	82.17	71.12	55.86	95.38	89.25	77.3	74.25	76.57	74.99	75.97	72.26	0	-0.0143439	0.999975	UP	1.37586	0.0195266	0	0.581693	0.278215	0	-0.772848	0.373793	0	-0.519768	0.102644	0	-0.0941713
TraesCS2B02G407000	F:GO:0003677; F:GO:0043565	F:DNA binding; F:sequence-specific DNA binding	151.17	169.41	259.42	268.6	269.08	255.68	97.27	54.4	90.09	75.68	37.03	51.33	90.36	64.45	122.18	122.57	222.95	237.96	39.03	75.84	183.28	166.21	165.88	170.96	226.31	257.13	243.07	253.46	253.28	246.09	0	-0.437785	0.999975	0	0.609388	0.344122	0	0.655231	0.199054	0	0.548405	0.544719	0	0.407529	0.194521	0	0.0541025
TraesCS3D02G517900	F:GO:0003735; C:GO:0005622; C:GO:0005840; P:GO:0006412	F:structural constituent of ribosome; C:intracellular; C:ribosome; P:translation	151.12	137.88	116.21	128.43	97.93	95.61	160.84	116.39	52.81	47.2	196.99	133.86	125.56	104.73	90.92	104.64	91.49	124.65	83.9	126.19	134.13	193.21	163.58	131.87	106.41	98.18	95.19	98.78	98.26	90.75	0	-0.557706	0.971963	UP	1.35564	0.0223602	0	-0.678178	0.172057	DOWN	-1.16563	0.04141	0	-0.648679	0.0235064	0	-0.140298
TraesCS1D02G287800	F:GO:0003735; C:GO:0005622; C:GO:0005840; P:GO:0006412; C:GO:0015935	F:structural constituent of ribosome; C:intracellular; C:ribosome; P:translation; C:small ribosomal subunit	150.65	138.47	78.02	80.44	81.41	89.83	95.99	75.39	35.43	30.74	42.92	28.82	59.93	82.21	86.22	105.44	96.87	119.16	55.19	99.52	92.6	105.63	110.03	108.35	97.72	84.58	93.53	77.39	87.53	80.38	0	-0.15376	0.999975	0	1.08879	0.0751553	0	0.575871	0.273536	0	-0.799025	0.326023	0	-0.852925	0.00532857	0	-0.26878
TraesCS5B02G215300	0	0	150.58	154.54	229.8	267.16	262.61	152.83	3.8	4.7	0.36	0.28	1.55	2.68	29.27	12.27	36.09	21.18	147.47	104.17	1.42	2.09	98.22	41.98	86.88	109.16	152.62	251.84	206.46	278.08	221.29	292.42	0	-1.13436	0.971963	UP	6.6406	5.62926e-19	UP	4.12179	1.80628e-15	0	2.04066	0.0520778	UP	2.38307	6.44909e-12	0	0.781649
TraesCS7B02G103600	0	0	150.48	159.6	238.5	245.02	250.89	231.85	87.36	41.74	42.26	27.34	69.4	49.29	93.9	50.35	98.47	99.69	199.15	215.22	37.05	79.99	174.26	219.62	194.12	166.08	212.02	211.92	214.05	205.53	195.76	209.64	0	-0.536657	0.999975	UP	2.38467	4.5712e-05	0	0.402256	0.471897	0	0.375423	0.700013	0	0.479082	0.115359	0	-0.0415984
TraesCS1A02G020500	0	0	150.27	166.41	84.41	101.35	93.15	122.36	23.39	6.87	0.67	2.62	3.19	2.17	13.29	13.53	38.62	36.08	111.43	98.37	6.97	30.85	26.6	12.38	43.87	55.98	90.49	83.59	104.47	86.65	101.07	85.05	0	0.343263	0.999975	UP	2.69277	0.000244425	UP	3.67119	3.36379e-12	UP	1.48279	0.00752679	0	0.650413	0.0227526	0	-0.336547
TraesCS6A02G224600	F:GO:0003735; C:GO:0005622; C:GO:0005840; P:GO:0006412	F:structural constituent of ribosome; C:intracellular; C:ribosome; P:translation	150.24	126.54	86.92	87.17	68.4	74.97	187.03	144.93	58.33	50.68	71.62	49.69	103.45	102.86	87.89	102.15	76.76	110.51	116	139.13	122.25	113.94	132.53	121.52	78.81	80.05	75.73	86.62	76.48	66.9	0	-0.304163	0.999975	0	0.627689	0.318295	0	0.081004	0.884986	0	-1.41705	0.0751447	DOWN	-1.05935	0.000410776	0	-0.1775
TraesCS7D02G298100	P:GO:0031047	P:gene silencing by RNA	150.16	136.1	58.59	42.13	21.58	22.39	21.86	2.48	0.29	0.39	0.23	1.24	5.17	5.32	16.21	11.21	22.05	20.13	5.83	18.22	16.08	2.31	14.42	12.48	20.22	22.2	17.89	20.56	22.38	17.39	0	-0.0352495	0.999975	UP	4.19582	0.00307474	UP	3.41078	2.81236e-08	0	0.826529	0.0744464	0	-0.25651	0.421783	0	-0.109601
TraesCS6B02G164900	F:GO:0005515	F:protein binding	150.15	158.02	220.49	254.14	199.87	206.58	448.43	384.26	332.2	340.87	406.59	665.97	367.71	259.05	262.1	311.77	211.92	211.07	402.5	374.76	356.16	448.18	339.7	252.64	197.76	171.21	182.79	171.91	184.83	195.2	0	-0.31145	0.999975	0	-0.486706	0.464504	DOWN	-1.85839	0.000631599	DOWN	-1.86798	0.0134555	DOWN	-1.34301	7.0596e-06	0	-0.213937
TraesCS3D02G240900	F:GO:0005506; P:GO:0016226; F:GO:0051536	F:iron ion binding; P:iron-sulfur cluster assembly; F:iron-sulfur cluster binding	150.02	159.71	204.06	212.78	200.53	169.84	156.12	132.09	562.03	548.16	233.93	213.76	102.3	119.52	107.82	112.51	156.8	172.41	130.56	120.46	237.22	334.06	170.66	177.49	180.54	180.09	197.1	204.6	182.87	188.51	0	0.0157151	0.999975	DOWN	-1.59374	0.00830106	0	-0.59732	0.246574	0	-0.178702	0.82925	0	0.395908	0.168798	0	0.164439
TraesCS5D02G174700	F:GO:0003735; C:GO:0005622; C:GO:0005840; P:GO:0006412; C:GO:0015934	F:structural constituent of ribosome; C:intracellular; C:ribosome; P:translation; C:large ribosomal subunit	149.72	130.18	63.51	85.63	73.47	78.25	143.09	97.56	28.74	27.45	77.07	52.21	96.74	83.88	82.25	108.15	84.42	92.45	87.57	127.66	94.54	91.14	131.85	114.56	94.98	65.58	74.45	68.51	75.87	62.36	0	-0.0679418	0.999975	UP	1.35029	0.0241548	0	-0.120908	0.829414	0	-1.38315	0.105564	DOWN	-1.15694	0.000226892	0	-0.414629
TraesCS5D02G482800	0	0	149.64	180.67	353.19	408.36	260.37	274.92	421.33	440.63	239.2	295.76	290.46	353.08	536.68	390.17	452.57	500.32	320.75	430.96	401.16	395.95	486.8	371.2	540.38	505.1	360.75	311.83	285.62	279.98	260.31	284.01	0	-0.195696	0.999975	0	0.30199	0.648619	0	-0.483083	0.386968	0	-1.67438	0.129593	DOWN	-1.44025	4.11609e-06	0	-0.315442
TraesCS5D02G020100	C:GO:0000015; F:GO:0000287; F:GO:0004634; P:GO:0006096	C:phosphopyruvate hydratase complex; F:magnesium ion binding; F:phosphopyruvate hydratase activity; P:glycolytic process	149.51	151.21	65.33	72.24	74.51	72.29	41.58	19.27	12.33	16.03	8.59	7.68	30.66	35.31	83.55	70.79	127.87	121.56	25.43	58.9	34.26	24.47	80.66	92.76	110.69	102.67	98.9	101.75	97.78	94.94	0	0.255383	0.999975	0	0.798985	0.209961	UP	1.42015	0.0035792	0	0.161032	0.864057	0	-0.296705	0.339545	0	-0.423421
TraesCS1D02G305900	F:GO:0005525; C:GO:0005622; P:GO:0007264	F:GTP binding; C:intracellular; P:small GTPase mediated signal transduction	149.45	161.99	129.44	146.5	162.92	168.54	95.34	49.94	142.78	159.92	36.21	66.26	79.59	72.18	141.87	135.59	191.65	205.25	67.61	94.85	91.49	72.97	155.27	153.56	166.59	185.19	163.98	156.17	165.85	149.36	0	-0.165697	0.999975	0	-0.974374	0.134671	0	-0.478733	0.391759	0	-0.289785	0.76292	0	-0.481508	0.122731	0	-0.335189
TraesCS6B02G164700	F:GO:0005515	F:protein binding	149.45	161.47	132.75	156.62	138.57	133.84	191.87	149.62	141.45	136.53	326.98	477.82	188.86	113.2	118.79	142.87	136.89	126.56	168.73	151.43	197.91	302.84	198.31	148.14	138.05	142.51	122.02	122.13	129.39	127.47	0	0.067813	0.999975	0	0.446156	0.522508	DOWN	-1.64339	0.00358431	0	-0.998963	0.264094	0	-0.862572	0.00170013	0	-0.0952481
TraesCS7D02G517800	F:GO:0005524; P:GO:0006457; P:GO:0006950; F:GO:0051082	F:ATP binding; P:protein folding; P:response to stress; F:unfolded protein binding	149.4	138.75	70.54	69.6	49.92	53.52	42.6	12.55	3.5	7.8	3.25	4.69	26.78	34.26	101.12	72.73	86.91	114.69	18.01	35.57	25.71	25.64	54.35	77.48	91.55	61.46	66.32	50.49	69.49	56.28	0	-0.0393909	0.999975	UP	1.83163	0.00165556	UP	3.29762	1.01132e-10	0	0.122077	0.904686	DOWN	-1.32559	3.67519e-05	0	-0.479231
TraesCS2A02G245900	F:GO:0003723; F:GO:0003735; C:GO:0005840; P:GO:0006412; C:GO:0015935	F:RNA binding; F:structural constituent of ribosome; C:ribosome; P:translation; C:small ribosomal subunit	149.2	158.49	97.29	112.58	110.77	119.38	127.86	80.92	18.01	36.69	44.99	25.47	85.11	92	97.6	119.27	120.17	150.45	71.87	122.69	102.04	76.58	145.24	154.29	112.6	116.85	100.67	104.94	111.43	109.71	0	-0.101289	0.999975	0	0.931659	0.124942	0	0.722448	0.156636	0	-0.867503	0.306208	0	-0.798175	0.00733919	0	-0.239731
TraesCS5B02G186700	F:GO:0004252; P:GO:0006508	F:serine-type endopeptidase activity; P:proteolysis	149.11	131.02	0.5	3.44	0	0	52.47	6.8	0.29	0.05	0	0	0.03	0.03	0.03	0.03	0	0	10.49	3.6	0.09	0.66	0	0.02	0	0	0	0	0	0	0	-1.39331	0.971963	#N/A	#N/A	#N/A	#N/A	#N/A	#N/A	#N/A	#N/A	#N/A	#N/A	#N/A	#N/A	#N/A	#N/A
TraesCS4D02G240700	F:GO:0003824; F:GO:0004356; P:GO:0006542; P:GO:0006807	F:catalytic activity; F:glutamate-ammonia ligase activity; P:glutamine biosynthetic process; P:nitrogen compound metabolic process	149.05	97.58	195.35	212.86	665.57	530.83	47.05	6.5	36.21	34.12	27.95	49.01	95.81	66.96	227.74	136.52	531.01	474.31	19.49	91.54	65.15	28.91	237.93	332.18	542.77	753.87	545.65	655.63	556.25	594.18	0	1.0163	0.971963	0	-0.0307942	0.96752	UP	1.87416	0.000315986	0	1.75892	0.100399	UP	1.02591	0.00544356	0	0.115414
BGI_novel_G009900	#N/A	#N/A	148.69	148.63	171.53	183.09	159.67	158.07	186.41	130.97	107.56	123.25	185.42	186.61	217.35	128.4	161.29	195.57	174.01	186.55	98.6	168.28	152.54	210.4	202.63	164.66	172.55	166.68	171.41	154.95	163.05	148.87	#N/A	#N/A	#N/A	#N/A	#N/A	#N/A	#N/A	#N/A	#N/A	#N/A	#N/A	#N/A	#N/A	#N/A	#N/A	#N/A	#N/A
BGI_novel_G002717	#N/A	#N/A	148.67	141.87	91.29	102.37	81.36	85.66	194.42	156.99	62.86	66.82	222.19	80.25	139.3	116.34	94.71	142.25	89.83	132.5	113.59	156.05	138.37	231.35	170.33	128.11	98.02	96.52	93.36	97.14	90.06	83.04	#N/A	#N/A	#N/A	#N/A	#N/A	#N/A	#N/A	#N/A	#N/A	#N/A	#N/A	#N/A	#N/A	#N/A	#N/A	#N/A	#N/A
TraesCS5B02G012300	C:GO:0000015; F:GO:0000287; F:GO:0004634; P:GO:0006096	C:phosphopyruvate hydratase complex; F:magnesium ion binding; F:phosphopyruvate hydratase activity; P:glycolytic process	148.66	130.75	99.22	90.93	142.05	137.65	62.92	47.89	39.59	64.78	55.74	65.98	111.47	131.5	191.04	162.7	195.4	188.85	40.85	105.33	72.38	56.77	195.04	231.18	187.64	195.28	174.99	179.21	173.56	172.51	0	0.23404	0.999975	0	-0.00719366	0.992546	0	0.177657	0.743092	0	-0.692409	0.523854	0	-0.715057	0.0199138	0	-0.300452
BGI_novel_G011193	#N/A	#N/A	148.61	226.48	18.42	42.97	0	0.43	7.94	36.68	0	0	0	0	0	0	0	0	0	0	19.9	57.15	4.72	8.93	0	0	0	0	0	0	0.22	0	#N/A	#N/A	#N/A	#N/A	#N/A	#N/A	#N/A	#N/A	#N/A	#N/A	#N/A	#N/A	#N/A	#N/A	#N/A	#N/A	#N/A
BGI_novel_G012506	#N/A	#N/A	148.35	161.03	128.6	161.62	165.91	225	212.71	152.26	30.72	47.92	114.79	146.99	223.26	123.78	233.29	359.41	218.72	318.13	147.85	201.98	134.94	130.2	271.93	235.93	212.51	144.38	206.4	140.02	184.32	145.69	#N/A	#N/A	#N/A	#N/A	#N/A	#N/A	#N/A	#N/A	#N/A	#N/A	#N/A	#N/A	#N/A	#N/A	#N/A	#N/A	#N/A
TraesCS7B02G148000	F:GO:0003824	F:catalytic activity	148.24	210.96	214.51	233.46	105.2	125.67	10.94	28.16	18.18	25.09	6.17	4.7	10.02	4.02	13.31	15.5	51.9	64.23	17.15	11.94	104.56	69.22	34.62	47.29	75.91	99.6	92.23	102.24	81.2	93.03	0	-0.666874	0.999975	UP	1.78795	0.00497992	UP	2.89969	1.70723e-09	UP	2.49655	0.00353488	UP	2.107	3.07553e-15	0	0.780484
TraesCS5A02G286800	F:GO:0003677; F:GO:0003700; C:GO:0005634; P:GO:0006355; F:GO:0046983	F:DNA binding; F:DNA-binding transcription factor activity; C:nucleus; P:regulation of transcription, DNA-templated; F:protein dimerization activity	148.21	135.48	77.15	88.86	8.67	4.52	63.64	9.68	1.88	1.35	0	0.89	1.57	0.9	2.86	1.44	6.49	5.65	21.21	41.64	36.72	6.17	4.09	1.75	3.94	4.02	6.24	6.11	5.7	6.45	0	-0.151267	0.999975	UP	2.36488	0.0103564	0	1.36835	0.26139	0	0.575328	0.335754	0	0.51701	0.191176	0	-0.0482074
TraesCS5B02G461300	0	0	148.14	136.33	60.93	74.01	74.75	74.32	90.06	50.18	14.18	15.05	19.8	21.68	56.16	68.37	84.9	84.83	85.6	109.05	48.14	79.6	67.37	59.79	92.52	105.61	84.12	80.76	83.97	77.51	76.81	76.5	0	-0.091996	0.999975	UP	1.3324	0.0222135	UP	1.012	0.0347444	0	-0.780673	0.294533	0	-0.834885	0.00358277	0	-0.328409
TraesCS4B02G299100	F:GO:0003735; C:GO:0005622; C:GO:0005840; P:GO:0006412; C:GO:0015935	F:structural constituent of ribosome; C:intracellular; C:ribosome; P:translation; C:small ribosomal subunit	148.11	138.94	65.55	89.59	92.51	78.69	68.97	38.72	8.61	15.7	23.83	22.1	51.82	56.05	66.82	75.72	94.92	108.62	50.42	70.79	57.34	41.25	82.91	87.09	93.26	84.57	89.24	75.6	85.36	80.76	0	0.131854	0.999975	UP	1.53757	0.0091522	0	0.883481	0.0738302	0	-0.430342	0.626578	0	-0.513202	0.101677	0	-0.184666
TraesCS3B02G471700	0	0	147.71	118.11	599.43	496.98	2712.51	1708.06	5.81	1.34	5.46	11.16	11.07	25.58	439.9	228.86	799.08	446.55	2052.74	1495.25	1.09	12.27	148.03	43.75	945.37	1171.02	2053.44	2382.39	1993.2	2183.62	2169.26	2102.4	0	0.449442	0.999975	UP	3.29866	4.8471e-06	UP	4.57006	5.45488e-17	0	1.38687	0.246879	UP	1.05976	0.00760004	0	0.219552
TraesCS3D02G081300	0	0	147.59	123.72	239.92	302.65	74.54	115.93	9.25	18.64	0.97	3.85	9.02	2.46	6.2	3.38	5.72	7.51	32.32	43.35	6.09	6.67	162.92	153.23	27.35	29.45	53.01	64.79	76.12	89.89	64.41	76.57	0	-0.915455	0.971963	UP	5.44366	1.60599e-16	UP	1.7069	0.00217503	UP	2.45577	5.87764e-07	UP	2.98919	1.71208e-26	UP	1.30667
BGI_novel_G003609	#N/A	#N/A	147.55	132.36	70.81	84.95	66.87	66.93	177.95	129.8	75.64	59.34	142.04	69.78	102.16	89.61	83.45	99.84	84.05	111.55	80.53	116.22	132.51	226.37	129.66	106.06	86.57	77.5	75.28	71.97	71.56	65.41	#N/A	#N/A	#N/A	#N/A	#N/A	#N/A	#N/A	#N/A	#N/A	#N/A	#N/A	#N/A	#N/A	#N/A	#N/A	#N/A	#N/A
TraesCS5D02G221900	0	0	147.44	140.09	107.15	122.59	139.75	126.08	44.41	16.41	11.15	11.85	20.81	14.6	32.29	31.26	60.03	40.55	123.75	126.08	20.69	27.55	79.8	47.72	79.36	92.9	125.7	146.97	125.45	142.72	144.93	143.78	0	-0.586365	0.971963	UP	1.74351	0.00289711	UP	1.18519	0.012089	0	0.783901	0.249297	0	0.641104	0.0268417	0	0.160887
TraesCS7D02G142600	F:GO:0004427; F:GO:0009678; C:GO:0016020; P:GO:1902600	F:inorganic diphosphatase activity; F:hydrogen-translocating pyrophosphatase activity; C:membrane; P:proton transmembrane transport	146.62	142.52	133.33	135.89	165.01	153.67	25.83	15.14	6.52	23.4	7.77	22.39	15.2	19.39	52.22	32.9	186.57	151.66	23.91	38.45	27.89	16.98	49.79	75.64	156.31	146.59	166.53	142.92	166.05	134.9	0	0.397275	0.999975	0	0.879984	0.23586	0	0.240333	0.699956	0	1.85678	0.0556827	UP	1.14698	0.0007002	0	-0.253494
TraesCS5A02G110300	P:GO:0006662; F:GO:0015035; P:GO:0045454	P:glycerol ether metabolic process; F:protein disulfide oxidoreductase activity; P:cell redox homeostasis	146.56	181.25	175.37	165.65	105.12	93.57	11.04	21.97	7.4	10.3	6.48	3.17	11.09	7.18	13.17	15.35	63.11	67.78	5.45	5.7	142.6	114.37	42.5	49.91	88.65	107.28	107.37	108.45	92.97	103.69	0	-1.35908	0.971963	UP	3.3805	3.28337e-09	UP	2.45084	3.34294e-07	UP	2.37744	5.54012e-06	UP	2.23396	3.21578e-18	0	0.548552
TraesCS2B02G296200	F:GO:0003735; C:GO:0005622; C:GO:0005840; P:GO:0006412	F:structural constituent of ribosome; C:intracellular; C:ribosome; P:translation	146.55	139.76	85.01	97.45	88.38	87.47	157.85	113.94	48.67	53.22	134.88	69.73	99.1	105.92	91.73	121.84	93.48	123.39	94.82	120.86	116.36	152.22	147.39	112.69	100.17	94.35	89.01	85.49	81.53	97.07	0	-0.380443	0.999975	0	0.861631	0.178556	0	-0.492406	0.413155	0	-1.22994	0.14762	0	-0.862855	0.00682748	0	-0.178454
TraesCS5B02G256400	C:GO:0009522; P:GO:0015979; C:GO:0016020; F:GO:0016168	C:photosystem I; P:photosynthesis; C:membrane; F:chlorophyll binding	146.47	149.46	193.21	223.96	166.69	170.26	3.44	8.6	1.34	0.71	12.93	21.02	14.42	8.76	23.05	15.98	97.4	114.78	6.42	2.41	103.16	71.32	65.61	75.14	135.36	157.47	147.51	171.27	127.62	138.31	0	-0.884076	0.971963	UP	6.08414	3.427e-19	UP	1.52885	0.00130157	UP	2.4416	0.0001952	UP	2.21156	1.2243e-15	0	0.490542
TraesCS3A02G074600	F:GO:0046872	F:metal ion binding	146.42	149.19	222	162.45	499.27	346.82	12.38	8.8	78.45	110.17	11.5	22.49	78.8	50.76	124.27	100.39	265.04	367.25	10.73	23.79	98.88	123.55	216.2	239.94	397.06	482.83	389.05	395.81	327.25	340.17	0	0.213098	0.999975	0	-0.0751644	0.921881	UP	2.093	1.46309e-05	0	1.75815	0.0878083	UP	1.06356	0.000643528	0	0.183784
TraesCS5B02G356300	F:GO:0003983; P:GO:0006011; P:GO:0008152; F:GO:0070569	F:UTP:glucose-1-phosphate uridylyltransferase activity; P:UDP-glucose metabolic process; P:metabolic process; F:uridylyltransferase activity	146.38	154.21	107.26	106.32	140.85	148.52	26	10.13	3.22	12.02	7.86	8.2	22.99	19.95	66.18	48.29	176.56	122.43	10.36	29.57	41.48	27.35	70.65	90.31	154.07	163.86	149.2	152.46	155.79	144.78	0	-0.0085604	0.999975	UP	1.58534	0.0113401	UP	1.97995	2.09135e-05	0	1.42763	0.099857	0	0.681168	0.0194806	0	-0.17151
TraesCS6B02G024600	C:GO:0005576; F:GO:0008200; P:GO:0009405	C:extracellular region; F:ion channel inhibitor activity; P:pathogenesis	146.36	164.65	12.01	33.16	0.47	0	68.23	5.82	3.58	1.94	0	0	0.65	1.01	2	0.83	2.87	2.38	13.11	67.55	12.21	2.55	1.05	0.16	0.8	0.31	0.32	0.47	1.42	0.31	0	0.203781	0.999975	0	0.482378	0.731073	0	-0.0645835	0.97102	0	-0.548403	0.726805	DOWN	-3.31958	0.00412793	0	-1.79191
TraesCS6B02G024500	C:GO:0005576; F:GO:0008200; P:GO:0009405	C:extracellular region; F:ion channel inhibitor activity; P:pathogenesis	146.36	164.65	12.01	33.16	0.47	0	68.23	5.82	3.58	1.94	0	0	0.65	1.01	2	0.83	2.87	2.38	13.11	67.55	12.21	2.55	1.05	0.16	0.8	0.31	0.32	0.47	1.42	0.31	0	0.12998	0.999975	0	1.0313	0.490908	#N/A	#N/A	#N/A	0	-3.11261	0.0507792	0	-1.99668	0.265171	0	-2.88242
TraesCS7B02G319200	F:GO:0003735; C:GO:0005622; C:GO:0005840; P:GO:0006414	F:structural constituent of ribosome; C:intracellular; C:ribosome; P:translational elongation	146.31	147.28	104.15	111.03	90.25	83.45	122.45	95.59	137.05	131.74	93.26	74.84	84.58	71.02	68.93	81.72	71.77	108.48	81.45	110.54	111.18	115.49	130.4	95.82	92.96	88.52	88.5	83.99	72.93	86.49	0	-0.150535	0.999975	0	-0.714896	0.26832	0	-0.621893	0.247007	0	-1.02294	0.219351	0	-0.485412	0.146214	0	-0.0336307
TraesCS3A02G136800	F:GO:0003735; C:GO:0005622; C:GO:0005840; P:GO:0006412	F:structural constituent of ribosome; C:intracellular; C:ribosome; P:translation	146.18	129.86	81.13	83.43	73.02	73.41	153.27	113.97	36.53	42.66	65.3	46.53	107.26	92.61	91.4	121.62	79.33	134.05	101.85	134.85	107.18	97.32	125.87	114.87	97.11	80.53	75.07	79.1	66.76	78.91	0	-0.152625	0.999975	0	0.731453	0.247176	0	-0.0823328	0.882744	0	-1.40786	0.0981458	DOWN	-1.21623	4.31616e-05	0	-0.330231
TraesCS2A02G489600	F:GO:0004013; P:GO:0006730; P:GO:0019510; F:GO:0051287	F:adenosylhomocysteinase activity; P:one-carbon metabolic process; P:S-adenosylhomocysteine catabolic process; F:NAD binding	146.1	150.74	69.97	76.89	64.85	71.02	31.74	12.73	0.64	2.49	5.53	9.01	37.13	28.85	70.4	77.11	107.43	120.09	15.45	43.92	32.75	19.41	68.6	83.88	93.06	65.48	89.39	62.99	81.76	66.23	0	0.322404	0.999975	UP	4.04772	8.93566e-10	UP	1.83021	0.000113029	0	0.12822	0.893643	0	-0.623527	0.0661197	0	-0.503991
TraesCS6D02G255500	P:GO:0015986; C:GO:0016020; F:GO:0046933	P:ATP synthesis coupled proton transport; C:membrane; F:proton-transporting ATP synthase activity, rotational mechanism	145.83	144.05	109.1	102.35	125.29	119.77	62.71	32.84	45.14	46.72	14.7	13.25	54.09	51.86	99.78	96.31	163.7	153.77	34.03	55.27	72.39	49.05	100.1	113.98	137.13	154.43	153.63	153.19	149.99	153.04	0	-0.114028	0.999975	0	-0.0374221	0.957714	UP	1.26929	0.00761598	0	0.195187	0.838141	0	-0.0786069	0.813979	0	-0.149929
TraesCS2D02G395400	C:GO:0000786; F:GO:0003677; C:GO:0005634; P:GO:0006334	C:nucleosome; F:DNA binding; C:nucleus; P:nucleosome assembly	145.78	149.49	105.39	131.09	73.05	74.5	29.84	27.96	5.3	8.04	6.5	31.03	17.56	15.27	15.68	19.89	37.56	43.59	24.08	21.62	58.77	52.69	43.28	36.75	47	53.57	41.09	52.54	48.03	43.13	0	-0.1975	0.999975	UP	2.42577	2.1621e-05	0	0.0465754	0.941514	0	0.392987	0.542269	0	0.671488	0.0312987	0	0.364393
TraesCS3A02G313500	F:GO:0003735; C:GO:0005622; C:GO:0005840; P:GO:0006412; C:GO:0015934	F:structural constituent of ribosome; C:intracellular; C:ribosome; P:translation; C:large ribosomal subunit	145.57	130.96	67.37	96.74	78.47	74.12	140.91	111.58	48.76	34.54	144.89	90.42	122.93	74.5	63.01	78.88	64.92	95.84	98.7	116.45	121.55	146.06	133.39	87.63	72.31	70.47	67.03	60.92	62.23	66.03	0	-0.150261	0.999975	0	1.16666	0.0591693	0	-0.606653	0.268915	0	-1.56633	0.0721142	0	-0.880372	0.00316837	0	-0.16514
TraesCS2D02G386800	F:GO:0003677; F:GO:0043565	F:DNA binding; F:sequence-specific DNA binding	145.48	155.95	289.14	282.05	276.43	277.3	98.97	66.52	113.82	99.36	30.06	39.22	72.28	48.76	117.89	112.83	218.73	227.33	47.77	68.16	188.02	159.88	174.46	183.3	242.41	283.72	267.63	289.05	248.43	282.51	0	-0.529424	0.971963	0	0.281586	0.662598	0	0.929231	0.0613886	0	0.837831	0.337637	0	0.497728	0.0926474	0	0.07194
TraesCS1B02G400300	F:GO:0005524; P:GO:0015986; C:GO:0045261; F:GO:0046933	F:ATP binding; P:ATP synthesis coupled proton transport; C:proton-transporting ATP synthase complex, catalytic core F(1); F:proton-transporting ATP synthase activity, rotational mechanism	145.47	142.82	74.38	70.73	82.98	77.79	48.16	26.88	11.87	16.43	27.09	16.51	46.07	39.98	73.67	68.46	127.07	113.84	26.65	59.66	47.4	45.26	83.33	88.29	108.79	101	107.82	92.02	106.54	96.44	0	0.386859	0.999975	0	1.10089	0.10142	UP	2.40778	2.80617e-07	0	0.407093	0.650567	0	-0.189525	0.556775	0	-0.266988
TraesCS2B02G126500	F:GO:0003735; C:GO:0005622; C:GO:0005840; P:GO:0006412	F:structural constituent of ribosome; C:intracellular; C:ribosome; P:translation	145.19	116.42	73.66	84.52	73.76	70.57	139.62	122.84	56.12	49.41	38.82	38.05	88.67	85.33	94.98	101.78	80.42	89.81	90.86	125.9	99	75.89	105.36	107.24	81.96	76.45	71.87	76.07	70.55	68.99	0	-0.357511	0.999975	0	0.364902	0.56024	0	0.176921	0.738421	0	-1.50005	0.0573462	DOWN	-1.11269	4.32518e-05	0	-0.291787
TraesCS3B02G422900	F:GO:0003824; F:GO:0004332; P:GO:0006096	F:catalytic activity; F:fructose-bisphosphate aldolase activity; P:glycolytic process	145.11	132.28	82.4	107.75	82.14	78.61	99.16	89.83	35.73	70.96	433.57	663.53	196.26	180.84	178.32	207.89	137.81	137.42	92.46	149.29	72.53	125.32	254.99	200.72	113.03	98.25	105.03	89.36	96.33	87.12	0	0.447471	0.999975	0	0.270809	0.722901	DOWN	-1.95305	0.000306626	DOWN	-2.02784	0.0378343	DOWN	-1.73223	8.22654e-09	0	-0.564546
TraesCS1A02G288800	F:GO:0003735; C:GO:0005622; C:GO:0005840; P:GO:0006412; C:GO:0015935	F:structural constituent of ribosome; C:intracellular; C:ribosome; P:translation; C:small ribosomal subunit	145.03	136.7	79.07	83.66	81.88	75.07	116.75	78.12	37.68	51.59	64.59	30	86.82	89.04	91.81	94.01	87.32	112	77.4	112.21	111.37	114.3	134.93	114.86	89.35	81.07	82.75	68.47	81.56	74.23	0	-0.0504262	0.999975	0	0.768316	0.228406	0	0.363219	0.522846	0	-1.17226	0.165601	DOWN	-1.042	0.000231571	0	-0.220969
TraesCS3A02G339200	0	0	144.88	136.78	93.51	96.24	88.6	83.79	152.68	112.22	46.6	55.1	64.45	35.31	92.67	101	90.96	108.34	92.08	115.79	92.55	121.02	126.31	90.73	118.93	115.3	96.24	90.99	90.97	95.52	91.58	91.27	0	-0.207545	0.999975	0	0.358711	0.583021	0	0.889691	0.0767979	0	-1.06979	0.239151	0	-0.798744	0.00820628	0	-0.199803
TraesCS1D02G368700	0	0	144.65	126.74	83.92	90.58	86.61	91.45	121.27	78.88	21.65	25.95	70.37	50.71	83.08	61.49	80.47	87.34	89.22	116.01	54.66	100.32	105.78	141.59	126.96	104.42	92.44	95.89	93.44	87.57	90.15	82.77	0	-0.268466	0.999975	UP	1.70999	0.00356814	0	0.422649	0.429685	0	-0.616484	0.403174	0	-0.646577	0.0215379	0	-0.235981
TraesCS1D02G106500	C:GO:0005783; F:GO:0016853; P:GO:0045454	C:endoplasmic reticulum; F:isomerase activity; P:cell redox homeostasis	144.59	144.38	114.75	100.18	109.35	107.02	76.01	38.74	42.08	53.68	14.69	24.67	43.03	57.87	120.13	92.98	153.58	161.09	38.45	82.28	95.11	55.37	99.64	119.43	135.42	121.7	133.46	114.59	133.46	111.3	0	-0.00501812	0.999975	0	0.176229	0.793564	0	0.744216	0.149466	0	0.00505719	0.995608	0	-0.460766	0.152295	0	-0.422894
TraesCS3A02G355900	F:GO:0003735; C:GO:0005840; P:GO:0006412	F:structural constituent of ribosome; C:ribosome; P:translation	144.52	133.65	96.36	99.07	89.71	75.24	139.56	104.2	56.91	57	74.44	33.77	82.21	92.29	90.89	112.72	102.86	98.87	80.11	109.39	111.27	121.64	116.21	102.46	85.45	91.07	90.49	81.44	86.63	79.87	0	-0.322871	0.999975	0	0.444808	0.494077	0	0.150876	0.793001	0	-1.32677	0.0991131	0	-0.846609	0.00856895	0	-0.237316
TraesCS2D02G080900	F:GO:0003746; F:GO:0003924; F:GO:0005525; C:GO:0005737; P:GO:0006414	F:translation elongation factor activity; F:GTPase activity; F:GTP binding; C:cytoplasm; P:translational elongation	144.48	132.73	118.33	133.85	120.09	121.79	151.06	135.19	46.1	59.92	94.26	108.39	133.89	164.84	117.77	128.81	123.77	122.78	129.32	141.04	176.97	103.69	146.6	148.37	121.14	121.2	112.33	109.53	112.63	108.39	0	0.00268694	0.999975	0	0.940073	0.161202	0	-0.0915178	0.869456	0	-1.26387	0.195718	0	-0.796249	0.00732334	0	-0.102526
TraesCS1A02G325600	P:GO:0045454	P:cell redox homeostasis	144.44	163.56	198.21	223.81	264.57	228.51	102.71	101.96	181.13	233.7	131.77	81.7	143.88	114.75	157.12	145.18	246.39	247.97	69.11	109.46	240.73	277.58	245.22	229.3	270.55	324.12	288.49	322.88	284.81	311.77	0	-0.323208	0.999975	0	-0.00980807	0.990027	0	0.0712422	0.90038	0	0.00231074	0.998094	0	0.257953	0.411122	0	0.0814597
TraesCS4D02G066600	0	0	144.3	146.8	195.65	193.69	239.77	258.52	29.42	25.66	16.51	19.56	8.1	2.99	30.94	24.21	61.78	68.22	190.58	225.07	19.04	32.15	97.2	69.29	104.06	139.51	183.57	238.02	241.26	263.94	230.52	258.87	0	-0.174189	0.999975	UP	1.82584	0.00182515	UP	3.11281	1.76244e-10	0	1.65726	0.0629293	UP	1.22963	1.73012e-05	0	0.271864
TraesCS4D02G026400	0	0	144.12	130.53	81.22	104.76	106.39	97.09	187.91	184.76	193.58	229.81	223.27	172.13	174.23	155.04	114.46	147.5	107.24	120.5	178.19	192.1	164.14	157.15	179.43	133.58	105.68	99.78	100.06	103.32	91.1	87.84	0	0.0111985	0.999975	0	-0.926625	0.153708	DOWN	-1.41473	0.0057917	DOWN	-1.90123	0.0415759	DOWN	-1.09956	0.000181941	0	-0.198235
TraesCS1D02G132700	P:GO:0015986; C:GO:0045261; F:GO:0046933	P:ATP synthesis coupled proton transport; C:proton-transporting ATP synthase complex, catalytic core F(1); F:proton-transporting ATP synthase activity, rotational mechanism	143.98	156.93	106.56	110.44	141	134.16	82.63	38.05	41.68	49.86	19.24	8.65	59.34	52.65	121.54	106.3	174.54	164.73	42.62	66.59	90.78	60.35	114.84	121.16	150.76	176.89	168.14	168.85	164.65	154	0	-0.241706	0.999975	0	0.0640217	0.933767	0	1.0231	0.0540732	0	0.280392	0.742346	0	-0.183661	0.558316	0	-0.184325
TraesCS4B02G111500	F:GO:0003735; C:GO:0005622; C:GO:0005840; P:GO:0006412	F:structural constituent of ribosome; C:intracellular; C:ribosome; P:translation	143.92	117.48	57.4	69.64	74.06	80.15	86.11	54.71	10.17	16.1	47.7	32.37	57.43	69.18	79.61	95.28	90.25	112.76	64.55	42.29	76.91	67.28	93.72	108.1	89.76	80.16	82.19	77.77	81.68	77.05	0	-0.330625	0.999975	UP	1.92009	0.00111788	0	0.602111	0.255126	0	-0.717965	0.439864	0	-0.856303	0.00482795	0	-0.284143
TraesCS1D02G454400	F:GO:0003676	F:nucleic acid binding	143.8	119.54	53.17	59.75	70.42	68.87	46.49	31.44	3.06	7.54	7.9	8.04	32.36	56.66	63.64	58.31	77.12	85.29	31.99	42.53	53.25	14.1	61.94	84.03	75.24	78.58	72.79	80.14	75.83	75.77	0	-0.121478	0.999975	UP	2.27314	0.000100057	UP	1.35391	0.00485121	0	-0.492035	0.581125	0	-0.425608	0.14729	0	-0.0455344
TraesCS4B02G023800	P:GO:0009228; F:GO:0051536	P:thiamine biosynthetic process; F:iron-sulfur cluster binding	143.72	189.44	249.9	211.74	364.8	283.88	4.31	1.57	0.21	0.16	0.53	0.77	9.29	16.06	54.11	26.7	241.6	144.48	0.32	1.1	59.2	23.6	61.09	100.84	214.36	257.29	268.87	273.9	288.16	262.89	0	-2.03077	0.971963	UP	7.26637	1.54627e-21	UP	5.65446	7.24886e-22	UP	2.95401	0.00359334	UP	2.05637	9.18654e-08	0	0.1512
TraesCS1D02G283800	F:GO:0003735; C:GO:0005622; C:GO:0005840; P:GO:0006412	F:structural constituent of ribosome; C:intracellular; C:ribosome; P:translation	143.7	123.17	94.57	94.46	76.56	87.35	141.57	75.4	44.43	26.12	70.01	32.01	66.63	90.75	97.95	101.76	101.5	127.59	70.72	105.48	85.47	106.12	123.85	120.56	121.68	94.3	97.32	100.09	92.25	104.97	0	-0.231979	0.999975	0	1.00734	0.114889	0	-0.12132	0.833751	0	-0.898655	0.246492	0	-0.728706	0.0165335	0	-0.226138
TraesCS6D02G190100	F:GO:0003735; C:GO:0005622; C:GO:0005840; P:GO:0006412	F:structural constituent of ribosome; C:intracellular; C:ribosome; P:translation	143.67	123.12	72.32	82.42	74.78	75.81	157	111.29	39.57	43.53	96.45	45.92	105.33	91.65	80.14	103.91	78.75	96.2	110.23	142.6	119.36	111.28	121.37	110.92	81.84	67.1	77.87	70.9	72.58	73.42	0	-0.118781	0.999975	0	0.895688	0.153708	0	-0.419818	0.485676	0	-1.62071	0.0565757	DOWN	-1.00602	0.00131891	0	-0.319168
TraesCS1B02G451100	0	0	143.37	147.71	91.26	130.85	174.89	150.75	0.57	0	0	0	3.15	4.42	13.95	6.48	36.49	25.07	177.82	152.29	0.46	1.08	38.54	27.34	58.85	80.02	183.74	195.28	209.32	227.73	180.32	183.1	0	-0.121194	0.999975	UP	6.28806	0.0180344	UP	7.85348	2.0057e-05	UP	3.03082	1.65653e-06	UP	2.13949	7.74507e-05	0	0.0747635
TraesCS1A02G403300	0	0	143.21	170.58	185.12	248.17	206.9	233.22	7.31	1.59	1.35	1.75	3.37	7.46	14.8	5.96	29.48	24.57	152.15	129.21	0.78	0	85.17	101.72	79.84	98.02	184.26	233.92	223.2	243.26	191.88	184.32	0	-2.57976	0.828963	UP	5.75	4.23016e-18	UP	3.31375	2.31039e-11	UP	3.03928	0.00165329	UP	2.34215	1.07139e-17	0	0.400586
TraesCS5B02G481800	F:GO:0003735; C:GO:0005622; C:GO:0005840; P:GO:0006412	F:structural constituent of ribosome; C:intracellular; C:ribosome; P:translation	143.2	135.24	71.76	87.08	74.69	73.37	107.04	71.84	21.5	42.05	48.56	35.21	77.2	68.45	71.76	85.29	80.57	111.53	60.12	97.11	78.24	78.98	110.68	94.03	89.21	80.18	89.87	72.18	77.75	70.89	0	-0.0711957	0.999975	0	0.771105	0.223163	0	0.0475882	0.936181	0	-0.957456	0.279592	0	-0.794596	0.011026	0	-0.138402
TraesCS6B02G295500	F:GO:0003735; C:GO:0005840; P:GO:0006412	F:structural constituent of ribosome; C:ribosome; P:translation	143.15	117.85	60.66	71.72	71.1	60.69	105.47	86.14	28.91	22.42	112.02	66.19	84.88	71.93	65.69	80.33	73.12	89.72	67.24	85.37	109.45	90.69	111.84	87.91	76.47	65.22	65.11	60.97	66.5	65.86	0	-0.254954	0.999975	UP	1.29025	0.0284884	0	-0.385764	0.486791	0	-1.19247	0.114369	0	-0.911719	0.00229908	0	-0.20384
TraesCS4B02G349500	F:GO:0005215; P:GO:0006810; C:GO:0016020	F:transporter activity; P:transport; C:membrane	142.92	180.66	298.93	353.97	316.4	387.34	65.45	46.23	12.06	11.05	27.03	55.47	96.17	39.66	90.7	115.7	235.58	276.64	28.83	40.71	195.08	287.04	223.29	211.54	269.58	252.24	272.75	231.36	258.8	213.17	0	-0.685245	0.971963	UP	3.72276	1.6425e-09	UP	1.36989	0.00804074	0	0.856163	0.423407	0	0.598176	0.085916	0	-0.103666
TraesCS6B02G187500	F:GO:0004618; P:GO:0006096	F:phosphoglycerate kinase activity; P:glycolytic process	142.86	133.91	77.43	91.87	132.51	117.04	37.42	22.51	20.66	42.73	36.79	50.76	57.44	62.55	138.03	115.06	166.8	161.7	22.09	59.33	57.66	55.16	122.99	161.59	152.62	168.53	150.86	155.59	148.8	141	0	0.33913	0.999975	0	0.282007	0.687804	0	0.750077	0.162493	0	0.167342	0.871624	0	-0.424863	0.182012	0	-0.262445
TraesCS1D02G165400	0	0	142.82	180.32	232.89	251.35	185.15	168.29	172.18	77.71	56.63	63.64	58.82	103.05	85.84	67.42	108.19	122.43	165.57	173.96	107.42	160.69	151.29	109.13	150.84	165.77	167.41	148.18	162.03	153.64	157.95	151.1	0	-0.0892173	0.999975	0	0.867095	0.174337	0	-0.477693	0.378808	0	-0.412729	0.682453	0	-0.289922	0.430659	0	-0.146032
TraesCS6A02G275200	P:GO:0015986; F:GO:0046933	P:ATP synthesis coupled proton transport; F:proton-transporting ATP synthase activity, rotational mechanism	142.42	147.91	113.04	120.5	120.86	109.4	108.14	57.88	89.01	93.85	48.83	64.69	64.71	80.25	111.71	116.84	134.43	159.18	50.81	90.99	115.45	94.58	124.99	132.86	138.38	144.03	143.54	128.86	138.35	136.2	0	-0.162353	0.999975	0	-0.443148	0.492094	0	0.527222	0.323822	0	-0.156317	0.86297	0	-0.462618	0.127846	0	-0.139396
TraesCS1A02G159100	F:GO:0003735; C:GO:0005622; C:GO:0005840; P:GO:0006412	F:structural constituent of ribosome; C:intracellular; C:ribosome; P:translation	142.26	129.07	69.36	88.69	79.24	64.76	160.76	119.28	34.76	38.76	147.23	75.03	125.5	83.07	81.01	103.22	81.75	89.39	99.05	142.6	96.19	127.49	139.51	90.19	76.89	66.47	67.37	67.3	71.83	67.5	0	-0.259209	0.999975	0	1.17674	0.0552951	0	-0.438811	0.44326	0	-0.986664	0.260281	0	-0.900026	0.00230412	0	-0.187321
TraesCS5D02G361000	F:GO:0003983; P:GO:0006011; P:GO:0008152; F:GO:0070569	F:UTP:glucose-1-phosphate uridylyltransferase activity; P:UDP-glucose metabolic process; P:metabolic process; F:uridylyltransferase activity	142.25	129.06	91.22	88.24	98.13	112.75	15.58	6.32	3.03	6.95	1.97	2.88	18.52	16.73	54.25	31.27	143.46	105.45	6	20.08	33.03	12.93	54.03	67.43	121.3	132.6	122.15	122.73	126.65	109.73	0	0.0127196	0.999975	UP	2.029	0.00565535	UP	3.28818	2.26194e-11	0	1.44109	0.0902202	0	0.743236	0.0153726	0	-0.174911
TraesCS3D02G116400	F:GO:0003824	F:catalytic activity	142.17	132.28	200.16	271.69	136.07	82.51	111.41	142	754.57	1211.4	17.77	14.52	58.69	33.77	87.06	72.09	94.57	81.44	224.94	144.4	157.62	375.63	79.07	97.25	125.04	115.42	102.64	106.49	106.17	103.15	0	0.569783	0.974622	DOWN	-2.41788	0.000733319	UP	1.7386	0.000301218	0	0.242548	0.832295	0	-0.330715	0.314929	0	0.143819
TraesCS6A02G337100	0	0	142.16	123.14	96.94	128.32	90.2	62.94	108.57	47.23	18.17	22.33	42.35	38.05	55.55	42.8	113.26	109.41	106.09	110.95	88.96	126.68	105.1	78.49	93.03	116.68	84.59	67.72	100.5	65.95	74.92	68.15	0	0.432475	0.999975	UP	1.58305	0.00845578	0	0.547609	0.302583	0	-0.602253	0.530836	DOWN	-1.05994	0.00293086	0	-0.483552
TraesCS2A02G443300	0	0	142.16	151.76	340.13	355.95	810.76	625.63	16.92	29.69	18.72	12.47	123	273.65	226.95	108.92	274.3	171.2	605.87	541.17	15.1	12.09	280.33	211.05	417.91	522.07	671.87	864.39	695.5	730.07	631.03	623.24	0	-0.439386	0.999975	UP	3.44443	6.31714e-09	0	0.438545	0.459385	0	1.08752	0.344473	0	0.901891	0.0102392	0	0.0124008
TraesCS1D02G264200	F:GO:0003735; C:GO:0005840; P:GO:0006412	F:structural constituent of ribosome; C:ribosome; P:translation	142.14	123.58	70.05	80.66	77.67	77.81	80.35	73.91	30.09	30.48	31.54	24.64	80.87	82.53	81.53	90.43	84.57	112.03	92.58	111.96	70.07	41.85	105.55	98.55	90.58	70.63	80.12	72.52	74.95	71.73	0	0.203583	0.999975	0	0.528779	0.414358	0	0.11386	0.841476	0	-1.32068	0.168483	0	-0.882169	0.00419011	0	-0.234253
TraesCS3D02G237500	F:GO:0000287; F:GO:0004450; P:GO:0006102; F:GO:0016616; F:GO:0051287; P:GO:0055114	F:magnesium ion binding; F:isocitrate dehydrogenase (NADP+) activity; P:isocitrate metabolic process; F:oxidoreductase activity, acting on the CH-OH group of donors, NAD or NADP as acceptor; F:NAD binding; P:oxidation-reduction process	141.89	151.8	158.96	166.05	141.56	171.3	177.9	123.62	115.25	158.29	78.46	75.55	112.98	115.37	200.5	188.4	185.05	201.65	142.44	200.8	152.23	152.02	200.07	206.24	182.32	151.76	171.06	140.97	159.05	141.34	0	-0.0276388	0.999975	0	0.00374777	0.99615	0	-0.797736	0.159453	0	-0.925413	0.347614	DOWN	-1.01792	0.000599904	0	-0.326936
TraesCS5D02G294500	F:GO:0003677; F:GO:0003700; C:GO:0005634; P:GO:0006355; F:GO:0046983	F:DNA binding; F:DNA-binding transcription factor activity; C:nucleus; P:regulation of transcription, DNA-templated; F:protein dimerization activity	141.6	129.37	94.24	99.52	10.92	10.68	39.33	8.42	2.04	1.74	0	0	1.76	0.26	4.32	2.44	8.83	9.1	14.8	37.25	43.59	3.65	6.68	2.46	7.77	6.72	9.24	8.33	10.4	6.21	0	-0.0587391	0.999975	0	2.62745	0.107376	UP	3.55651	0.00110985	0	1.12742	0.229606	0	0.70197	0.0406477	0	0.103371
TraesCS2B02G443000	F:GO:0003735; C:GO:0005622; C:GO:0005840; P:GO:0006412	F:structural constituent of ribosome; C:intracellular; C:ribosome; P:translation	141.36	145.18	82.91	91.42	74.04	79.29	181.7	131.52	45.85	48.07	64.27	46.06	92.24	110.66	101.97	118.04	85.48	110.1	138.06	173.24	109.53	94.41	132.63	126.51	92.07	69.42	83.34	71.51	76.15	75.02	0	-0.0406287	0.999975	0	0.604857	0.341037	0	-0.0425991	0.942281	0	-1.49727	0.0818017	DOWN	-1.22092	2.98014e-05	0	-0.27791
TraesCS4A02G472200	F:GO:0003735; C:GO:0005622; C:GO:0005840; P:GO:0006412; F:GO:0019843	F:structural constituent of ribosome; C:intracellular; C:ribosome; P:translation; F:rRNA binding	141.22	128.2	63.54	77.87	79.91	79.37	68.21	45.85	4.99	4.66	38.89	15.71	52.9	44.31	60.23	73.56	90.99	108.11	45.15	75.87	52.39	40.97	84.4	91.98	85.68	78.16	84.75	73.08	72.02	64.31	0	-0.0824539	0.999975	UP	2.51058	6.66131e-06	0	0.653539	0.21931	0	-0.41875	0.598253	0	-0.516383	0.0929494	0	-0.263223
TraesCS6A02G136700	F:GO:0005515	F:protein binding	141.03	148.06	174.49	199.94	173.21	172.42	314.93	282.03	203.15	236.96	348.68	516.05	298.46	211.83	251.71	265.67	208.15	177.38	305.56	288.48	271.62	333.87	273.72	256.17	173.71	160.65	153.86	147.85	164.28	166.65	0	-0.00526787	0.999975	0	0.284548	0.679456	DOWN	-1.75171	0.000633732	0	-1.70341	0.100071	DOWN	-1.35518	1.93302e-06	0	-0.306652
BGI_novel_G009007	#N/A	#N/A	140.95	136.79	71.13	78.86	74.11	73.93	75.5	57.17	43.32	56.37	42.95	35.79	53.82	76.46	67.26	77.83	77.93	98.89	57.48	66.71	85.79	50.77	89.52	79.88	73.74	78.67	73.56	75.13	70.3	75.55	#N/A	#N/A	#N/A	#N/A	#N/A	#N/A	#N/A	#N/A	#N/A	#N/A	#N/A	#N/A	#N/A	#N/A	#N/A	#N/A	#N/A
TraesCS7B02G202900	P:GO:0031047	P:gene silencing by RNA	140.93	125.27	59	55.67	16.42	15.02	49.08	11.65	16.45	16.39	10.84	6.31	9.17	11.09	23.85	17.19	14.49	16.52	23.79	51.45	24.54	26.96	19.8	19.41	15.5	14.77	11.22	13.02	14.82	13.08	0	0.412259	0.999975	0	0.0797248	0.909198	0	0.417641	0.433805	0	-0.590027	0.276693	DOWN	-1.39289	1.62203e-07	0	-0.147253
TraesCS2D02G408900	0	0	140.87	196.96	325.16	304.86	52.37	55.37	22.44	19.46	10.89	6.1	0.38	0.65	9.55	13.16	23.27	15.83	62.78	75.85	2.26	8.41	418.1	284.13	34.29	25.49	69.45	70.1	72.92	48.07	51.56	35.68	0	-1.72449	0.971963	UP	4.66016	2.40807e-13	UP	10.3886	1.34057e-15	UP	1.88811	0.000165229	UP	1.16355	0.000439244	0	-0.524028
TraesCS6B02G164600	F:GO:0005515	F:protein binding	140.75	146.45	148.37	157.57	217.92	248.45	184.73	150.03	151.84	157.93	211.49	279.22	193.49	124.2	198.67	227.19	253.5	222.51	156.29	187.32	146.63	202.87	256.44	222.31	245.25	228.77	232.66	226.5	237.82	195.45	0	0.00346351	0.999975	0	-0.338107	0.618478	0	-0.947716	0.0751176	0	-0.532774	0.617287	0	-0.616362	0.0569163	0	-0.292523
TraesCS5B02G448200	C:GO:0000786; F:GO:0003677; C:GO:0005634; P:GO:0006334	C:nucleosome; F:DNA binding; C:nucleus; P:nucleosome assembly	140.6	146.24	40.99	53.23	17.55	12.79	22.94	6.89	1.09	0	4.97	10.96	10.65	12.13	10.55	13.24	14.41	15.29	16.14	18.36	17.61	6.2	21.9	20.59	18.87	13.33	14.34	13.65	15.67	15.72	0	0.24528	0.999975	UP	3.73524	2.19012e-06	0	0.150289	0.79859	0	-0.67886	0.17809	0	-0.315527	0.343486	0	-0.106115
TraesCS7D02G411600	F:GO:0003735; C:GO:0005622; C:GO:0005840; P:GO:0006414	F:structural constituent of ribosome; C:intracellular; C:ribosome; P:translational elongation	140.38	143.76	69.41	100.16	73.96	65.67	100.73	81.04	110.55	105.14	118.37	78.86	71.54	64.92	59.91	77.17	65.12	100.96	69.19	84.34	106.1	136.05	105.46	102.74	78.41	71.41	79.52	69.21	73.02	71.38	0	-0.276954	0.999975	0	-0.194925	0.775525	0	-0.888693	0.0930053	0	-1.02613	0.191116	0	-0.644939	0.043512	0	-0.00811815
TraesCS2A02G432600	0	0	140.33	119.77	85.6	102.05	87.99	92.83	140.4	98.5	83.65	83.74	47.47	28.26	67.54	92.89	86.43	99.31	98.41	117.23	101.65	102.66	127.15	90.05	111.75	110.33	92.36	108.34	99.11	100.95	91.23	108.91	0	-0.271012	0.999975	0	-0.0141963	0.984417	0	0.41852	0.462941	0	-1.03753	0.213918	0	-0.64584	0.0462686	0	-0.075427
TraesCS4B02G184400	0	0	140.24	186.73	225.35	295.58	202.14	228.73	16.35	19.14	14.52	26.53	22.17	21.41	38.72	25.87	64.62	53.56	185.66	208.94	13.53	21.1	138.86	108.48	121.38	115.94	215.74	187.35	255	194.3	214.39	188.26	0	-0.127553	0.999975	UP	2.34366	8.19394e-05	0	0.988372	0.0407281	0	1.47971	0.0601908	UP	1.21704	1.75949e-05	0	0.143928
TraesCS5D02G223700	F:GO:0003677; F:GO:0003700; P:GO:0006355	F:DNA binding; F:DNA-binding transcription factor activity; P:regulation of transcription, DNA-templated	139.99	145.68	155.49	155.87	155.74	131.14	8.58	2.67	1.84	2.2	0.45	0.88	13.67	13.82	61.86	36.3	199.02	161.8	2.42	8.71	52.22	19.86	53.52	81.71	132.58	155.96	159.69	167.11	163.88	166.38	0	0.0819387	0.999975	UP	3.61068	1.52206e-07	UP	5.9883	1.40163e-21	UP	2.26836	0.00817121	UP	1.05062	0.00272374	0	-0.284266
TraesCS7A02G278700	F:GO:0003723; F:GO:0003735; P:GO:0006412; C:GO:0015934	F:RNA binding; F:structural constituent of ribosome; P:translation; C:large ribosomal subunit	139.94	122.04	97.06	103.25	89.96	86.05	126.66	101.83	37.28	41.49	59.23	29.24	81.12	93.83	94	105.9	95.44	118.85	95.98	130.53	101.92	84.17	108.5	126.62	90.24	92.93	90.05	86.91	92.64	89.32	0	-0.0961516	0.999975	0	0.658605	0.296365	0	0.261708	0.63193	0	-1.13439	0.15228	0	-0.935704	0.000493426	0	-0.129149
TraesCS3B02G413700	0	0	139.37	190.71	121.23	125.79	118.49	127.92	6.34	9.52	3.33	5.72	6.15	4.75	13.01	7.02	20.42	20.87	74.64	88.7	4.85	4.69	95.53	65.66	61.96	65.2	96.64	116.7	126.99	126.99	102.34	109.71	0	-0.724167	0.971963	UP	3.57222	6.05571e-10	UP	1.88171	4.32756e-05	UP	2.25301	0.00272671	UP	1.90303	3.91235e-13	0	0.443801
TraesCS7D02G010100	F:GO:0005515	F:protein binding	139.23	124.88	38.97	83.79	0.43	0.79	53.63	9.95	0.93	0.66	0	0	0.18	0.1	0.23	0.31	1.31	0.79	26.42	95.39	21.92	6.44	0.15	0.55	0.39	0.7	0.79	0.8	0.64	1.07	0	0.939814	0.971963	UP	3.76443	3.16678e-07	0	5.58482	0.0525487	0	0.824279	0.310365	0	0.790529	0.230092	0	-0.180643
TraesCS5B02G457700	P:GO:0006810; C:GO:0016021; P:GO:0016192	P:transport; C:integral component of membrane; P:vesicle-mediated transport	139.1	152.48	149.12	143.49	115.06	119.77	112.52	92.15	127.34	173.27	67.14	97.16	102.72	103.48	113.29	123.3	142.36	136.77	117.83	118.68	102.8	71.86	132.52	134.66	118.67	119.7	137	129.42	127.79	120.28	0	0.0925017	0.999975	DOWN	-1.35984	0.0279652	0	-0.465374	0.395603	0	-1.04592	0.258074	0	-0.53967	0.0822256	0	-0.277528
TraesCS3B02G388800	F:GO:0003735; C:GO:0005840; P:GO:0006412	F:structural constituent of ribosome; C:ribosome; P:translation	139.09	116.14	102.3	83.9	72.54	75.41	134.69	90.38	44.26	47.72	55.13	37.31	77.19	83.35	88.1	97.48	88.89	99.24	74.71	105.19	95.84	91.31	113.92	91.09	87.11	86.53	91.73	84.92	90.62	90.49	0	-0.34988	0.999975	0	0.444352	0.493607	0	0.119524	0.826967	0	-1.22257	0.118024	0	-0.723754	0.0113391	0	-0.145626
TraesCS3A02G391100	F:GO:0003824; F:GO:0004332; P:GO:0006096	F:catalytic activity; F:fructose-bisphosphate aldolase activity; P:glycolytic process	139.09	132.48	68.31	96.05	74.6	78.05	82.43	71.09	17.03	34.53	58.12	199.58	132.1	123.07	174.44	210.25	127.86	130.05	91.4	152.64	53.2	26.69	213.18	164.93	110.97	87.66	91.45	78.82	82	75.44	0	0.664607	0.971963	0	0.263701	0.703328	0	-0.419701	0.468759	0	-1.44765	0.0758753	DOWN	-1.87453	1.70496e-10	0	-0.619566
TraesCS2D02G500600	F:GO:0003824; F:GO:0004356; P:GO:0006542; P:GO:0006807	F:catalytic activity; F:glutamate-ammonia ligase activity; P:glutamine biosynthetic process; P:nitrogen compound metabolic process	139.08	170.7	83.4	75.6	101.52	98.28	5.98	3.69	0.9	1.71	2.23	0.74	5.46	5.11	22.78	12.65	78.58	62.26	3.53	3.41	41.87	21.68	30.02	42.21	80.03	103.6	110.97	106.71	87.87	81.1	0	-0.519573	0.983516	UP	3.96798	1.02214e-10	UP	3.36387	1.88009e-10	UP	2.84382	4.42091e-05	UP	1.7675	7.53723e-09	0	0.0338012
TraesCS2A02G295600	F:GO:0003735; C:GO:0005840; P:GO:0006412	F:structural constituent of ribosome; C:ribosome; P:translation	138.96	120.13	86.31	95.1	82.38	76.4	119.45	67.37	33.68	37.38	42.23	49	66.24	63.99	57.91	77.04	85.92	110.21	64.25	92.5	83.3	89.82	104.05	94.68	89.42	92.81	92.64	90.7	85.82	92.16	0	-0.21801	0.999975	0	0.515377	0.419732	0	-0.220594	0.662339	0	-0.762076	0.293665	0	-0.403977	0.173977	0	-0.0586191
TraesCS1A02G050600	P:GO:0006952	P:defense response	138.67	163.76	26.92	22.81	0.59	2.96	15	0	0	0	0	0	0.27	0.26	0.2	0.31	1.61	1.74	1.53	14.93	8.72	0	2.14	1.53	1.6	0.93	2.27	1.32	0.99	1.33	0	0.481818	0.999975	UP	7.22634	0.00421315	0	5.44391	0.0628403	0	1.44122	0.207627	0	1.04708	0.139307	0	0.628809
TraesCS4A02G472500	F:GO:0016491; P:GO:0055114	F:oxidoreductase activity; P:oxidation-reduction process	138.33	184.53	184.14	161.62	166.14	177.28	5.01	8.91	2.12	2.77	0.71	0.6	7.42	7.32	24.7	18.74	105.26	96.08	2.21	2.68	84.19	46.32	53.73	61.37	126.72	145.97	164.31	159.97	143.71	152.72	0	-1.47819	0.971963	UP	4.33097	9.18368e-13	UP	5.06727	3.26491e-19	UP	2.98763	0.000130578	UP	2.21358	5.47623e-15	0	0.411128
TraesCS7B02G362600	F:GO:0003924; F:GO:0005525	F:GTPase activity; F:GTP binding	138.33	113.86	74.47	76.05	97.2	92.94	50.4	34.49	13.27	21.38	22.58	22.16	37.8	59.96	93.94	79.04	127.31	123.9	43.96	64.06	42.52	37.18	69.79	99.41	108.01	101.3	100.94	97.25	107.89	99.6	0	0.362627	0.999975	0	0.613107	0.349061	UP	1.1597	0.0204835	0	-0.0466828	0.968972	0	-0.498151	0.11658	0	-0.287414
TraesCS6A02G222900	F:GO:0003824; C:GO:0005737; P:GO:0006559; F:GO:0016841	F:catalytic activity; C:cytoplasm; P:L-phenylalanine catabolic process; F:ammonia-lyase activity	138.18	177.73	82.76	133.1	110.75	184.27	136.96	130.04	4.96	11.78	95.81	70.56	302.13	140.32	390.75	457.38	309.66	363.7	156.92	311.16	81.91	94.47	365.13	285.28	267.31	111.49	229.97	107.53	169.55	100.25	0	2.11758	0.0803467	0	0.508264	0.666607	UP	4.43823	2.53223e-15	0	-0.141774	0.87276	DOWN	-2.1777	1.9108e-08	0	-1.10303
TraesCS2D02G224400	F:GO:0003743; P:GO:0006413	F:translation initiation factor activity; P:translational initiation	137.97	106.82	274.19	268.67	523.24	504.8	135.1	140.85	511.54	482.5	290.24	411.96	228.35	165.1	279.18	234.06	477.76	447.66	109.45	109.29	198.63	317.21	282.38	314.4	436.99	584.11	444.46	501.21	484.68	484.58	0	-0.352685	0.999975	DOWN	-1.45894	0.0288932	DOWN	-1.18089	0.025066	0	0.144446	0.900308	0	0.28365	0.419847	0	-0.0447079
TraesCS5B02G349000	C:GO:0000786; F:GO:0003677; C:GO:0005634; P:GO:0006334; F:GO:0046982	C:nucleosome; F:DNA binding; C:nucleus; P:nucleosome assembly; F:protein heterodimerization activity	137.92	139.95	69.82	97.02	45.31	39.46	143.44	113.38	88.8	65.78	176.09	177	73.63	51.1	29.48	43.61	25.8	28.94	87.88	58.88	125.72	178.19	60.18	38.27	32.99	32.16	32.84	32.54	30.21	32.59	0	-0.615972	0.971963	0	0.760389	0.261632	DOWN	-2.43098	9.86174e-07	DOWN	-1.66089	0.000580389	0	-0.710643	0.0321156	0	0.138096
TraesCS2A02G486000	0	0	137.81	186.38	21.55	59.94	0	0	9.44	34.92	0	0	0	0	0	0	0	0	0	0	23.8	66.56	4.2	4.46	0	0	0	0	0	0	0	0	0	0.64723	0.999975	UP	7.38464	0.000997385	#N/A	#N/A	#N/A	#N/A	#N/A	#N/A	#N/A	#N/A	#N/A	#N/A	#N/A
TraesCS5B02G356200	C:GO:0000786; F:GO:0003677; C:GO:0005634; P:GO:0006334; F:GO:0046982	C:nucleosome; F:DNA binding; C:nucleus; P:nucleosome assembly; F:protein heterodimerization activity	137.78	126.59	39.26	66.3	13.85	17.33	28.15	9.11	10.32	6.34	6.64	26.31	12.94	6.49	5.7	2.75	10.61	19.39	13.88	15.7	22.11	27.46	18.95	10.99	17.16	16.4	13.2	15.69	14.58	16.1	0	-0.55482	0.971963	UP	2.24451	0.000480511	0	-0.646672	0.197875	0	0.781777	0.18155	0	0.971422	0.000977717	0	-0.0161048
TraesCS3A02G422600	F:GO:0003676	F:nucleic acid binding	137.62	147.72	97.67	92.98	122.9	117.83	52.37	28.78	1.81	3.68	8.27	27.63	49.02	68.89	89.86	115.85	127.5	185.22	23.4	47	71.8	41.38	118.87	126.03	130.93	125.27	123.15	123.21	128.65	115.1	0	-0.487384	0.999975	UP	3.6848	1.7857e-10	UP	1.06934	0.0272139	0	-0.168451	0.853883	0	-0.50206	0.135965	0	-0.323993
TraesCS2D02G295500	F:GO:0016209; F:GO:0016491; P:GO:0045454; F:GO:0051920; P:GO:0055114	F:antioxidant activity; F:oxidoreductase activity; P:cell redox homeostasis; F:peroxiredoxin activity; P:oxidation-reduction process	137.58	137.95	95.26	109.01	100.89	92.98	19.76	20.11	12.65	17.4	9.94	13.35	22.93	22.32	43.22	38.85	101.19	75.36	11.41	23.39	60.47	32.83	52.93	72.6	102.86	114.48	111.25	117.22	108.17	121.64	0	-0.504021	0.983658	UP	1.51706	0.0116923	0	0.972808	0.0411781	0	1.01267	0.124858	0	0.722245	0.00746245	0	0.299917
TraesCS3B02G385700	F:GO:0003735; C:GO:0005622; C:GO:0005840; P:GO:0006412; C:GO:0015935	F:structural constituent of ribosome; C:intracellular; C:ribosome; P:translation; C:small ribosomal subunit	137.49	117.77	54.85	71.66	48.37	47.76	117.09	84.71	38.13	40.36	54.1	36.81	80.34	76.48	61.88	83.78	49.21	68.07	89.22	107.41	88.49	75.42	91.15	82.11	48.37	44	45.66	53.63	45.07	54.54	0	-0.0998941	0.999975	0	0.43432	0.501315	0	-0.143788	0.792016	DOWN	-1.88729	0.0116039	DOWN	-1.37129	2.33764e-06	0	-0.218019
TraesCS3D02G336300	0	0	137.32	135.84	179.03	168.58	217.58	188.27	83.74	72.8	56.21	49.96	99.19	109.49	78.31	54.18	86.26	86.59	181.68	145.42	51.48	75.97	103.26	128.48	129.91	127	170.14	202.03	178.79	205.05	190.65	218.78	0	-0.359146	0.999975	0	0.466997	0.463877	0	-0.641777	0.214931	0	0.260113	0.779846	0	0.407627	0.184138	0	0.192075
TraesCS4B02G344400	F:GO:0003735; C:GO:0005622; C:GO:0005840; P:GO:0006412	F:structural constituent of ribosome; C:intracellular; C:ribosome; P:translation	137.1	128.71	68.49	87.34	69.35	69.47	116.46	98.4	30.69	28.31	54.75	40.45	91.13	69.37	69.07	90.14	69.06	102.11	84.14	106.6	97.94	99.76	102.14	85.91	77.2	75.03	76.4	67.33	69.66	65.25	0	-0.203309	0.999975	UP	1.28932	0.0357517	0	-0.23291	0.656135	0	-1.25536	0.130425	0	-0.888767	0.00563094	0	-0.230718
TraesCS7A02G453500	F:GO:0005515	F:protein binding	136.25	139.51	204.64	211.07	181.88	203.82	249.79	171.47	109.63	94.33	339	354.62	192.34	135.34	150.71	205.22	172.29	185.39	149.45	212.99	245.2	350.81	264.48	214.6	188.46	156.27	177.17	165.36	173.84	142.57	0	-0.107578	0.999975	0	0.923672	0.154879	0	-0.923759	0.0844096	0	-0.823122	0.448804	0	-0.76585	0.021762	0	-0.242002
TraesCSU02G063400	F:GO:0003824; F:GO:0004802; P:GO:0008152	F:catalytic activity; F:transketolase activity; P:metabolic process	136.11	146.56	118.14	121.79	122.43	108.13	62.83	36.22	14.44	31.61	35.95	40.37	76.59	73.58	142.89	122.2	133.04	129.47	52.72	94.62	73.86	48.83	126.85	156.93	144.05	137.45	146.77	126.3	119.14	114.09	0	0.395461	0.999975	0	1.1387	0.0765805	0	0.233288	0.661833	0	-0.445517	0.682452	0	-0.697775	0.0302393	0	-0.206542
TraesCS5B02G387700	0	0	135.97	134.48	167.34	165.16	201.94	152	77.55	82.17	200.6	213.09	216.16	167.78	119.2	70.7	110.26	96.14	196.32	178.07	65.12	59.77	173.32	312.36	186.47	168.43	172.46	224.03	192.04	220.76	202.04	216.93	0	0.120346	0.999975	0	-0.601327	0.354383	0	-0.151391	0.778943	0	-0.0339169	0.97286	0	0.0173446	0.958395	0	-0.204318
TraesCS3A02G161300	F:GO:0005215; P:GO:0006810; C:GO:0016021	F:transporter activity; P:transport; C:integral component of membrane	135.66	139.09	157.89	135.38	184.65	199.34	11.48	12.82	16.09	19.46	12.05	6.78	24.26	17.99	47.27	36.45	165.27	139.15	7.3	9.68	86.58	80.76	89.18	99	174.69	200.96	227.45	218.46	203.27	205.45	0	-0.312569	0.999975	UP	1.36924	0.0282475	UP	3.54783	3.02903e-12	UP	2.33002	0.00338832	UP	1.79369	3.20209e-10	0	0.268622
TraesCS3B02G297300	F:GO:0005515	F:protein binding	135.59	133.78	71.66	84.42	80.08	83.07	78.35	52.21	15.25	20.47	31.04	32.26	55.35	55.64	60.58	74.77	81.35	101.37	65.66	87.44	61.46	43.88	89.27	81.79	79.84	75.1	79.34	77.37	75.66	71.97	0	0.177557	0.999975	0	1.10395	0.0731862	0	0.351162	0.518849	0	-0.787187	0.381867	0	-0.486453	0.148183	0	-0.225182
TraesCS6B02G344100	0	0	135.48	137.22	124.01	144.19	194.77	151.22	48.2	29.43	22.72	25.97	61.61	37.14	78.51	49.26	87.35	75.53	186.94	176.03	18.5	50.79	127.28	121.98	159.94	152.72	176.53	198.87	199.83	193.2	181.14	222.14	0	-0.133058	0.999975	UP	1.4729	0.0119878	0	0.248538	0.635988	0	0.0458459	0.958979	0	0.536631	0.0455344	0	0.0451504
TraesCS4D02G157600	F:GO:0003735; C:GO:0005622; C:GO:0005840; P:GO:0006412	F:structural constituent of ribosome; C:intracellular; C:ribosome; P:translation	135.46	125.6	94.14	95.9	91.69	88.8	123.2	87.84	45.71	63.93	140.73	85.16	92.12	94.91	87.1	96.88	82.82	117.38	77.04	102.16	144.46	180.73	150.13	117.98	98.62	93.41	95.12	87.39	89.82	93.65	0	-0.196156	0.999975	0	1.0002	0.115456	0	-0.403273	0.464771	0	-1.0634	0.161295	0	-0.690863	0.0145135	0	-0.141537
TraesCS5D02G417600	F:GO:0003824; P:GO:0005975; P:GO:0006108; F:GO:0016491; F:GO:0016615; F:GO:0016616; P:GO:0019752; F:GO:0030060; P:GO:0055114	F:catalytic activity; P:carbohydrate metabolic process; P:malate metabolic process; F:oxidoreductase activity; F:malate dehydrogenase activity; F:oxidoreductase activity, acting on the CH-OH group of donors, NAD or NADP as acceptor; P:carboxylic acid metabolic process; F:L-malate dehydrogenase activity; P:oxidation-reduction process	135.3	146.27	174.66	166.33	74.24	73.15	6.94	12.06	3.96	2.79	1.9	1.88	7.77	6.14	12.17	12.51	53.41	41.9	7.15	4.76	80.25	27.64	25.5	43.46	61.96	79.3	75.84	88.95	78.36	95.02	0	-0.593915	0.989145	UP	3.7627	1.15903e-09	UP	2.63368	2.50731e-07	UP	2.06943	0.000541723	UP	2.03661	1.22677e-14	0	0.737189
TraesCS1A02G051700	F:GO:0005509; F:GO:0005544	F:calcium ion binding; F:calcium-dependent phospholipid binding	135.26	150.43	176.9	200.52	251.43	270.88	172.6	186.97	409.03	435.65	170.01	244.34	217.26	192.92	172.39	195.92	225.3	279.87	180.81	146.49	263.72	162.32	218.52	196.61	226.28	247.23	226.82	241.03	235.66	254.96	0	-0.143449	0.999975	DOWN	-1.43443	0.0213273	0	-1.0088	0.0556461	0	-0.909997	0.378478	0	-0.321526	0.333261	0	0.14028
TraesCS4B02G129500	0	0	135.22	130.21	64.11	102.25	87.83	91.76	105.55	72.86	32.35	39.3	76.79	62.31	105.26	77.32	80.11	103.96	95.72	135.89	77.49	69.17	98.81	88.98	123.71	114.98	100.86	86.34	89.63	84.65	79.93	84.54	#N/A	#N/A	#N/A	#N/A	#N/A	#N/A	0	1.75628	0.63193	0	3.84323	0.180361	0	2.07385	0.439949	0	3.16999
BGI_novel_G002586	#N/A	#N/A	135.22	131.97	131.31	142.62	130.42	117.84	233.63	162.36	119.42	145.89	86.72	126.02	195.91	115.04	202.85	218.59	156.02	181.13	145.55	227.69	215.04	222.18	246.41	193.42	162.83	141.95	144.15	133.35	140.19	125.86	#N/A	#N/A	#N/A	#N/A	#N/A	#N/A	#N/A	#N/A	#N/A	#N/A	#N/A	#N/A	#N/A	#N/A	#N/A	#N/A	#N/A
TraesCS1D02G053700	0	0	135.19	146.81	184.71	215.39	240.69	232.15	230.05	277.47	430.61	481.98	214.94	313.44	290.61	220.69	192.24	222.61	203.97	283.34	241.59	160.83	345.15	270.48	249.89	210.89	234.25	220.19	212.58	212.89	206.63	227.15	0	-0.345936	0.999975	0	-1.00749	0.116356	DOWN	-1.21138	0.0227594	0	-1.38708	0.183438	0	-0.657979	0.0370527	0	-0.021877
TraesCS5A02G458900	F:GO:0003723; F:GO:0003735; C:GO:0005840; P:GO:0006412; C:GO:0015935	F:RNA binding; F:structural constituent of ribosome; C:ribosome; P:translation; C:small ribosomal subunit	135.11	118.7	57.46	68.26	58.77	59.24	63.41	44.1	12.53	18.01	33.59	25.07	51.04	43.75	56.43	64.47	62.27	86.73	58.16	75.18	61.02	47.3	78.5	75.65	67.14	55.39	60.96	54.18	60.32	58.54	0	0.222473	0.999975	UP	1.33772	0.0224587	0	0.273112	0.627316	0	-0.891875	0.26351	0	-0.740511	0.0148833	0	-0.156272
TraesCS1A02G445700	F:GO:0003676	F:nucleic acid binding	135.09	114.66	50.23	59.02	51.72	51.07	73.34	46.01	11.57	14.58	15.55	15.82	38.24	64.65	60.95	61.54	54.69	62.79	57.71	65.7	53.46	39.36	56.18	72.93	60.59	52.5	51.85	49	47.5	49.81	0	-0.0311417	0.999975	UP	1.2296	0.0420838	UP	1.28718	0.00669208	0	-1.08153	0.223047	DOWN	-1.04101	0.000231574	0	-0.258757
TraesCS1D02G145100	F:GO:0003735; C:GO:0005622; C:GO:0005840; P:GO:0006412	F:structural constituent of ribosome; C:intracellular; C:ribosome; P:translation	135.06	126.78	66.75	71.79	70.47	63.79	96.76	57.54	23.8	28.38	44.96	36.15	53.64	52.04	59.89	78.02	56.4	100.28	48.06	74.41	77.44	57.26	99.41	81.91	63.13	66.37	65.8	61.85	64.36	57.86	0	-0.442019	0.999975	UP	1.17452	0.0489231	0	0.133554	0.804134	0	-0.917399	0.189428	0	-0.743454	0.0136948	0	-0.196342
TraesCS1A02G399800	F:GO:0003735; C:GO:0005840; P:GO:0006412	F:structural constituent of ribosome; C:ribosome; P:translation	134.92	124.83	71.3	87.06	88.6	85.18	121.32	92.27	23.61	29.41	63.33	38.82	77.72	66.49	78.38	97.21	96.4	125.18	81.26	107.04	65.12	74.71	111.63	105.23	100.06	84.36	86.58	76.81	77.84	75.24	0	-0.143749	0.999975	0	0.914067	0.138224	0	-0.041614	0.944317	0	-0.914257	0.257293	0	-0.774594	0.0149343	0	-0.314497
TraesCS6A02G042600	0	0	134.82	124.92	59.66	72.43	38.81	40.51	57.08	21.61	13.22	25.41	11.31	14.99	40.72	35.06	96.49	98.25	66.07	98.16	34.22	53.26	31.68	24.09	64.29	67.32	66.96	39.48	51.9	32.11	47.24	32.06	0	0.151696	0.999975	0	0.247438	0.712475	UP	1.05847	0.0316102	0	-0.73068	0.466254	DOWN	-1.91085	1.10904e-07	0	-0.772786
TraesCS1D02G156400	F:GO:0003735; C:GO:0005622; C:GO:0005840; P:GO:0006412	F:structural constituent of ribosome; C:intracellular; C:ribosome; P:translation	134.65	118.92	63.66	85.65	57.42	65.6	139.41	105.58	35.35	35.03	129.94	87.88	124.55	76.82	57.51	82.26	57.98	86.01	97.78	121.64	88.01	127.85	125.85	84	64.72	49.35	59.67	54.32	51.71	56.08	0	-0.208133	0.999975	0	1.03656	0.0977263	0	-0.873117	0.101859	DOWN	-1.85367	0.0275363	DOWN	-1.08521	0.000712323	0	-0.253152
TraesCS3D02G140800	F:GO:0003735; C:GO:0005622; C:GO:0005840; P:GO:0006412; C:GO:0015934	F:structural constituent of ribosome; C:intracellular; C:ribosome; P:translation; C:large ribosomal subunit	134.49	126.91	89.42	106.58	82.72	75.47	151.55	122.39	50.87	47.29	131.53	95.02	112.94	83.73	68.05	100.19	81.02	108.77	112.04	150.43	121.68	131.89	145.19	101.2	79.57	74.68	77.5	66.26	68.34	67.35	0	-0.0753618	0.999975	0	0.923503	0.143998	0	-0.687997	0.202298	0	-1.47359	0.0972255	0	-0.953399	0.00484649	0	-0.133194
TraesCS6D02G041700	F:GO:0004185; P:GO:0006508	F:serine-type carboxypeptidase activity; P:proteolysis	134.48	99.71	153.88	275.89	10.66	16.93	27.61	3.83	1.06	1.62	0.47	0.49	1.22	0.83	3.06	1.62	13.23	11.75	8.51	28.48	69.34	3.8	2.86	6.98	10.99	13.76	11.98	12.46	12.81	12.04	0	0.188095	0.999975	0	2.97662	0.0892269	0	0.364416	0.593759	UP	2.19073	1.5602e-07	UP	1.66674	8.05648e-09	0	0.0718678
TraesCS1A02G045700	F:GO:0005515	F:protein binding	134.42	126.65	64.73	72.84	123.05	97.96	9.2	4.91	0.43	4.93	5.22	7.84	25.99	20.18	50.54	34.21	147.96	94.83	1.88	9.89	36.51	9.44	59.65	79.52	119.66	132.53	121.14	134.88	128.12	136.43	0	-0.396095	0.999975	UP	2.7405	0.0147386	UP	1.78133	0.000125506	0	1.25799	0.0952294	0	0.938947	0.00117608	0	-0.108441
TraesCS2D02G545800	F:GO:0016491; P:GO:0055114	F:oxidoreductase activity; P:oxidation-reduction process	134.37	159.69	1.3	8.01	0.67	0.89	2.56	0.14	0	0	0	0	0	0	0.34	0.2	0.71	0.57	0.66	7.29	0.12	0.13	0.09	0.34	0.82	0.83	0.75	1.12	0.76	1.04	0	1.41874	0.999975	0	4.61186	0.133257	UP	6.08666	0.0177024	UP	4.2418	2.02654e-05	0	0.91435	0.098536	0	-0.111506
TraesCS2A02G544800	F:GO:0016491; P:GO:0055114	F:oxidoreductase activity; P:oxidation-reduction process	134.36	143.32	10.5	25.29	0.4	0.68	11.07	1.11	0	0	0	0	0.06	0.16	0.16	0.2	0.66	0.42	3.09	13.56	6.17	2.26	0.19	0.42	0.25	0.78	0.48	0.68	0.55	0.48	0	0.482538	0.999975	UP	9.5178	4.6198e-09	0	5.09477	0.0980017	0	1.82438	0.0588573	0	1.04755	0.0869471	0	-0.094634
TraesCS2A02G293700	C:GO:0000276; F:GO:0015078; P:GO:0015986	C:mitochondrial proton-transporting ATP synthase complex, coupling factor F(o); F:proton transmembrane transporter activity; P:ATP synthesis coupled proton transport	134.25	133.26	85.55	109.33	109.59	95.89	89.19	42.74	73.48	92.7	39.45	25.32	53.72	43.96	84.47	80.78	106.85	123.62	38.29	61.97	104.59	98.35	93.02	93.24	108.11	115.71	132.82	117.78	121.08	107.92	0	-0.389505	0.999975	0	-0.0613091	0.93349	0	0.40831	0.438348	0	-0.0226881	0.978899	0	-0.102063	0.75314	0	-0.199141
TraesCS2D02G111100	F:GO:0003735; C:GO:0005622; C:GO:0005840; P:GO:0006412	F:structural constituent of ribosome; C:intracellular; C:ribosome; P:translation	134.16	128.08	83.59	123.89	90.61	90.42	124.52	97.26	77.13	75.47	89.24	54.81	100.16	104.57	91.19	117.82	94.65	128.32	98.06	111.81	103.35	108.64	136.96	132.27	91.42	99.8	91.31	87.31	90.34	91.37	0	0.00383266	0.999975	0	-0.0394639	0.955053	0	0.157923	0.768949	0	-1.189	0.149669	0	-0.886745	0.00361277	0	-0.115331
TraesCS7A02G158900	P:GO:0005985; F:GO:0016157	P:sucrose metabolic process; F:sucrose synthase activity	134.13	143.82	104.13	104.16	125.55	134.79	132.52	117.89	82.54	87.14	87.14	157.86	80	92.61	153.39	122.23	178.48	144.51	172.92	152.32	91.15	124.25	111.15	175.78	160.43	175.05	154.71	166.87	169.71	165.08	0	0.398923	0.999975	0	-0.21481	0.756795	0	-0.630943	0.298329	0	-0.304994	0.78759	0	-0.478315	0.146775	0	-0.0696993
TraesCS7A02G331300	F:GO:0005215; P:GO:0006810; C:GO:0016020	F:transporter activity; P:transport; C:membrane	133.94	142.59	134.33	185.13	140.7	121.97	15.51	26.14	0.97	4.35	2.12	3.03	27.16	15.23	30.55	34.11	96.29	118.21	16.97	16.86	62.13	55.3	64.47	73.66	100.16	113.25	95.24	120.78	106.8	110.63	0	-0.317657	0.999975	UP	3.68655	4.11169e-10	UP	4.12432	1.42121e-15	0	1.06067	0.223301	UP	1.03329	0.00084357	0	0.163512
TraesCS6A02G092300	P:GO:0009555	P:pollen development	133.84	133.01	85.56	85.94	110.19	88.15	47.13	24.82	27.03	35.47	9.99	13.62	42.37	52.06	84.18	83.49	142.4	125.57	30.47	53.77	55.5	32.33	88.23	95.66	116.63	120.89	132.88	114.52	126.11	120.33	0	0.19217	0.999975	0	0.105434	0.877592	UP	1.18228	0.0143321	0	0.0715439	0.941553	0	-0.195476	0.540024	0	-0.288337
TraesCS7D02G313200	F:GO:0003735; C:GO:0005622; C:GO:0005840; P:GO:0006412	F:structural constituent of ribosome; C:intracellular; C:ribosome; P:translation	133.68	141.42	70.99	78.08	73.27	78.48	115.74	87.51	8.34	17.11	62.28	42.7	74.25	66.03	86.42	89.56	79.38	112.3	66.2	97.34	90.27	68.76	108.3	106.26	77.23	81.37	84	76.69	77.18	75.77	0	-0.154504	0.999975	0	1.14253	0.143917	0	0.788018	0.105221	0	-0.68822	0.225535	0	-0.879268	0.000831759	0	-0.391252
TraesCS5D02G417000	F:GO:0003735; C:GO:0005622; C:GO:0005840; P:GO:0006412	F:structural constituent of ribosome; C:intracellular; C:ribosome; P:translation	133.63	92.52	63.87	83.19	67.97	68.3	86.41	63.82	105.46	94.59	92.44	63.61	70.32	61.51	60.94	81.1	69.74	96.41	74.99	94.66	93.41	104.09	123.88	92.85	68.84	61.01	87.86	58.45	69.69	65.67	0	-0.351288	0.999975	0	-0.231631	0.737329	0	-0.717514	0.171217	0	-1.21781	0.131943	0	-0.682152	0.0189823	0	-0.162223
TraesCS3B02G219700	P:GO:0015979; P:GO:0015995; F:GO:0016491; F:GO:0046872; F:GO:0048529; P:GO:0055114	P:photosynthesis; P:chlorophyll biosynthetic process; F:oxidoreductase activity; F:metal ion binding; F:magnesium-protoporphyrin IX monomethyl ester (oxidative) cyclase activity; P:oxidation-reduction process	133.56	127.25	153.56	172	231.62	247.58	4.5	3.92	0.19	2.16	8.52	5.2	18.84	15.8	65.49	38.99	223.11	168.36	2.47	5.91	46.72	28.96	74.69	121.45	229.78	238.43	248.49	256.79	242.7	236.1	0	-0.483542	0.999975	UP	4.24944	8.47052e-12	UP	1.49311	0.00240634	UP	2.10142	0.0176474	UP	1.56336	1.55105e-07	0	0.0806472
TraesCS2A02G278600	F:GO:0003735; C:GO:0005622; C:GO:0005840; P:GO:0006412	F:structural constituent of ribosome; C:intracellular; C:ribosome; P:translation	133.48	131.35	63.32	86.63	70.7	74.39	151.05	109.82	79.3	54.95	102.58	50.51	80.17	91.5	79.23	117.29	68.25	122.54	89.46	126.29	119.32	149.8	132.52	109.46	84.56	79.88	85.94	70.04	86.92	74.55	0	-0.333955	0.999975	0	0.56287	0.402917	0	-0.176662	0.760135	0	-1.41003	0.0894402	0	-0.939241	0.00304624	0	-0.143489
TraesCS2B02G486800	0	0	133.47	100.69	19.95	57.56	0	0.15	20.35	0.48	0	0	0	0	0	0	0	0	0	0	0.8	8.2	0.94	1.27	0	0	0	0	0	0	0	0	0	-0.636925	0.999975	0	3.60404	0.0527381	#N/A	#N/A	#N/A	#N/A	#N/A	#N/A	#N/A	#N/A	#N/A	#N/A	#N/A
TraesCS7D02G292800	F:GO:0003735; C:GO:0005622; C:GO:0005840; P:GO:0006412	F:structural constituent of ribosome; C:intracellular; C:ribosome; P:translation	133.08	114.9	69.03	84.69	72.42	73.82	87.72	70.24	26.47	23.19	36.83	23.24	59.5	61.43	67.62	65.68	74.67	86.43	64.63	73.92	81.79	68.84	86.5	89.07	71.01	68.52	72.93	72.57	72.34	72.45	0	-0.169054	0.999975	0	1.04613	0.0795645	0	0.698281	0.168999	0	-0.907026	0.20579	0	-0.568489	0.0407244	0	-0.132435
TraesCS7B02G446900	F:GO:0005524; P:GO:0006457; P:GO:0006950; F:GO:0051082	F:ATP binding; P:protein folding; P:response to stress; F:unfolded protein binding	132.98	125.18	70.12	71.28	38.7	42.73	53.29	17.01	8.54	10.84	14.8	6.51	46.78	42.5	105.91	78.67	74.86	109.2	16.56	36.15	41.73	79.94	69.18	77.65	85.14	46.43	57.06	38.96	53.97	38.16	0	-0.355331	0.999975	UP	2.185	0.00074599	UP	2.05545	0.000104864	0	-0.557857	0.588925	DOWN	-1.66406	1.57705e-06	0	-0.757644
TraesCS1A02G011300	0	0	132.98	149.01	797.48	699.19	51.47	39.24	8.96	22.02	12.7	41.97	18.81	10.15	8.96	9.52	11.12	6.3	27.97	16.68	14.19	12.24	533.39	113.88	25.61	25.61	30.59	36.09	25.25	29.63	28.55	26.66	0	-0.224369	0.999975	UP	3.78075	0.00172261	0	0.126523	0.820173	0	0.993922	0.0138023	UP	1.09021	0.00111156	0	0.163828
TraesCS1D02G039800	C:GO:0000786; F:GO:0003677; C:GO:0005634; F:GO:0046982	C:nucleosome; F:DNA binding; C:nucleus; F:protein heterodimerization activity	132.89	91.99	11.08	30.6	0	0.16	19.49	11.12	2.91	1.97	56.78	17.71	27.98	12.72	5.83	10.99	0.15	0	11.25	12.32	22.19	25.73	16.12	5	0.97	0	0	0	0.16	0	0	-0.404419	0.999975	UP	2.60694	0.000164787	DOWN	-2.35005	0.00179486	DOWN	-6.63761	9.07255e-08	DOWN	-9.63483	4.7871e-23	0	-3.16706
TraesCS3B02G374500	0	0	132.87	115.63	153.39	165.72	180.22	159.18	144.6	110.69	83.19	95	103.03	165.53	124.72	76.97	104.28	102.15	150.44	115.79	92.42	123.4	126.88	118.57	134.42	139.26	148.86	159.89	156.68	152.78	165.5	152.89	0	-0.305457	0.999975	0	-0.0598524	0.934438	DOWN	-1.12586	0.0247436	0	-0.727361	0.417466	0	-0.255826	0.414879	0	0.00952769
TraesCS2A02G385900	P:GO:0006508; F:GO:0008233	P:proteolysis; F:peptidase activity	132.42	69.67	2.29	2.24	0	0	97.39	5.24	0.79	0.39	0.74	0.12	0.65	1.16	0.48	0.73	0	0.11	14.31	4.25	2.18	2.99	0.51	0.11	0.04	0	0.15	0.05	0	0.04	0	-1.48787	0.972633	0	-0.699144	0.676007	DOWN	-4.12952	0.000311185	DOWN	-3.76466	0.035859	0	-3.53496	0.111971	#N/A	#N/A
TraesCS2B02G078300	F:GO:0003735; C:GO:0005622; C:GO:0005840; P:GO:0006412	F:structural constituent of ribosome; C:intracellular; C:ribosome; P:translation	132.37	123.1	75.12	89.91	85.15	81.51	72.98	53.23	19.72	25.46	29.53	13.38	50.4	59.52	72.72	76.33	90.47	109.08	50.45	73.63	75.8	38.39	82.52	96.24	89.93	83.27	83.53	77.71	78.83	89.55	0	-0.141913	0.999975	0	1.09181	0.070742	0	0.785148	0.144106	0	-0.549735	0.534053	0	-0.657565	0.0235589	0	-0.224241
BGI_novel_G010655	#N/A	#N/A	132.16	202.14	308.08	307.18	480.03	276.4	2.22	0.78	1.8	1.09	7.93	9.46	144.09	64.52	208.22	108.18	717.81	421.75	0.12	1.81	204.64	77.16	250.04	298.02	434.55	539.1	550.97	596.3	537.59	639.33	#N/A	#N/A	#N/A	#N/A	#N/A	#N/A	#N/A	#N/A	#N/A	#N/A	#N/A	#N/A	#N/A	#N/A	#N/A	#N/A	#N/A
TraesCS7D02G382900	0	0	132.15	162.83	245.75	227.69	160.81	191.9	30.26	37.73	25.12	27.64	12.45	19.74	21.16	13.83	33.87	24.26	102.91	90.22	26.05	24.67	138.59	105.44	63.9	70.76	125.24	135.79	144.1	150.05	143.41	133.54	0	-0.415993	0.999975	UP	1.89328	0.0013067	UP	1.03116	0.0434646	UP	1.67166	0.0498882	UP	1.66914	2.1247e-09	0	0.371844
TraesCS4A02G410800	F:GO:0005215; P:GO:0006810; C:GO:0016020	F:transporter activity; P:transport; C:membrane	132.01	141.5	113.11	157.32	285.64	289.93	46.03	40.58	7.65	10.06	16.26	31.33	52.12	20.88	61.38	87.5	202.53	237.66	37.36	61.84	70.8	60.55	140.36	148.19	212.54	241.9	268.72	280.67	235.92	281.89	0	0.114877	0.999975	UP	2.22194	0.000131312	UP	1.36482	0.00553931	0	1.34072	0.207874	UP	1.15376	0.000560139	0	0.374412
TraesCS7A02G314100	C:GO:0009523; P:GO:0015979; C:GO:0016021; F:GO:0030145	C:photosystem II; P:photosynthesis; C:integral component of membrane; F:manganese ion binding	131.97	127.31	119.34	161.48	97.57	151.19	3.37	6.52	0.61	1.18	17.15	19.69	31.33	8.77	30.72	28.3	127.52	94.82	3.16	3.8	97.86	135.94	64.01	77.86	167.49	108.52	188.13	140.98	161.41	138.76	0	-0.972091	0.971963	UP	6.29914	4.3939e-19	UP	1.255	0.00977076	0	1.84285	0.0627836	UP	1.80873	2.37525e-10	0	0.277018
TraesCS5D02G457000	0	0	131.87	220.89	533.81	839.34	279.15	194.36	589.86	2665.86	3615.31	2203.74	413.48	127.22	162.59	42.65	41.44	93.55	109.9	241.78	856.15	202.5	606.92	2242.87	112.84	56.36	165.95	178.45	202.74	279.15	238.11	190.98	0	-1.85166	0.983658	0	-1.22445	0.712652	0	-3.57504	0.416717	0	1.84527	0.189081	UP	2.78294	0.00430303	0	1.21371
TraesCS3D02G253300	0	0	131.84	114.96	82.91	78.9	74.54	70.43	129.52	97.24	98.82	92.3	88.37	39.35	81.03	91.81	88.07	90.46	77.54	101.44	77.77	97.82	124.33	159.82	104.12	98.02	81.17	89.93	80.05	76.03	81.59	87.55	0	-0.397963	0.999975	0	0.108392	0.879585	0	-0.0579524	0.923987	0	-1.27995	0.116706	0	-0.842478	0.00394704	0	-0.137498
TraesCS5A02G014900	F:GO:0005525; C:GO:0005622; P:GO:0007264	F:GTP binding; C:intracellular; P:small GTPase mediated signal transduction	131.76	123.6	164.59	164.53	175.85	164.56	228.97	134.95	35.53	39.19	230.18	153.97	201.94	105.27	176.55	211.56	177.48	226.73	100.87	195.71	229.83	447	257.88	190.47	184.88	180.36	201.67	164.45	180.63	168.13	0	-0.174056	0.999975	0	-0.0321565	0.985496	UP	6.66578	0.0036204	0	0.422012	0.542269	0	0.703867	0.221751	0	0.0397391
TraesCS1B02G120600	F:GO:0003723; F:GO:0003735; C:GO:0005622; C:GO:0005840; P:GO:0006412	F:RNA binding; F:structural constituent of ribosome; C:intracellular; C:ribosome; P:translation	131.61	115.87	71.6	82.27	69.29	65.65	99.32	65.64	27.44	36.77	51.09	34.84	59.5	64.82	61.39	71.01	64.1	87.54	67.01	79.33	80.38	70.49	88.35	79.91	81.02	67.02	76.92	69.14	63.6	67.05	0	0.0976763	0.999975	0	0.667732	0.299846	0	0.436213	0.394627	0	-0.607868	0.168861	0	-0.56609	0.042492	0	-0.191243
TraesCS7D02G289900	0	0	131.58	132.24	152.19	139.85	103.32	121.46	19.29	16.2	2.27	8.82	3.89	4	8.24	9.06	37.36	26.79	91.45	82.03	9.49	12.43	78.78	26.16	40.06	60.79	97.75	116.46	123.52	130.37	106.88	113.78	0	-0.793186	0.971963	UP	2.6539	4.2215e-05	UP	2.06956	1.80416e-05	UP	1.91353	0.00148669	UP	1.29603	1.00674e-06	0	0.194491
TraesCS5D02G118500	P:GO:0006662; F:GO:0015035; P:GO:0045454	P:glycerol ether metabolic process; F:protein disulfide oxidoreductase activity; P:cell redox homeostasis	131.57	167.15	131.93	126.33	69.48	64.92	5.56	12.52	1.34	3.42	1.24	0	5.07	2.83	8.7	9.98	39.75	45.54	3.48	3.04	103.02	62.4	27.53	32.93	60.72	81.18	76.64	86.93	73.54	77.82	0	-1.38717	0.971963	UP	4.83993	7.83823e-13	UP	3.79309	8.26089e-11	UP	2.74144	2.90929e-05	UP	2.23423	2.13113e-18	0	0.84415
TraesCSU02G261500	0	0	131.56	214.13	829.71	913.87	74.78	66.77	57.02	76.57	223.47	207.69	43.86	2.51	35.31	12.87	29.62	22.45	32.37	28.21	27.27	46.65	981.18	540.26	74.91	55.25	60.78	56.95	46.72	39.16	41.09	27.63	0	-2.22237	0.971963	UP	1.74162	0.0459638	0	1.10676	0.474736	0	0.493311	0.73311	0	1.01801	0.379859	0	-0.86174
TraesCS5D02G551600	0	0	131.56	214.13	829.71	913.87	74.78	66.77	57.02	76.57	223.47	207.69	43.86	2.51	35.31	12.87	29.62	22.45	32.37	28.21	27.27	46.65	981.18	540.26	74.91	55.25	60.78	56.95	46.72	39.16	41.09	27.63	0	3.18562	0.971963	UP	1.36792	0.0348743	0	2.33034	0.283761	0	0.781987	0.761262	0	0.193262	0.854216	0	-0.598257
TraesCS5D02G551500	0	0	131.56	214.13	829.71	913.87	74.78	66.77	57.02	76.57	223.47	207.69	43.86	2.51	35.31	12.87	29.62	22.45	32.37	28.21	27.27	46.65	981.18	540.26	74.91	55.25	60.78	56.95	46.72	39.16	41.09	27.63	0	2.82072	0.133075	0	0.016302	0.983016	0	1.85029	0.300511	DOWN	-3.36592	0.0159413	0	-0.0564764	0.959223	0	-3.15801
TraesCS1B02G289700	P:GO:0006950	P:response to stress	131.49	122.68	53.41	84.12	9.33	7.62	17.41	8.04	6.19	12.03	8.25	5.77	4.69	1.9	4.65	5.49	13.78	12.32	6.09	7.99	48.48	6.92	5.56	3.62	10.19	8.46	15.57	6.59	11.81	9.91	0	-0.29146	0.999975	0	0.9808	0.312437	DOWN	-1.37289	0.0221986	0	0.540936	0.391896	0	0.382291	0.451106	0	-0.186427
TraesCS1D02G308100	F:GO:0005509	F:calcium ion binding	131.42	148.17	129.26	133.79	145.82	129.87	119.47	68.81	112	88.02	57.28	45.13	138.91	100.34	160.45	192.09	127.89	189.8	88.43	123.82	105.15	92.16	234.21	197.95	165.18	119.5	145.46	140.03	134.26	121.48	0	0.0561504	0.999975	0	-0.792963	0.208199	UP	1.02389	0.0412546	0	-0.795232	0.389896	0	-0.998958	0.000853928	0	-0.0991519
TraesCS7A02G036200	F:GO:0005524; C:GO:0005737; P:GO:0006457; P:GO:0042026	F:ATP binding; C:cytoplasm; P:protein folding; P:protein refolding	131.34	108.02	71.93	68.41	86.12	87.6	9.59	7.87	1.38	2.68	4.78	3.58	9.47	14.98	36.26	25.87	86.59	74.92	5.81	12.16	23.51	13.99	28.66	55.69	78.89	102.55	101.3	109.92	101.12	108.22	0	-0.0990642	0.999975	UP	2.90722	2.32771e-06	UP	2.43765	7.96052e-07	UP	1.67526	0.0481629	UP	1.03901	0.000363638	0	0.289373
TraesCS1B02G319400	F:GO:0005509	F:calcium ion binding	131.19	133.93	148.34	185.34	134.57	114.24	179.79	114.11	68.25	84.86	83.27	84.76	142.5	112.36	160.94	219.74	117.24	199.66	104.13	160.6	143.78	121.98	251.36	220.77	164.72	139.11	153.03	127.76	130.32	135.52	0	-0.229389	0.999975	0	0.784135	0.216795	0	0.49685	0.358865	0	-0.918952	0.335494	DOWN	-1.08923	0.00088863	0	-0.198061
TraesCS7B02G042600	F:GO:0004427; F:GO:0009678; C:GO:0016020; P:GO:1902600	F:inorganic diphosphatase activity; F:hydrogen-translocating pyrophosphatase activity; C:membrane; P:proton transmembrane transport	131.17	117.63	127.1	124.69	126.33	129	16.74	9.75	3.79	13.68	2.51	7.76	10.96	13.29	40.96	28.6	150.15	129.36	16.07	29.73	25.3	13.27	35.78	57.55	118.85	116.55	130.38	121.68	130.72	120.67	0	0.451853	0.999975	UP	1.33632	0.047603	UP	1.23999	0.0134251	UP	1.86185	0.0450366	UP	1.16816	0.000191902	0	-0.223853
TraesCS3D02G026400	F:GO:0003824; F:GO:0004332; P:GO:0006096	F:catalytic activity; F:fructose-bisphosphate aldolase activity; P:glycolytic process	131.14	130.99	122.38	151.23	158.07	139.99	110.76	67.64	47.38	83.21	49.13	45.21	158.4	120.87	246.68	250.7	255.46	267.92	74.27	161.38	134.9	106.92	227.51	213.04	237.21	192.36	210.45	188.59	200.99	189.81	0	0.297046	0.999975	0	0.521338	0.429297	UP	1.02058	0.0454153	0	-0.632365	0.55856	0	-0.978285	0.00181619	0	-0.445387
TraesCS2B02G471000	0	0	131.13	74.47	2.86	5.01	0	0	71.01	0.32	0	0	0	0	0	0	0	0	0	0	0	0	3.53	2.55	0	0	0	0	0.21	0	0	0	0	-8.36767	0.0828801	UP	6.6429	0.00593213	0	-3.66412	0.149509	#N/A	#N/A	#N/A	0	2.89712	0.271272	#N/A	#N/A
TraesCS5A02G153300	C:GO:0005622; P:GO:0042254	C:intracellular; P:ribosome biogenesis	130.89	102.3	120.75	128.01	107.41	94.79	42.92	25.03	20.37	14.39	41.36	24.89	28.08	30.36	29.55	30.58	72.09	54.22	20.6	29.11	82.65	44.29	49.46	62.99	63.68	83.88	80.97	97.38	93.59	113.58	0	-0.334872	0.999975	UP	1.3372	0.0343529	0	-0.0557492	0.919774	0	0.32809	0.605796	0	0.853289	0.00167664	0	0.416257
TraesCS5D02G380900	P:GO:0007275	P:multicellular organism development	130.74	155.16	256.05	216.36	50.95	52.79	37.62	19.43	4.57	8.18	5.72	2.92	8.99	7.84	23.77	16.01	54.57	48.15	12.97	18.9	114.61	70.74	33.09	32.73	51.61	61.28	40.43	60.95	52.38	66.51	0	-0.785651	0.971963	UP	2.97422	2.65989e-07	UP	1.86704	9.41193e-05	UP	1.28851	0.0086558	0	0.865974	0.00388953	0	0.0665906
TraesCS7D02G032800	F:GO:0005524; C:GO:0005737; P:GO:0006457; P:GO:0042026	F:ATP binding; C:cytoplasm; P:protein folding; P:protein refolding	130.58	111.76	66.8	60.79	83.15	80.99	8.18	7.1	1.33	2.4	6.95	4.91	9.22	15.1	31.62	24.65	77.95	68.07	6.56	12.24	24.53	13.13	27.05	53.58	78.53	97.41	90.61	103.54	93.38	101.57	0	0.293504	0.999975	UP	2.74857	1.4852e-05	UP	1.92169	0.000134724	0	1.6322	0.0548235	UP	1.04535	0.000245051	0	0.293145
TraesCS2D02G161900	F:GO:0003676	F:nucleic acid binding	130.44	145.6	124.52	131.11	116.61	137.78	8.3	11.32	0	0.83	3.88	3.74	11.11	11.41	27.94	26.45	78.91	95.85	5.51	6.84	43.26	38.77	50.84	77.47	103.24	112.05	132.86	127.33	118.3	119.51	0	-0.984322	0.971963	UP	5.68484	2.18273e-17	UP	2.61805	6.73021e-08	UP	1.96057	0.00274571	UP	1.52386	1.00419e-08	0	0.490122
TraesCS2D02G277700	F:GO:0003735; C:GO:0005622; C:GO:0005840; P:GO:0006412	F:structural constituent of ribosome; C:intracellular; C:ribosome; P:translation	130.44	134.84	72.82	89.19	79.13	83.63	143.16	116.42	22.58	32.49	101.43	86.08	122.48	92	93.77	137.34	80.37	131.46	84.72	113.62	123.58	172.46	166.08	109.93	92.37	91.25	91.14	84.38	86.32	76.51	0	-0.404853	0.999975	UP	1.46717	0.0174907	0	-0.513603	0.360244	0	-1.49491	0.0836373	DOWN	-1.10202	0.00107847	0	-0.223082
TraesCS6A02G382400	C:GO:0016021	C:integral component of membrane	130.4	128.77	216.66	168.78	260.67	211.62	5.45	3.25	2.61	6.76	0.66	4.51	28.34	20.21	55.69	49.25	173.93	181.94	4.31	8.13	52.53	34.78	83.21	87.02	182.71	204.61	203.76	193.68	195.38	204.65	0	0.345496	0.999975	UP	2.38806	7.45702e-05	UP	3.81551	3.12053e-12	UP	1.89617	0.0292036	UP	1.21114	1.26273e-05	0	0.158564
TraesCS4D02G298000	F:GO:0003735; C:GO:0005622; C:GO:0005840; P:GO:0006412; C:GO:0015935	F:structural constituent of ribosome; C:intracellular; C:ribosome; P:translation; C:small ribosomal subunit	130.35	122.7	67.27	74.41	75.06	67.78	67.58	44.49	13.46	16.8	19.86	18.35	46.59	54.59	66.04	70.38	84.11	107.61	47.22	69.36	52.6	31.36	80.07	89.39	85.92	71.38	76.6	70.49	75.48	81.53	0	0.0345398	0.999975	0	1.0251	0.0953128	0	0.904564	0.0678851	0	-0.625295	0.484937	0	-0.574689	0.0608672	0	-0.133138
TraesCS5A02G554300	0	0	130.22	68.58	44.72	16.8	6.14	1.41	20.43	0	1.43	0	0	0	2.32	1.81	2.48	1.78	6.21	0.85	0	9.53	127.84	5.72	5.33	6.75	8.81	4.71	8.46	6.41	5.91	3.61	0	-1.41632	0.999975	UP	4.80167	0.0412452	UP	3.84078	5.90136e-05	0	0.558032	0.486853	UP	1.42525	0.000602667	0	0.355938
TraesCS3A02G367000	P:GO:0005975; F:GO:0016791; F:GO:0042578	P:carbohydrate metabolic process; F:phosphatase activity; F:phosphoric ester hydrolase activity	129.99	160.27	133.5	139.66	131.17	120.11	5.61	5.21	1.5	3.18	2.35	1.18	8.11	5.99	22.14	14.25	92.93	78.76	2.51	2.3	72.32	46.09	46.76	57.76	106.77	137.27	143.97	152.12	118.25	126.97	0	-1.19753	0.971963	UP	4.23926	3.44231e-12	UP	3.94616	2.71353e-12	UP	2.83434	0.000520735	UP	2.35224	4.07257e-13	0	0.51503
TraesCS3D02G156500	0	0	129.96	157.72	255.45	257.8	278.89	287.82	17.15	14.87	45.38	29.56	0.44	1.01	26.58	15.18	41.59	37.55	132.59	172.43	15.04	12.22	131.82	105.02	88.22	97.31	159.88	197.77	186.58	193.19	177.35	176.65	0	0.0592105	0.999975	0	1.19154	0.0516801	UP	4.82193	1.42134e-17	UP	2.06789	0.00557103	UP	1.57195	1.49887e-09	0	0.271608
TraesCS7B02G181800	F:GO:0005524; F:GO:0016887	F:ATP binding; F:ATPase activity	129.93	122.32	156.06	150.66	128.36	108.28	64.4	41.61	57.17	73.22	26.7	19.73	38.61	45.49	73.39	60.43	93.59	78.41	55.14	65.66	73.43	51.86	71.11	88.48	97.38	97.7	103.6	108.88	107.22	109.53	0	-0.0166927	0.999975	0	-0.408723	0.539692	0	0.0931783	0.865865	0	-0.0689663	0.94449	0	-0.0321587	0.924198	0	0.180923
TraesCS2B02G181600	F:GO:0003676	F:nucleic acid binding	129.9	138.25	94.23	95.16	108.06	140.77	7.45	7.9	0	1.34	6.57	2.94	13.53	13.45	26.59	28.76	93.81	96.32	3.24	9.49	51.35	36.33	52.19	69.21	105.2	116.96	135.93	134.26	129.12	121.29	0	-0.318984	0.999975	UP	5.60912	2.46502e-17	UP	2.39727	7.58529e-07	UP	1.89833	0.00539152	UP	1.52735	2.76994e-08	0	0.389673
TraesCS7B02G467100	F:GO:0016788	F:hydrolase activity, acting on ester bonds	129.78	144.29	3.33	29.15	0	0.04	10.97	61.84	4.6	1.62	0	0.67	10.77	0.61	12.18	15.69	1.41	1.81	12.63	51.62	0.59	3.6	3.52	2.12	0.58	0	1.52	0	0.4	0	0	-0.739462	0.999975	0	-1.85147	0.140619	UP	2.14334	0.0402086	DOWN	-5.07531	0.0118603	DOWN	-5.24987	4.81471e-10	DOWN	-3.00523
TraesCS4A02G363800	F:GO:0003924; F:GO:0005525	F:GTPase activity; F:GTP binding	129.77	111.49	60.53	65.46	74.41	80.01	59.18	43.08	14.61	25.8	53.88	19.1	36.53	62.93	73.67	62.28	83.03	89.72	62.88	69.99	45.42	42.45	56.58	74.05	78.36	69.53	73.03	70.08	74.3	70.92	0	0.308907	0.999975	0	0.510829	0.431216	0	0.576796	0.272429	0	-0.766212	0.448746	0	-0.713395	0.015341	0	-0.200636
TraesCS2D02G449100	0	0	129.62	81.95	0.21	0.21	0	0	53.57	0	0	0	0	0	0	0	0.21	0	0	0	0	0.27	0	0	0	0	0	0	0	0	0	0	0	-8.37827	0.971963	#N/A	#N/A	#N/A	#N/A	#N/A	#N/A	#N/A	#N/A	#N/A	0	-2.64483	0.265171	#N/A	#N/A
TraesCS6A02G334000	0	0	129.38	133.58	186.21	259.63	85.05	70.01	82.5	34.92	18.29	26.19	31.53	28.57	45.89	19.32	41.09	39.94	65.92	68.15	36.44	72.07	163.37	107.26	52.44	54.81	63.86	79.86	85.01	79.43	66.42	65.12	0	-0.034649	0.999975	UP	2.11542	0.000338364	0	0.229998	0.642642	0	0.11328	0.881031	0	0.291516	0.298325	0	-0.163362
TraesCS3B02G158400	F:GO:0003735; C:GO:0005622; C:GO:0005840; P:GO:0006412; C:GO:0015934	F:structural constituent of ribosome; C:intracellular; C:ribosome; P:translation; C:large ribosomal subunit	129.36	125.54	71.13	84.97	73.43	70.53	113.81	77.74	27.68	30.33	76.04	39.95	82.73	50.94	54.67	74.41	65.3	93.1	77.08	105	91.81	105.79	108.07	69.56	69.27	61.91	63.43	56.61	57.79	57.93	0	-0.0290836	0.999975	UP	1.21465	0.0472967	0	-0.429016	0.442067	0	-1.26649	0.14149	0	-0.79261	0.0162011	0	-0.100371
TraesCS7A02G469100	F:GO:0003676; F:GO:0003723; F:GO:0003735; C:GO:0005622; C:GO:0005840; P:GO:0006412	F:nucleic acid binding; F:RNA binding; F:structural constituent of ribosome; C:intracellular; C:ribosome; P:translation	129.3	115.55	65.17	71.73	72.07	70.4	90.31	61.62	45.86	54.89	45.05	33.29	61.05	82.88	66.33	84.47	67.05	95.03	82.52	97.97	67.88	52.27	88.33	102.48	74.08	75.46	75.34	66.75	61.58	62.82	0	0.00690641	0.999975	0	-0.265497	0.674108	0	0.174807	0.73812	0	-1.17683	0.115566	0	-0.833378	0.00625597	0	-0.111668
TraesCS2B02G209100	F:GO:0003723; F:GO:0003746; P:GO:0006452; F:GO:0043022; P:GO:0045901; P:GO:0045905	F:RNA binding; F:translation elongation factor activity; P:translational frameshifting; F:ribosome binding; P:positive regulation of translational elongation; P:positive regulation of translational termination	129.29	127.68	231.29	235.24	221.08	211.15	78.96	55.85	198.32	173.44	57.82	56.2	75.78	57.23	91.7	104.06	163.66	166.94	43.85	61.44	201.02	177.94	133.26	139.11	168.04	191.14	190.88	202.51	183.78	198.72	0	-0.250062	0.999975	0	-0.668619	0.304338	0	0.790046	0.135533	0	0.427153	0.636301	0	0.318893	0.324778	0	0.176775
TraesCS2B02G129300	F:GO:0003735; C:GO:0005622; C:GO:0005840; P:GO:0006412	F:structural constituent of ribosome; C:intracellular; C:ribosome; P:translation	129.22	125.85	94.82	108.85	87.43	100.15	168.33	130.18	125.89	94.92	159.95	91.43	127.94	110.89	95.01	125.7	82.62	130.51	116.05	133.28	139.92	164.74	157.79	128.32	103.87	88.37	99.72	89.41	84.95	92.52	0	-0.156802	0.999975	0	0.0558313	0.939507	0	-0.425115	0.456792	0	-1.3718	0.106699	0	-0.877093	0.00447234	0	-0.100148
TraesCS1D02G099300	0	0	129.19	199.71	15.03	38.65	0	0	7.52	18.02	0.84	0.69	0	0	0	0	0	0	0	0	12.85	52.24	0.41	0.68	0	0	0	0	0	0	0	0	0	0.900479	0.971963	0	2.73834	0.0986491	#N/A	#N/A	#N/A	#N/A	#N/A	#N/A	#N/A	#N/A	#N/A	0	-3.16764
TraesCS7A02G291300	F:GO:0005524; F:GO:0016887	F:ATP binding; F:ATPase activity	129.17	124.34	147.76	152.53	113.72	98.23	57.37	37.4	47.26	71.42	33.44	22.64	31.58	44.57	61.3	54.06	92.65	87.4	47.63	56.79	77	56.67	65.5	87.1	92.83	97.12	102.07	104.85	108.03	113.7	0	0.00456405	0.999975	0	-0.135574	0.844179	0	-0.278344	0.605667	0	-0.0196957	0.98115	0	0.14646	0.638799	0	0.18848
TraesCS7B02G239300	0	0	129.09	135.01	181.05	209.09	182.16	180.37	320.73	194.81	168.78	158.19	132.15	177.43	249.16	179.55	257.17	293.12	185.8	194.52	175.47	226.73	291.3	262.37	252.47	217.92	172.57	187.02	179.82	157.79	176.8	193.45	0	-0.357089	0.999975	0	0.164301	0.812708	0	-0.660881	0.220858	0	-1.46453	0.148232	DOWN	-1.31012	7.92574e-06	0	0.0188745
TraesCS5D02G447900	F:GO:0003824; F:GO:0004834; P:GO:0006568; P:GO:0008152	F:catalytic activity; F:tryptophan synthase activity; P:tryptophan metabolic process; P:metabolic process	129.05	279.64	368.58	402.61	167.65	208.36	87.48	67.47	7.95	9.96	5.54	1.46	34.64	19.5	57.31	57.02	185.06	141.7	37.62	64.9	179.21	126.05	69.13	74.66	144.38	119.97	174.71	106.51	142.12	100.93	0	-0.589773	0.971963	UP	3.65133	4.78939e-10	UP	3.2801	3.90723e-08	0	1.11058	0.241811	0	0.54949	0.165917	0	-0.639983
TraesCS7A02G453300	F:GO:0005515	F:protein binding	128.98	139.72	140.66	160.25	180.93	190.41	137.83	136.44	104.79	109.8	178.35	241.71	153.92	165.03	164.31	168.44	182.74	173.53	164.12	160.66	122.61	128.65	205.86	207.79	191.38	178.6	170.58	176.91	179.45	161.44	0	-0.0328888	0.999975	0	0.44103	0.503775	0	-0.745924	0.154946	0	-0.533487	0.574461	0	-0.463589	0.137207	0	-0.130839
TraesCS5D02G470000	F:GO:0003723; F:GO:0003735; C:GO:0005840; P:GO:0006412; C:GO:0015935	F:RNA binding; F:structural constituent of ribosome; C:ribosome; P:translation; C:small ribosomal subunit	128.85	116.24	57.48	65.58	63.08	65.71	73.02	51.29	14.57	12.44	44.52	25.45	43.61	35.46	45.58	63.27	60.11	80.61	45.01	74.56	66.74	65.93	70.1	64.36	62.08	52.23	60.78	48.89	56.91	55.86	0	-0.123657	0.999975	UP	1.72835	0.0027635	0	-0.232942	0.659772	0	-0.804867	0.276709	0	-0.674969	0.0334342	0	-0.186255
TraesCS2A02G304400	0	0	128.83	131.61	93.96	110.3	101.57	96.37	136.64	85.23	34.77	38.88	32.69	73.69	108.2	84.67	101.21	135.21	116.13	153.19	67.62	126.84	81.56	68.45	162.23	112.91	123.49	113.84	120.32	108	97.45	102.75	0	-0.094617	0.999975	0	0.286295	0.644185	0	0.510134	0.341063	0	-0.869229	0.227944	0	-0.721951	0.0231644	0	-0.236575
TraesCS5A02G464100	P:GO:0006869; F:GO:0008289	P:lipid transport; F:lipid binding	128.72	70.39	16.32	5.06	0	0	15.52	0	0	0	0	0	0	0	0	0	0	0	0	0.84	23.11	0.83	0.44	0	0	0	0.79	0	0.1	0	0	-4.73125	0.971963	UP	7.80238	0.034857	0	2.5927	0.517448	#N/A	#N/A	#N/A	0	4.09872	0.0874762	0	-2.31966
TraesCS2A02G273100	P:GO:0006508; F:GO:0008234	P:proteolysis; F:cysteine-type peptidase activity	128.57	134.33	337.9	346.13	96.26	124.8	93.01	48.08	123.83	166.09	22.95	28.56	34.22	26.59	44.8	54.42	47.08	57.32	69.95	79.79	175.41	132.65	63.83	76.72	73.36	62.55	60.32	56.1	59.55	50.44	0	-0.021709	0.999975	0	-0.452117	0.493433	0	-0.139307	0.791097	0	-0.288032	0.734877	0	-0.586004	0.0639328	0	0.052103
TraesCS2D02G235500	F:GO:0003735; C:GO:0005622; C:GO:0005840; P:GO:0006412	F:structural constituent of ribosome; C:intracellular; C:ribosome; P:translation	128.53	116.59	61.12	68.38	72.25	74.43	91.96	79.85	32.83	27.95	60.69	44.67	87.85	66.1	72.15	83.14	83.64	105.76	62.97	83.72	75.17	79.66	105.01	89.47	86.99	76.6	71.68	74.07	78.04	70.48	0	-0.248621	0.999975	0	0.994683	0.112712	0	-0.0808486	0.886331	0	-1.13989	0.18155	0	-0.777936	0.00990997	0	-0.219181
TraesCS1D02G118600	P:GO:0006820; C:GO:0016021	P:anion transport; C:integral component of membrane	128.46	131.34	40.74	87.13	0.06	0.27	12.21	12.38	2.23	0.46	0	0	0.08	0	0.08	0.05	0.06	0	4.12	34.46	3.68	2.63	0.03	0.08	0.16	0	0.09	0.16	0.09	0.09	0	0.510242	0.999975	0	0.997512	0.321451	0	3.03719	0.435375	0	0.0836094	0.975017	0	0.267236	0.835611	0	0.562596
TraesCS1D02G407500	F:GO:0003735; C:GO:0005840; P:GO:0006412	F:structural constituent of ribosome; C:ribosome; P:translation	128.16	104.66	55.15	78.47	65.05	68.18	105.13	69.46	24.45	27.27	36.84	38.01	75.19	66.27	63.93	74.82	71.74	103.23	74.11	96.14	72.51	66.47	99.93	83.36	74.95	66.64	69.38	63.59	74.82	63.62	0	-0.0108942	0.999975	0	0.835359	0.170015	0	-0.0877169	0.877241	0	-1.33658	0.0744358	0	-0.818014	0.00611183	0	-0.209033
TraesCS2D02G254700	F:GO:0016491; P:GO:0055114	F:oxidoreductase activity; P:oxidation-reduction process	127.82	165.23	184.49	178.4	35.96	42.38	20.92	11.96	2.6	3.64	1.63	1.17	10.65	5.74	13.51	11.99	28.5	38.53	4.53	13.77	95.91	103.79	18.13	17.23	30.85	31.7	32.04	33.38	33.64	29.76	0	-0.692873	0.971963	UP	4.28214	1.42556e-12	UP	2.92648	5.07639e-08	0	0.882596	0.106699	0	0.59205	0.0230364	0	-0.0363005
TraesCS3B02G398300	P:GO:0005975; F:GO:0016791; F:GO:0042578	P:carbohydrate metabolic process; F:phosphatase activity; F:phosphoric ester hydrolase activity	127.61	153.56	122.82	130.09	109.29	109.12	6.58	9.31	0.45	1.89	3.02	1.58	10.67	5.77	19.85	14.12	76.14	73.49	2.69	3.26	74.01	41.09	39.54	54.62	91.68	117.23	124.04	134.46	102.6	116.72	0	-1.47192	0.971963	UP	4.77356	6.08588e-14	UP	3.24011	9.25613e-11	UP	2.55227	0.00181045	UP	2.2359	5.88703e-15	0	0.589433
TraesCS1B02G380800	0	0	127.5	116	61.99	84.54	73.49	77.06	106.34	73.26	19.84	18.35	64.35	43.86	62.43	57.06	67.95	84.69	81.68	91.78	50.85	82.07	84.78	104.72	103.14	80.93	79.96	73.33	79.86	70.34	80.32	69.44	0	-0.473032	0.989032	UP	1.86955	0.00127156	0	0.145344	0.798739	0	-0.772233	0.312583	0	-0.663119	0.0297795	0	-0.249678
TraesCS1D02G020000	0	0	127.39	138.75	72.75	84.81	84.04	101.09	27.77	10.24	3.25	8.84	8.53	11.09	15.24	16.06	46.37	44.21	116.85	102.33	10.45	33.24	28.75	28.81	49.33	51.87	85.06	72.09	97.81	74.32	94.45	71.43	0	0.222494	0.999975	UP	1.83646	0.00352379	UP	1.4388	0.00302464	0	1.16312	0.137003	0	0.199475	0.560092	0	-0.467956
TraesCS2A02G223600	P:GO:0015986; C:GO:0045261; F:GO:0046933	P:ATP synthesis coupled proton transport; C:proton-transporting ATP synthase complex, catalytic core F(1); F:proton-transporting ATP synthase activity, rotational mechanism	127.17	145.79	134.51	144.98	130	124.71	5.22	10.17	0.74	0.35	16.46	3.05	19.57	10.95	26.74	23.47	103.65	93.24	2.99	7.65	71.6	54.65	54.52	63.82	112.74	124.2	142.17	133.66	117.12	113.45	0	-0.601615	0.971963	UP	6.76556	2.75927e-20	UP	1.98908	7.46499e-05	UP	1.80695	0.013252	UP	1.59463	1.94817e-09	0	0.196879
TraesCS1B02G329300	F:GO:0003743; P:GO:0006413	F:translation initiation factor activity; P:translational initiation	127.04	131	228.28	215.11	247.46	223.93	154	112.24	185.1	224.22	123.09	161.47	121.13	99.3	146.53	141.65	217.01	222.24	86.93	129.49	224.24	232.19	199.05	176.23	212.3	236.78	233.83	226.26	240.57	210.15	0	-0.180676	0.999975	0	-0.474498	0.459462	0	-0.355871	0.516537	0	0.127228	0.872063	0	0.254471	0.395058	0	0.0268918
TraesCS1A02G125800	F:GO:0003677; F:GO:0003700; C:GO:0005634; P:GO:0006355; F:GO:0046983	F:DNA binding; F:DNA-binding transcription factor activity; C:nucleus; P:regulation of transcription, DNA-templated; F:protein dimerization activity	126.97	108.21	73.21	81.85	3.05	2.52	40.5	4.98	1.25	0.2	0.63	0	0.86	0.16	0.75	0.42	0.8	0.96	9.25	32.14	46.77	7.89	1.68	0.87	1.31	0.43	0.84	0.75	0.71	0.89	0	-0.270492	0.999975	UP	5.04856	3.84803e-05	0	0.467699	0.739517	0	-0.574379	0.763344	0	-0.977117	0.303193	0	-0.231785
TraesCS4A02G063800	F:GO:0003824; F:GO:0004356; P:GO:0006542; P:GO:0006807	F:catalytic activity; F:glutamate-ammonia ligase activity; P:glutamine biosynthetic process; P:nitrogen compound metabolic process	126.86	106.66	129.07	114.04	742.91	667.54	19.36	9.35	51.89	81.43	83.79	201.06	169.56	109.14	336.65	218.52	697.29	616.85	15.61	30.33	55.16	53.16	318.59	403.8	624.05	820.11	638.63	708.83	677.44	651.31	0	0.547553	0.999975	0	-0.765736	0.239591	0	0.258234	0.664723	0	1.1589	0.296317	0	0.617145	0.0939748	0	-0.0637033
TraesCS2B02G239600	C:GO:0000786; F:GO:0003677; C:GO:0005634; F:GO:0046982	C:nucleosome; F:DNA binding; C:nucleus; F:protein heterodimerization activity	126.85	155.9	143.71	185.06	106.73	107.28	257.01	203.89	350.19	422.55	358.9	400.91	169.01	112.5	94.46	143.88	81.37	140.85	212.33	196.82	198.03	322.56	163.92	133.17	89.05	82	96.19	94.83	94.95	103.08	0	-0.160526	0.999975	0	-0.773426	0.272522	DOWN	-2.16596	1.14596e-05	0	-1.70311	0.0582849	DOWN	-1.0285	0.00291989	0	0.0156223
TraesCS5A02G382700	C:GO:0000786; F:GO:0003677; C:GO:0005634; F:GO:0046982	C:nucleosome; F:DNA binding; C:nucleus; F:protein heterodimerization activity	126.8	115.61	77.02	101.99	67.15	63.89	99.37	66.18	207.08	195.21	94.81	72.79	47.91	48.11	47.95	49.21	57.76	67.57	91.92	77.12	70.08	77.23	75.16	63.76	59.22	57.41	53.78	65.48	58.17	65.86	0	-0.150996	0.999975	DOWN	-1.67971	0.00647016	DOWN	-1.06956	0.0280148	0	-0.827285	0.184657	0	-0.377496	0.18048	0	-0.0236975
TraesCS3D02G383700	F:GO:0003824; F:GO:0004332; P:GO:0006096	F:catalytic activity; F:fructose-bisphosphate aldolase activity; P:glycolytic process	126.8	112.61	70.41	86.33	61.75	61.97	113.74	121.07	32.11	60.35	209.67	568.31	207.09	209.1	211.96	264.78	102.14	129.85	161.61	229.48	81.22	64.23	277.53	231.66	105.2	74.01	80.86	65.31	71.55	62.59	0	0.716911	0.971963	0	0.179291	0.79925	DOWN	-1.58084	0.00862956	DOWN	-2.38312	0.0212864	DOWN	-2.54327	8.73291e-14	0	-0.654043
TraesCS3D02G168600	F:GO:0005215; P:GO:0006810; C:GO:0016021	F:transporter activity; P:transport; C:integral component of membrane	126.59	141.41	132.1	129.37	177.32	196.85	7.12	6.75	3.2	9.56	3.02	3.05	11.83	13.58	43.2	25.9	158.39	128.07	7.19	5.59	38.48	21.61	63.76	85.59	162.11	194.43	191.75	193.47	184.03	185.91	0	-0.409774	0.999975	UP	1.51787	0.0115409	UP	3.12514	4.24744e-10	UP	2.24256	0.00886911	UP	1.69104	1.78829e-08	0	0.223871
TraesCS7D02G199700	0	0	126.58	146.28	209.96	258.69	177.24	180.54	97.01	71.87	38.74	32.89	100.63	124.33	53.44	43.76	65	67.27	137.15	164.85	35.36	66.43	183.32	202.53	137.5	120.73	171.07	181.08	164.18	178.45	166.41	173.56	0	-0.590912	0.971963	UP	1.87169	0.00177572	0	-0.451808	0.407273	0	0.629057	0.492282	0	0.633213	0.0302946	0	0.00103445
TraesCS2D02G430500	0	0	126.54	111.98	65.34	76.7	68.62	70.75	141.28	102.39	106.14	102.74	52.06	26.89	71.57	87.57	78.59	97.89	66.56	96.51	103.34	115.72	101.02	92.95	94.62	89.82	73.92	73.38	70.12	68.66	73.37	76.51	0	-0.118537	0.999975	0	-0.562198	0.382216	0	0.349319	0.554	0	-1.28805	0.13392	DOWN	-1.04227	0.000588629	0	-0.106225
TraesCS2D02G220400	C:GO:0000786; F:GO:0003677; C:GO:0005634; F:GO:0046982	C:nucleosome; F:DNA binding; C:nucleus; F:protein heterodimerization activity	126.42	132.9	102.28	121.22	80.66	86.23	164.06	138.13	240.87	260.38	170.81	164.23	103.76	90.39	60.9	91.87	70.56	99.27	161.49	131.91	160.27	234.92	130.25	80.07	78.45	72.41	61.6	75.03	65.11	74.04	0	-0.121179	0.999975	0	-0.884994	0.19695	DOWN	-1.68036	0.000649227	0	-1.46271	0.0695312	0	-0.962157	0.00376811	0	-0.023425
TraesCS7D02G209600	0	0	126.31	167.39	109.57	134.43	139.35	134.19	13.32	17.14	0.82	3.89	17.24	10.49	31.14	19.58	37.93	42.59	140.11	132.2	6.68	14.75	63.72	59.62	69.08	72.69	148.03	164.5	166.51	164.43	143.86	138.59	0	-0.51915	0.999975	UP	4.22005	2.82709e-11	UP	1.07313	0.0447634	0	1.45243	0.0772024	UP	1.2547	2.33263e-06	0	0.0308601
TraesCS1B02G180400	F:GO:0005515	F:protein binding	126.02	126.34	75.47	54.55	68.68	65.03	13.94	2.63	0.39	0.9	0.52	0.82	4.59	10.49	26.56	12.5	73.54	59.26	2.56	12.03	22.23	1.88	23.45	29.59	53.77	87.46	67.3	74.18	79.36	81.19	0	-0.111625	0.999975	0	4.1842	0.086179	UP	4.50783	7.19941e-15	UP	2.025	0.00354938	UP	1.2091	0.000791932	0	-0.000197352
TraesCS3A02G055600	F:GO:0019904	F:protein domain specific binding	126	107.21	102.65	105.5	109.99	112.87	60.1	29.01	11.12	9.89	12.86	29.88	29.94	25.17	58.46	59.4	83.99	99.43	31.95	50.8	53.71	32.47	71.15	71.96	82.98	94.09	96.43	89.86	96.35	89.65	0	0.0669068	0.999975	UP	1.39526	0.0164268	0	0.748325	0.178047	0	0.477646	0.54487	0	-0.05478	0.87635	0	0.0679532
TraesCS2D02G328200	P:GO:0006952; P:GO:0009607	P:defense response; P:response to biotic stimulus	125.85	99.41	26.78	12.16	0.32	0.75	21.95	0	0	0	0	0	0.15	0	0.5	0.67	1.5	0.38	0	1.66	14.3	0	0.39	0	0.6	1.34	0.47	2.58	1.33	0.95	0	-3.11373	0.971963	UP	8.75733	0.0418185	0	1.65888	0.384837	UP	2.48341	0.0207689	UP	1.79332	0.0175316	0	-0.476239
TraesCS2D02G466800	P:GO:0045454	P:cell redox homeostasis	125.76	124.89	172.85	154.24	130.43	119.88	61.85	54.21	123.74	173.6	40.67	58.18	58.83	70.57	96.24	78.4	142.66	120.97	82.01	55.61	144.24	91.87	101.8	142.43	139.14	159.76	131.56	148.51	137.24	152.26	0	0.307931	0.999975	0	-0.756779	0.258528	0	0.361451	0.522506	0	0.108592	0.917606	0	0.122983	0.723846	0	0.0547654
TraesCS3B02G284300	0	0	125.74	114.66	64.02	79.81	61.56	58.54	98.46	77.72	64.98	64.76	68	32.37	82.19	73.34	67.93	86.11	69.76	92.88	63.7	85.72	100.3	132.73	100.74	93.48	68.57	62.98	69.12	76.34	75.76	76.14	0	-0.275282	0.999975	0	0.446662	0.49724	0	0.139444	0.808811	0	-1.34238	0.0798163	0	-0.748976	0.0124548	0	-0.147719
TraesCS1A02G163700	F:GO:0005515	F:protein binding	125.57	111.83	83.42	81	32.32	39.3	49.78	2.31	1.43	2.05	0.22	0.99	5.15	5.09	14.71	10.68	35.06	36.69	14.91	40.63	26.95	6.88	17.12	22.08	31.18	44.31	31.96	41.07	40.46	36.77	0	0.0705192	0.999975	UP	2.97609	0.00073783	UP	4.37435	8.76696e-13	UP	1.617	0.000722694	0	0.884589	0.00205226	0	-0.0548356
TraesCS7D02G311300	C:GO:0009523; P:GO:0015979; C:GO:0016021; F:GO:0030145	C:photosystem II; P:photosynthesis; C:integral component of membrane; F:manganese ion binding	125.52	126.37	160.35	178.25	86.73	112.19	7.36	8.19	3.05	1.9	16.25	16.71	25.07	13.07	27.81	18.69	112.49	102.18	4.69	5.7	130.54	123.04	54.08	64.78	122.98	98.46	154.93	114.58	137.9	106.28	0	-0.943267	0.971963	UP	5.17585	1.6552e-16	0	0.882009	0.0701364	0	1.6377	0.0526718	UP	1.76149	1.77072e-09	0	0.158301
TraesCS5A02G212000	0	0	125.48	109.79	76.99	84.92	104.12	96.54	29.11	9.91	4.33	7.2	11.89	11.32	20.3	18.77	38.48	36.04	86.38	101.27	7.41	16	55	19.48	54.04	80.72	86.91	120.88	101.29	123.26	114.49	118.04	0	-0.699825	0.971963	UP	1.98498	0.00208789	UP	1.37003	0.00348605	0	1.0508	0.114375	0	0.873069	0.00195811	0	0.273754
TraesCS2A02G083300	F:GO:0003746; F:GO:0003924; F:GO:0005525; C:GO:0005737; P:GO:0006414	F:translation elongation factor activity; F:GTPase activity; F:GTP binding; C:cytoplasm; P:translational elongation	125.32	120.16	108.34	107.66	110.24	106.12	196.82	209.45	50.82	88.37	68.1	95.21	203.1	288.45	161.05	182.06	107.27	114.25	208.62	209.23	195.98	90.33	178.16	176.18	116.89	95.35	102.07	96.62	97.58	95.4	0	-0.0494163	0.999975	0	0.54997	0.420991	0	-0.233183	0.66171	DOWN	-2.42253	0.020229	DOWN	-1.52119	7.05365e-07	0	-0.194137
TraesCS7B02G355300	F:GO:0003735; C:GO:0005840; P:GO:0006412	F:structural constituent of ribosome; C:ribosome; P:translation	125.3	108.31	64.25	72.51	73.9	77.69	137.84	96.54	34.95	42.11	47.25	35.02	86.34	83.88	79.61	89.71	74.91	96.72	99.42	108.07	103.6	79.13	97.92	85.84	70.35	77.89	76.12	65.45	68.94	80.05	0	-0.127089	0.999975	0	0.799066	0.202037	0	0.316384	0.550452	0	-1.24731	0.121836	0	-0.87503	0.0030143	0	-0.213851
TraesCS3B02G096500	0	0	124.77	94.62	146.5	222.05	44.18	47.87	11.33	33.65	17.82	22.22	11.47	0.95	3.08	1.21	4.13	1.97	15	16.2	9.76	4.39	133.16	115.81	16.82	20.59	28.79	40.18	41.17	46.39	38.31	44.6	0	-1.68959	0.971963	UP	2.02812	0.000450956	0	0.952466	0.289766	UP	2.80092	7.79688e-08	UP	3.15563	9.36218e-22	UP	1.58877
TraesCS4B02G154700	F:GO:0003735; C:GO:0005622; C:GO:0005840; P:GO:0006412	F:structural constituent of ribosome; C:intracellular; C:ribosome; P:translation	124.76	117.6	75.1	79.54	72.57	74.4	111.95	76.81	20.87	22.2	82.2	42.07	80.13	61.19	67.98	87.52	81.68	110.1	54.55	49.14	106.91	173.67	114.27	97.17	77.75	82.61	76.21	75.92	75.16	78.81	0	-0.745244	0.971963	UP	2.09889	0.000521721	0	0.125181	0.824462	0	-0.928799	0.210528	0	-0.783678	0.00870946	0	-0.24619
BGI_novel_G005538	#N/A	#N/A	124.66	127.64	139.27	139.08	116.95	108.74	101.5	67.17	151.09	145.23	109.36	67.82	75.99	73.68	87.58	102.04	115.8	148.42	50.66	81.63	176.06	211	137.17	116.77	125.73	144.67	147.32	141.05	136.34	121.77	#N/A	#N/A	#N/A	#N/A	#N/A	#N/A	#N/A	#N/A	#N/A	#N/A	#N/A	#N/A	#N/A	#N/A	#N/A	#N/A	#N/A
TraesCS1B02G172400	F:GO:0003824; P:GO:0005975; P:GO:0006108; F:GO:0016491; F:GO:0016615; F:GO:0016616; P:GO:0019752; F:GO:0030060; P:GO:0055114	F:catalytic activity; P:carbohydrate metabolic process; P:malate metabolic process; F:oxidoreductase activity; F:malate dehydrogenase activity; F:oxidoreductase activity, acting on the CH-OH group of donors, NAD or NADP as acceptor; P:carboxylic acid metabolic process; F:L-malate dehydrogenase activity; P:oxidation-reduction process	124.58	124.66	97.56	113.98	122.22	120.18	24.26	14.14	3.32	7.51	5	12.04	31.29	30.04	74.08	54.33	174.7	144.54	16.1	41.16	46.29	18.73	78.2	105.6	143.06	156.33	145.53	139.53	143.48	132.28	0	0.285715	0.999975	UP	2.38678	4.382e-05	UP	1.18335	0.0129988	0	0.892772	0.299473	0	0.504035	0.0967764	0	-0.317845
TraesCS2D02G251800	F:GO:0003824; F:GO:0010181; F:GO:0016491; P:GO:0055114	F:catalytic activity; F:FMN binding; F:oxidoreductase activity; P:oxidation-reduction process	124.56	152.67	164.38	177.36	168.59	166.91	12.15	16.03	2.75	4.55	10.47	9.94	16.77	12.6	24.47	29.69	100.3	102.7	12.85	15.11	80.06	57.95	58.62	83.03	138.06	168.89	163.11	167.24	143.83	151.65	0	-0.0905723	0.999975	UP	3.34399	9.88451e-09	UP	1.80114	0.000143172	UP	2.3343	0.0029529	UP	2.06007	2.19015e-14	0	0.571976
TraesCS7A02G446000	0	0	124.46	129.46	160.15	165.26	236.34	202.43	107.88	74.13	90.73	63.98	125.61	156.87	136.46	90.43	150.95	135.68	237.42	221.6	69.09	100.98	124.36	106.61	219.19	218.8	235.64	257.11	237.91	231.5	231.3	241.79	0	-0.255801	0.999975	0	0.235951	0.733217	0	-0.924963	0.0744861	0	-0.38227	0.717657	0	0.0232517	0.946654	0	-0.166488
TraesCS1A02G262400	F:GO:0003676; F:GO:0003677; P:GO:0006355; F:GO:0008270	F:nucleic acid binding; F:DNA binding; P:regulation of transcription, DNA-templated; F:zinc ion binding	124.4	136.25	60.09	59.56	96.94	93.42	40.84	31.05	6.61	12.03	28.81	28.4	45.76	43.76	66.49	74.44	81.21	116.83	34.02	48.4	39.24	29.19	90.41	83.81	91.4	81.2	90.43	88.42	84.14	77.7	0	0.0839226	0.999975	0	1.215	0.0615329	0	0.754031	0.133383	0	-0.168603	0.849712	0	-0.273714	0.392401	0	-0.0972526
TraesCS2A02G342600	0	0	124.37	160.43	89.82	118.39	149.24	132.66	2.6	2.49	1.08	0.82	10.64	8.34	22.13	12.88	39.59	24.79	124.19	137.89	0.67	1.35	53.08	49.51	75.09	82.87	149.45	175.06	177.8	177.36	149.82	139.51	0	-1.4899	0.971963	UP	4.92799	1.35161e-14	UP	1.94672	2.3978e-05	UP	1.79054	0.0259961	UP	1.93348	3.34408e-10	0	0.104539
TraesCS7D02G458400	F:GO:0004222; F:GO:0005524; P:GO:0006508; C:GO:0016020	F:metalloendopeptidase activity; F:ATP binding; P:proteolysis; C:membrane	123.86	141.93	179.22	160.44	219.01	200.12	24.68	23	52.12	76.8	15.23	13.84	17.1	17.78	46.47	34.46	154.1	121.77	33.65	29.5	70.55	58.55	59.12	84.83	148.99	178.39	179.26	189.99	184.05	185.82	0	0.416316	0.999975	0	-0.470766	0.482273	UP	1.35684	0.00490739	UP	1.92613	0.0322645	UP	1.48179	6.01298e-07	0	0.238645
TraesCS6B02G120900	P:GO:0009555	P:pollen development	123.86	124.3	79.86	78.27	94.03	88.03	44.06	28.26	24.72	26.53	9.01	16.15	38.97	47.19	74.95	69.29	121.83	109.29	31.34	46.13	51.66	40.22	80.44	87.01	103.38	102.56	114.35	105.48	109.54	103.92	0	-0.0323194	0.999975	0	0.275341	0.660797	UP	1.34323	0.00498966	0	0.0456546	0.962907	0	-0.132846	0.683734	0	-0.261117
TraesCS3B02G267400	P:GO:0015991; C:GO:0033178; F:GO:0046961	P:ATP hydrolysis coupled proton transport; C:proton-transporting two-sector ATPase complex, catalytic domain; F:proton-transporting ATPase activity, rotational mechanism	123.79	119.24	106.09	120.89	120.89	108.1	72.9	42.55	49.64	82.5	31.18	33.26	50.67	43.98	86.53	75.39	123.39	113.57	37.5	72.52	89.57	79.81	97.36	100.48	124.93	133.68	119.99	114.47	125.29	105.19	0	-0.135564	0.999975	0	-0.104783	0.886561	0	0.151644	0.776501	0	0.138265	0.882158	0	-0.138678	0.665243	0	-0.192552
TraesCS5B02G151000	P:GO:0006879; F:GO:0008199	P:cellular iron ion homeostasis; F:ferric iron binding	123.63	91.82	133.92	142.69	144.74	144.46	292.46	300.9	664.9	674	163.61	278.93	173.32	118.65	153.02	206.55	125.4	171.08	249.86	267.99	282.88	523.11	193.54	200.59	154.53	136.18	136.81	139.29	132.5	140.46	0	-0.194521	0.999975	DOWN	-1.34508	0.045365	0	-0.946021	0.0993136	0	-0.875413	0.350489	0	-0.857856	0.00786677	0	0.0788901
TraesCS2B02G274200	0	0	123.61	138.4	194.53	179.28	152.24	149.64	211.39	154.89	248.92	250.9	202.23	242.59	96.28	86.09	97.77	110.94	134.7	117.96	147.68	142.8	193.54	307.9	146.79	134.51	129.91	154.07	133.74	138.74	136.32	141.48	0	-0.252448	0.999975	0	-0.61323	0.371489	DOWN	-1.44307	0.00326354	0	-0.607406	0.439102	0	-0.365225	0.234066	0	0.00588116
TraesCS4B02G173700	0	0	123.57	127.16	70.21	96.64	95.01	81.9	6.52	5.56	8.41	16.1	6.5	1.85	27.95	16.99	58.7	38.98	179.83	144.75	4.49	18.15	39.75	44.08	69.2	80.22	147.48	157.78	158.92	148.21	127.74	150.54	0	0.898388	0.971963	UP	1.42097	0.0210957	UP	3.593	1.24606e-08	0	1.68693	0.0576604	UP	1.13027	0.000209359	0	-0.277989
TraesCS6D02G090200	F:GO:0005509; F:GO:0005515; C:GO:0005783; P:GO:0006457; F:GO:0051082	F:calcium ion binding; F:protein binding; C:endoplasmic reticulum; P:protein folding; F:unfolded protein binding	123.3	132.44	98.05	98.5	60.43	67.07	78.57	27.75	9.26	12.33	9.96	11.14	42.06	38.37	112.11	97.08	94.9	105.56	39.2	65.76	44.51	32.42	74.29	82.13	90.94	63.67	78.06	56.97	73.66	58.66	0	-0.133291	0.999975	UP	1.60114	0.00672887	0	0.974032	0.0503064	0	-0.413548	0.666693	DOWN	-1.32886	3.59495e-05	0	-0.590284
TraesCS7D02G515600	F:GO:0003735; C:GO:0005622; C:GO:0005840; P:GO:0006412	F:structural constituent of ribosome; C:intracellular; C:ribosome; P:translation	123.26	129.22	57.71	82.8	81.38	75.2	101.89	69.09	38.5	40.66	63.06	39.72	76.18	74.81	66.1	105.18	75.28	133.6	84.24	86.43	88.77	86.84	118.55	115.56	87.9	81.54	70.71	69.04	67.4	73.16	0	-0.167387	0.999975	0	0.575657	0.350664	0	0.156645	0.766868	0	-1.08594	0.18155	0	-0.960545	0.00418685	0	-0.182191
TraesCS7B02G258800	F:GO:0004462; F:GO:0046872	F:lactoylglutathione lyase activity; F:metal ion binding	123.24	114.43	76.51	77.73	119.87	90.62	35.31	15.17	11.35	22.24	11.12	10.82	40.4	26.54	81.74	62.88	131.57	93.2	11.58	40.31	66.01	39.4	70.89	91.97	112.27	130.79	111.83	112.42	123.99	128.2	0	-0.134691	0.999975	0	1.18485	0.0699809	UP	1.55022	0.000769238	0	0.547395	0.510729	0	0.0917973	0.793923	0	-0.106344
TraesCS2D02G229900	0	0	123.23	120.13	171.43	185.22	146.74	144.94	215.95	180.6	259.95	277.35	268.82	302.4	120.41	98.41	93.45	103.09	122.53	110.65	167.85	149.05	204.71	306.13	152.01	135.45	128.26	136.35	125.5	142.38	137.1	124.11	0	-0.251939	0.999975	0	-0.625561	0.351789	DOWN	-1.75639	0.000309835	0	-0.928872	0.251909	0	-0.263788	0.400733	0	0.0492104
TraesCS1A02G124600	0	0	123.13	137.5	90.88	107.9	114.03	107.15	35.35	13.4	7.63	16.34	2.14	4.38	20.46	16.41	52.34	47.68	132.46	122.94	16.47	43.16	50.87	34.71	58.84	68.14	114.72	118.77	136.87	117.7	138.28	120.88	0	0.025402	0.999975	UP	1.58631	0.0206519	UP	1.74044	0.000215504	0	1.29411	0.0571274	0	0.748479	0.00530041	0	-0.157141
TraesCS3D02G359900	P:GO:0005975; F:GO:0016791; F:GO:0042578	P:carbohydrate metabolic process; F:phosphatase activity; F:phosphoric ester hydrolase activity	123.11	147.51	120	137.01	117.92	118.38	5.09	8.81	1.78	3.63	4.94	1.8	8.88	6.64	22.59	14.78	85.31	72.03	3.21	3.37	72.52	50.78	44.92	53.54	96.98	126.09	132.97	142.29	104.21	118.09	0	-1.14797	0.971963	UP	4.01352	3.2134e-10	UP	3.06639	2.14467e-08	UP	2.69446	0.000692827	UP	2.19012	4.37708e-12	0	0.436042
TraesCS6D02G040700	C:GO:0000786; F:GO:0003677; C:GO:0005634; F:GO:0046982	C:nucleosome; F:DNA binding; C:nucleus; F:protein heterodimerization activity	122.98	114.87	6.51	17.5	0	0.38	22.35	7.87	0.68	0	11.42	5.38	1.7	0.65	0.25	0.64	0	0	9.21	7.19	14.21	16.34	3.56	2.31	0.19	0	0	0.33	0.17	0	0	-0.780461	0.971963	UP	3.40766	0.00304551	DOWN	-1.57566	0.0266906	DOWN	-4.95745	9.29813e-05	DOWN	-2.49666	0.00276276	0	-0.382049
[truncated: 109,712 more rows]
[truncated: 1 more columns]

## Sheet: SP7d_UpGO
Overrepresented GO terms identified within the wheat DEGs up-regulated within the spikelet at 7 days post infection by Δ16221_3 in comparison to PH-1.
At p0.01
Tag	GO ID	GO name	GO category	FDR	Pvalue	Nr test	Nr ref	non-annot. Test	non-anot. Ref	Test seq.
[truncated: 124 more rows]

## Sheet: SP7d_DownGO
Overrepresented GO terms identified within the wheat DEGs down-regulated within the spikelet at 7 days post infection by Δ16221_3 in comparison to PH-1.
[truncated: 74 more rows]

[truncated: 8 more sheets: R1-2_UpGO, R1-2_DownGO, R3-4_UpGO, R3-4_DownGO, R5-6_UpGO, R5-6_DownGO, R7-8_UpGO, R7-8_DownGO]
